# Supplementary material for: Lung Epithelial CYP1 Activity Regulates Aryl Hydrocarbon Receptor Dependent Allergic Airway Inflammation
Source: Front Immunol. 2022 Jun 6;13:901194. doi: 10.3389/fimmu.2022.901194 (PMC9207268; doi:10.3389/fimmu.2022.901194)
Supplement: Supplementary file 4 [file Table_3.xlsx]

## Sheet: IL-4+HDM vs HDM
ProbeName	p ([IL4+HDM] Vs [HDM])	Regulation ([IL4+HDM] Vs [HDM])	FC ([IL4+HDM] Vs [HDM])	GeneSymbol	Description
A_24_P918907	0.0359693	up	1.62347	LOC154761	Homo sapiens family with sequence similarity 115, member C pseudogene (LOC154761), non-coding RNA [NR_015421]
A_33_P3305780	0.0317864	up	1.73951	CCNI2	Homo sapiens cyclin I family, member 2 (CCNI2), transcript variant 1, mRNA [NM_001287252]
A_19_P00317562	0.00765142	up	2.44419
A_23_P140716	0.0338615	up	1.53286	TPSD1	Homo sapiens tryptase delta 1 (TPSD1), mRNA [NM_012217]
A_23_P27315	0.00837324	up	2.07152	EMILIN2	Homo sapiens elastin microfibril interfacer 2 (EMILIN2), mRNA [NM_032048]
A_32_P101570	0.0328837	up	1.78504	TPTE2P5	Homo sapiens transmembrane phosphoinositide 3-phosphatase and tensin homolog 2 pseudogene 5 (TPTE2P5), transcript variant 1, non-coding RNA [NR_038258]
A_33_P3330443	0.00451792	up	2.21244	FAM110B	Homo sapiens family with sequence similarity 110, member B (FAM110B), mRNA [NM_147189]
A_24_P358205	0.0196323	down	-1.51889
A_23_P122216	0.00469764	up	2.82373	LOX	Homo sapiens lysyl oxidase (LOX), transcript variant 1, mRNA [NM_002317]
A_23_P201790	0.00084606	down	-1.62767	PPP1R12B	Homo sapiens protein phosphatase 1, regulatory subunit 12B (PPP1R12B), transcript variant 1, mRNA [NM_002481]
A_33_P3257020	0.0225442	up	1.66072	MZF1-AS1	Homo sapiens MZF1 antisense RNA 1 (MZF1-AS1), long non-coding RNA [NR_027334]
A_23_P352266	0.0373314	up	1.66935	BCL2	Homo sapiens B-cell CLL/lymphoma 2 (BCL2), transcript variant alpha, mRNA [NM_000633]
A_19_P00315502	0.000414668	up	2.32162	LOC102723721	PREDICTED: Homo sapiens uncharacterized LOC102723721 (LOC102723721), ncRNA [XR_424100]
A_33_P3329013	0.00895065	up	2.82402	SSTR2	Homo sapiens somatostatin receptor 2 (SSTR2), mRNA [NM_001050]
A_24_P10233	0.0241519	up	2.00419	DAPK2	Homo sapiens death-associated protein kinase 2 (DAPK2), mRNA [NM_014326]
A_23_P53345	0.00746434	up	1.53576	ARNTL2	Homo sapiens aryl hydrocarbon receptor nuclear translocator-like 2 (ARNTL2), transcript variant 1, mRNA [NM_020183]
A_23_P157865	0.000291768	up	4.64904	TNC	Homo sapiens tenascin C (TNC), mRNA [NM_002160]
A_32_P76720	0.0186889	down	-1.53235	NT5DC3	Homo sapiens 5'-nucleotidase domain containing 3 (NT5DC3), mRNA [NM_001031701]
A_23_P124252	0.000157936	up	1.81713	CAMK1D	calcium/calmodulin-dependent protein kinase ID [Source:HGNC Symbol;Acc:HGNC:19341] [ENST00000378845]
A_23_P118392	0.013589	down	-1.68829	RASD1	Homo sapiens RAS, dexamethasone-induced 1 (RASD1), transcript variant 1, mRNA [NM_016084]
A_19_P00802665	0.0351226	up	1.56923
A_23_P106016	0.0121381	up	1.8441	PRKD1	Homo sapiens protein kinase D1 (PRKD1), mRNA [NM_002742]
A_33_P3245218	0.0217291	up	1.93585	TENM2	Homo sapiens teneurin transmembrane protein 2 (TENM2), mRNA [NM_001122679]
A_23_P121253	0.00450048	up	1.82386	TNFSF10	Homo sapiens tumor necrosis factor (ligand) superfamily, member 10 (TNFSF10), transcript variant 1, mRNA [NM_003810]
A_23_P420209	0.000212384	up	2.65374	GCNT3	Homo sapiens glucosaminyl (N-acetyl) transferase 3, mucin type (GCNT3), mRNA [NM_004751]
A_32_P167076	0.000254296	up	5.46059	CAPN14	Homo sapiens calpain 14 (CAPN14), mRNA [NM_001145122]
A_33_P3349646	0.0160456	up	1.87134	PCDH7	Homo sapiens protocadherin 7 (PCDH7), transcript variant a, mRNA [NM_002589]
A_23_P215566	0.0265272	up	1.82248	AHR	Homo sapiens aryl hydrocarbon receptor (AHR), mRNA [NM_001621]
A_23_P105251	0.00799783	up	1.76307	GLI1	Homo sapiens GLI family zinc finger 1 (GLI1), transcript variant 1, mRNA [NM_005269]
A_23_P216225	0.0316337	down	-2.55104	EGR3	Homo sapiens early growth response 3 (EGR3), transcript variant 1, mRNA [NM_004430]
A_23_P108948	0.00164587	up	1.64217	MREG	Homo sapiens melanoregulin (MREG), mRNA [NM_018000]
A_23_P393034	0.0336367	up	2.52648	HAS3	Homo sapiens hyaluronan synthase 3 (HAS3), transcript variant 1, mRNA [NM_005329]
A_23_P429950	1.52766e-06	up	3.95715	KAL1	Homo sapiens Kallmann syndrome 1 sequence (KAL1), mRNA [NM_000216]
A_32_P32254	0.0451507	up	1.58996	COL6A1	Homo sapiens collagen, type VI, alpha 1 (COL6A1), mRNA [NM_001848]
A_23_P124642	0.00421498	up	2.84118	RASGRP1	Homo sapiens RAS guanyl releasing protein 1 (calcium and DAG-regulated) (RASGRP1), transcript variant 1, mRNA [NM_005739]
A_33_P3413741	0.0351185	up	1.61516	OXTR	Homo sapiens oxytocin receptor (OXTR), mRNA [NM_000916]
A_23_P203972	0.0129426	up	3.29207	FZD10	Homo sapiens frizzled class receptor 10 (FZD10), mRNA [NM_007197]
A_23_P112004	0.012926	up	1.53297	LRRC6	Homo sapiens leucine rich repeat containing 6 (LRRC6), transcript variant 1, mRNA [NM_012472]
A_23_P100711	0.0185668	up	4.91491	PMP22	Homo sapiens peripheral myelin protein 22 (PMP22), transcript variant 1, mRNA [NM_000304]
A_23_P205370	0.0176608	down	-1.76099	ASB2	Homo sapiens ankyrin repeat and SOCS box containing 2 (ASB2), transcript variant 2, mRNA [NM_016150]
A_33_P3389658	0.0486686	down	-1.537	PDE4D	Homo sapiens phosphodiesterase 4D, cAMP-specific (PDE4D), transcript variant 3, mRNA [NM_001165899]
A_23_P156180	0.00354792	up	1.97596	SLC22A4	Homo sapiens solute carrier family 22 (organic cation/zwitterion transporter), member 4 (SLC22A4), mRNA [NM_003059]
A_33_P3392447	0.0424771	down	-1.588	BCL10	Homo sapiens B-cell CLL/lymphoma 10 (BCL10), mRNA [NM_003921]
A_23_P155688	0.0391544	up	1.91161	SPINK2	Homo sapiens serine peptidase inhibitor, Kazal type 2 (acrosin-trypsin inhibitor) (SPINK2), transcript variant 2, mRNA [NM_021114]
A_23_P134100	0.0327738	down	-1.61602	ULBP3	Homo sapiens UL16 binding protein 3 (ULBP3), mRNA [NM_024518]
A_33_P3341499	0.00102301	up	1.74853	WNT5A	Homo sapiens wingless-type MMTV integration site family, member 5A (WNT5A), transcript variant 1, mRNA [NM_003392]
A_23_P120281	0.0168029	up	1.70489	EDAR	Homo sapiens ectodysplasin A receptor (EDAR), mRNA [NM_022336]
A_33_P3262977	0.026575	down	-1.54197	GPR64	Homo sapiens G protein-coupled receptor 64 (GPR64), transcript variant 1, mRNA [NM_001079858]
A_19_P00813586	0.0304116	down	-1.50222
A_23_P152406	0.0450844	down	-1.5029	CAPNS2	Homo sapiens calpain, small subunit 2 (CAPNS2), mRNA [NM_032330]
A_24_P339429	9.16354e-05	up	3.06888	KCNJ12	Homo sapiens potassium channel, inwardly rectifying subfamily J, member 12 (KCNJ12), mRNA [NM_021012]
A_19_P00801581	0.0308961	up	1.77357
A_23_P23564	0.0179231	down	-1.66792	PIP5K1A	Homo sapiens phosphatidylinositol-4-phosphate 5-kinase, type I, alpha (PIP5K1A), transcript variant 2, mRNA [NM_003557]
A_33_P3511265	0.0178165	up	3.23043	POSTN	Homo sapiens periostin, osteoblast specific factor (POSTN), transcript variant 1, mRNA [NM_006475]
A_23_P90933	0.0288698	up	1.69482	DUSP19	Homo sapiens dual specificity phosphatase 19 (DUSP19), transcript variant 1, mRNA [NM_080876]
A_23_P54291	0.000185662	up	1.88298	DUOX1	Homo sapiens dual oxidase 1 (DUOX1), transcript variant 1, mRNA [NM_017434]
A_24_P106112	0.0015411	up	1.85017	PKD2	Homo sapiens polycystic kidney disease 2 (autosomal dominant) (PKD2), mRNA [NM_000297]
A_23_P78980	0.00996917	down	-1.72064	B3GNT3	Homo sapiens UDP-GlcNAc:betaGal beta-1,3-N-acetylglucosaminyltransferase 3 (B3GNT3), mRNA [NM_014256]
A_23_P35349	0.0134424	down	-1.5992	SVIL	Homo sapiens supervillin (SVIL), transcript variant 2, mRNA [NM_021738]
A_23_P162766	0.0155278	down	-1.70274	DOCK9	Homo sapiens dedicator of cytokinesis 9 (DOCK9), transcript variant 1, mRNA [NM_015296]
A_24_P53976	0.00477533	down	-1.72124	GLUL	Homo sapiens glutamate-ammonia ligase (GLUL), transcript variant 1, mRNA [NM_002065]
A_23_P13753	0.0125338	up	2.97316	NFE2	Homo sapiens nuclear factor, erythroid 2 (NFE2), transcript variant 1, mRNA [NM_006163]
A_33_P3269109	0.00629695	down	-1.92538	GUCY1A3	guanylate cyclase 1, soluble, alpha 3 [Source:HGNC Symbol;Acc:HGNC:4685] [ENST00000512983]
A_23_P85015	0.0293663	up	2.53349	MAOB	Homo sapiens monoamine oxidase B (MAOB), mRNA [NM_000898]
A_23_P151851	0.00309639	up	2.49527	DUOX2	Homo sapiens dual oxidase 2 (DUOX2), mRNA [NM_014080]
A_24_P401090	0.0460194	down	-1.75703
A_23_P215484	5.57721e-07	up	156.87	CCL26	Homo sapiens chemokine (C-C motif) ligand 26 (CCL26), mRNA [NM_006072]
A_23_P502957	0.00064942	up	4.17074	CDH26	Homo sapiens cadherin 26 (CDH26), transcript variant b, mRNA [NM_021810]
A_23_P374216	0.00301521	down	-2.47483	WFDC11	Homo sapiens WAP four-disulfide core domain 11 (WFDC11), mRNA [NM_147197]
A_23_P35092	0.00993861	up	3.28579	IL19	Homo sapiens interleukin 19 (IL19), transcript variant 1, mRNA [NM_153758]
A_23_P252062	0.0221903	up	1.50714	PPARG	Homo sapiens peroxisome proliferator-activated receptor gamma (PPARG), transcript variant 3, mRNA [NM_138711]
A_33_P3283480	0.000438993	up	3.81673	CTSC	Homo sapiens cathepsin C (CTSC), transcript variant 2, mRNA [NM_148170]
A_23_P329198	0.0017054	up	2.01132	NABP1	Homo sapiens nucleic acid binding protein 1 (NABP1), transcript variant 1, mRNA [NM_001031716]
A_23_P8913	0.00011434	up	4.5815	CA2	Homo sapiens carbonic anhydrase II (CA2), transcript variant 1, mRNA [NM_000067]
A_33_P3227400	1.59932e-05	up	4.48397	COL4A4	Homo sapiens collagen, type IV, alpha 4 (COL4A4), mRNA [NM_000092]
A_23_P205738	0.00750146	up	1.69505	BCL11B	Homo sapiens B-cell CLL/lymphoma 11B (zinc finger protein) (BCL11B), transcript variant 1, mRNA [NM_138576]
A_23_P363301	0.00982657	down	-2.08001	PDCL2	Homo sapiens phosducin-like 2 (PDCL2), mRNA [NM_152401]
A_33_P3358363	0.00521624	down	-2.39208	SPANXN5	Homo sapiens SPANX family, member N5 (SPANXN5), mRNA [NM_001009616]
A_32_P212058	0.0223305	up	1.9306	CEP19	Homo sapiens centrosomal protein 19kDa (CEP19), mRNA [NM_032898]
A_24_P382319	0.0208372	down	-1.54096	CEACAM1	Homo sapiens carcinoembryonic antigen-related cell adhesion molecule 1 (biliary glycoprotein) (CEACAM1), transcript variant 1, mRNA [NM_001712]
A_24_P579356	0.0133909	down	-1.83284	ARHGAP28	Homo sapiens Rho GTPase activating protein 28 (ARHGAP28), mRNA [NM_001010000]
A_33_P3213822	0.00337547	up	2.35764	KCNK2	Homo sapiens potassium channel, two pore domain subfamily K, member 2 (KCNK2), transcript variant 1, mRNA [NM_001017424]
A_33_P3305749	0.0473848	up	1.96012	RARB	Homo sapiens retinoic acid receptor, beta (RARB), transcript variant 1, mRNA [NM_000965]
A_23_P353048	0.0493642	up	1.9118	SSPO	Homo sapiens SCO-spondin (SSPO), mRNA [NM_198455]
A_23_P253692	0.0258461	down	-2.02689	GPR64	Homo sapiens G protein-coupled receptor 64 (GPR64), transcript variant 1, mRNA [NM_001079858]
A_23_P159721	0.0257895	up	1.85842	GPR50	Homo sapiens G protein-coupled receptor 50 (GPR50), mRNA [NM_004224]
A_23_P339588	0.0245489	up	1.7282	TAGAP	Homo sapiens T-cell activation RhoGTPase activating protein (TAGAP), transcript variant 3, mRNA [NM_138810]
A_33_P3215913	0.0424885	up	1.50619		HS5O6 match: proteins: CE04954 CE18674 O49309 O65214 O65254 O80656 P35800 Q09906 {Homo sapiens} (exp=0; wgp=1; cg=0), partial (58%) [THC2570812]
A_33_P3259817	0.0119883	down	-1.83806	DOCK9	Homo sapiens dedicator of cytokinesis 9 (DOCK9), transcript variant 2, mRNA [NM_001130048]
A_33_P3264193	0.0415753	up	1.52484	OR2D2	Homo sapiens olfactory receptor, family 2, subfamily D, member 2 (OR2D2), mRNA [NM_003700]
A_24_P136161	0.0240964	down	-1.51029	HNRNPCL1	Homo sapiens heterogeneous nuclear ribonucleoprotein C-like 1 (HNRNPCL1), mRNA [NM_001013631]
A_23_P314101	0.0197028	up	1.88324	SUSD2	Homo sapiens sushi domain containing 2 (SUSD2), mRNA [NM_019601]
A_33_P3342938	0.034765	up	1.73771	MEIS1	Meis homeobox 1 [Source:HGNC Symbol;Acc:HGNC:7000] [ENST00000409622]
A_23_P12363	0.00496815	up	1.82799	ROR1	Homo sapiens receptor tyrosine kinase-like orphan receptor 1 (ROR1), transcript variant 1, mRNA [NM_005012]
A_19_P00805218	0.00940552	up	1.59108	LINC01197	long intergenic non-protein coding RNA 1197 [Source:HGNC Symbol;Acc:HGNC:49597] [ENST00000555332]
A_33_P3228499	0.0226009	up	1.643
A_23_P502413	0.000104633	up	6.39285	SERPINB4	Homo sapiens serpin peptidase inhibitor, clade B (ovalbumin), member 4 (SERPINB4), transcript variant 1, mRNA [NM_002974]
A_23_P17192	0.0185927	up	1.78647	RAPGEF4	Homo sapiens Rap guanine nucleotide exchange factor (GEF) 4 (RAPGEF4), transcript variant 1, mRNA [NM_007023]
A_23_P55632	0.000218763	up	6.31803	SERPINB3	Homo sapiens serpin peptidase inhibitor, clade B (ovalbumin), member 3 (SERPINB3), mRNA [NM_006919]
A_32_P208120	0.000721132	up	1.94299	CAMK1D	calcium/calmodulin-dependent protein kinase ID [Source:HGNC Symbol;Acc:HGNC:19341] [ENST00000615792]
A_23_P500381	0.0145648	up	1.50504	HTR7	Homo sapiens 5-hydroxytryptamine (serotonin) receptor 7, adenylate cyclase-coupled (HTR7), transcript variant d, mRNA [NM_019859]
A_23_P362148	0.0255825	up	1.66153	DNER	Homo sapiens delta/notch-like EGF repeat containing (DNER), mRNA [NM_139072]
A_24_P150466	0.0260235	down	-1.74679	SMOC1	Homo sapiens SPARC related modular calcium binding 1 (SMOC1), transcript variant 1, mRNA [NM_001034852]
A_33_P3391796	0.00103463	down	-3.94815	NOG	Homo sapiens noggin (NOG), mRNA [NM_005450]
A_23_P120227	0.0385014	up	1.78887	LBH	Homo sapiens limb bud and heart development (LBH), mRNA [NM_030915]
A_33_P3346669	0.0450505	up	1.68823	PLCE1	Homo sapiens phospholipase C, epsilon 1 (PLCE1), transcript variant 1, mRNA [NM_016341]
A_23_P210886	0.0230385	down	-1.51402	BCL2L1	Homo sapiens BCL2-like 1 (BCL2L1), transcript variant 1, mRNA [NM_138578]
A_32_P113066	0.0199102	up	2.24963	LRAT	Homo sapiens lecithin retinol acyltransferase (phosphatidylcholine--retinol O-acyltransferase) (LRAT), transcript variant 1, mRNA [NM_004744]
A_24_P388528	0.00657521	up	1.71904	ST6GAL1	Homo sapiens ST6 beta-galactosamide alpha-2,6-sialyltranferase 1 (ST6GAL1), transcript variant 1, mRNA [NM_173216]
A_19_P00801561	0.0357664	up	1.53401
A_33_P3391076	0.00983905	up	1.54573	MBNL2	Homo sapiens muscleblind-like splicing regulator 2 (MBNL2), transcript variant 3, mRNA [NM_207304]
A_33_P3307103	0.015931	up	1.73255		EF-hand calcium binding domain 11 [Source:HGNC Symbol;Acc:HGNC:20357] [ENST00000556639]
A_23_P1552	0.000114172	up	2.34351	CTSC	Homo sapiens cathepsin C (CTSC), transcript variant 1, mRNA [NM_001814]
A_33_P3287223	0.0142513	up	3.56037	DPP4	Homo sapiens dipeptidyl-peptidase 4 (DPP4), mRNA [NM_001935]
A_24_P134356	0.0266178	up	1.60036	BTBD3	Homo sapiens BTB (POZ) domain containing 3 (BTBD3), transcript variant 1, mRNA [NM_014962]
A_23_P154217	0.00756008	up	1.88732	ITGB6	Homo sapiens integrin, beta 6 (ITGB6), transcript variant 1, mRNA [NM_000888]
A_23_P161297	0.042598	up	1.62993	OGDHL	Homo sapiens oxoglutarate dehydrogenase-like (OGDHL), transcript variant 1, mRNA [NM_018245]
A_23_P321354	4.06103e-09	up	9.65447	TMEM71	Homo sapiens transmembrane protein 71 (TMEM71), transcript variant 1, mRNA [NM_144649]
A_23_P382835	3.80392e-06	up	2.62866	P2RY1	Homo sapiens purinergic receptor P2Y, G-protein coupled, 1 (P2RY1), mRNA [NM_002563]
A_19_P00326015	0.0481055	up	1.57476
A_33_P3294089	0.0123612	up	1.68079
A_33_P3305250	0.0495848	down	-1.7567
A_23_P33791	0.00838115	up	1.95377	SSBP2	Homo sapiens single-stranded DNA binding protein 2 (SSBP2), transcript variant 2, mRNA [NM_012446]
A_33_P3250840	0.00175558	up	1.7394	NIPA1	Homo sapiens non imprinted in Prader-Willi/Angelman syndrome 1 (NIPA1), transcript variant 1, mRNA [NM_144599]
A_33_P3240693	0.0278786	down	-1.69351	THSD4	Homo sapiens thrombospondin, type I, domain containing 4 (THSD4), transcript variant 2, mRNA [NM_001286429]
A_33_P3213596	0.00128376	up	2.76024	TNIK	Homo sapiens TRAF2 and NCK interacting kinase (TNIK), transcript variant 1, mRNA [NM_015028]
A_33_P3816688	4.98467e-05	up	2.68538	PPARGC1B	Homo sapiens peroxisome proliferator-activated receptor gamma, coactivator 1 beta (PPARGC1B), transcript variant 1, mRNA [NM_133263]
A_23_P256903	0.0244617	down	-1.64591		Homo sapiens full length insert cDNA clone ZE12A08. [AF086546]
A_33_P3332081	8.56172e-05	up	2.24929	KHDRBS3	Homo sapiens KH domain containing, RNA binding, signal transduction associated 3 (KHDRBS3), mRNA [NM_006558]
A_24_P67378	0.0194382	down	-1.5865		basic leucine zipper and W2 domains 1 pseudogene 1 [Source:HGNC Symbol;Acc:HGNC:31378] [ENST00000454901]
A_23_P127584	0.0284495	up	3.44036	NNMT	Homo sapiens nicotinamide N-methyltransferase (NNMT), mRNA [NM_006169]
A_23_P170378	0.000128382	up	4.71086	PMCHL1	Homo sapiens pro-melanin-concentrating hormone-like 1, pseudogene (PMCHL1), non-coding RNA [NR_003921]
A_33_P3403952	0.0436712	down	-1.97208	SETD3	Homo sapiens SET domain containing 3, mRNA (cDNA clone IMAGE:4826483), complete cds. [BC066931]
A_23_P207461	0.0306248	down	-1.74544	CA10	Homo sapiens carbonic anhydrase X (CA10), transcript variant 2, mRNA [NM_020178]
A_33_P3248265	0.0205687	down	-1.87714	LTB	Homo sapiens lymphotoxin beta (TNF superfamily, member 3) (LTB), transcript variant 1, mRNA [NM_002341]
A_19_P00315964	0.0330462	up	1.59217
A_23_P404494	0.0412615	up	1.57629	IL7R	Homo sapiens interleukin 7 receptor (IL7R), transcript variant 1, mRNA [NM_002185]
A_23_P126089	0.0338425	down	-2.01249	SPRR2C	Homo sapiens small proline-rich protein 2C (pseudogene) (SPRR2C), non-coding RNA [NR_003062]
A_33_P3550618	0.00487417	up	1.99964	lnc-EXOSC6-2	Homo sapiens cDNA FLJ38747 fis, clone KIDNE2012361. [AK096066]
A_24_P87036	0.000303941	up	3.62846	ANO1	Homo sapiens anoctamin 1, calcium activated chloride channel (ANO1), transcript variant 1, mRNA [NM_018043]
A_23_P141894	0.0156318	up	1.51922	PVR	Homo sapiens poliovirus receptor (PVR), transcript variant 1, mRNA [NM_006505]
A_23_P304450	0.0277498	up	1.85346	GATA6	Homo sapiens GATA binding protein 6 (GATA6), mRNA [NM_005257]
A_33_P3255304	0.00845206	up	1.92883	GGT5	Homo sapiens gamma-glutamyltransferase 5 (GGT5), transcript variant 1, mRNA [NM_001099781]
A_33_P3320772	0.00172963	up	1.75245	ATXN1	Homo sapiens ataxin 1 (ATXN1), transcript variant 1, mRNA [NM_000332]
A_33_P3372090	0.0200923	down	-1.70182
A_23_P30582	0.0012924	up	2.98786	SLC9A3	Homo sapiens solute carrier family 9, subfamily A (NHE3, cation proton antiporter 3), member 3 (SLC9A3), transcript variant 1, mRNA [NM_004174]
A_19_P00316324	0.00254666	up	1.90992	LINC01132	Homo sapiens long intergenic non-protein coding RNA 1132 (LINC01132), long non-coding RNA [NR_038856]
A_32_P48466	0.0434258	up	1.65598	LCA5L	Homo sapiens Leber congenital amaurosis 5-like (LCA5L), mRNA [NM_152505]
A_23_P302005	9.49021e-06	up	3.52621	STON1	Homo sapiens stonin 1 (STON1), transcript variant 2, mRNA [NM_006873]
A_19_P00315778	0.0469664	up	1.65006	lnc-FZD4-1	LNCipedia lincRNA (lnc-FZD4-1), lincRNA [lnc-FZD4-1:2]
A_24_P140608	0.0457618	down	-1.70389	HBEGF	Homo sapiens heparin-binding EGF-like growth factor (HBEGF), mRNA [NM_001945]
A_24_P319736	7.09227e-05	up	2.62305	MEIS1	Homo sapiens Meis homeobox 1 (MEIS1), mRNA [NM_002398]
A_19_P00319409	0.00682931	up	1.88349	ERVMER34-1	Homo sapiens endogenous retrovirus group MER34, member 1 (ERVMER34-1), transcript variant 1, mRNA [NM_024534]
A_33_P3388061	0.0451875	up	1.86085	KRTAP21-2	Homo sapiens keratin associated protein 21-2 (KRTAP21-2), mRNA [NM_181617]
A_33_P3377705	0.0342166	up	1.65794		BPI fold containing family B, member 9, pseudogene [Source:HGNC Symbol;Acc:HGNC:16109] [ENST00000246222]
A_24_P240259	0.000167388	up	5.55416	LRRC31	Homo sapiens leucine rich repeat containing 31 (LRRC31), transcript variant 1, mRNA [NM_024727]
A_19_P00808957	0.00107952	up	2.27622
A_23_P210109	0.00601017	down	-1.89557	CYP26B1	Homo sapiens cytochrome P450, family 26, subfamily B, polypeptide 1 (CYP26B1), transcript variant 1, mRNA [NM_019885]
A_33_P3353742	0.0261162	up	1.62018	LOC101929523	PREDICTED: Homo sapiens uncharacterized LOC101929523 (LOC101929523), ncRNA [XR_252136]
A_19_P00322159	0.0434828	up	1.50461	RNF4	ring finger protein 4 [Source:HGNC Symbol;Acc:HGNC:10067] [ENST00000508235]
A_23_P54357	0.0404026	up	1.62278	LDHAL6B	Homo sapiens lactate dehydrogenase A-like 6B (LDHAL6B), mRNA [NM_033195]
A_33_P3226810	0.00836605	up	1.59054	TNFSF10	Homo sapiens tumor necrosis factor (ligand) superfamily, member 10 (TNFSF10), transcript variant 1, mRNA [NM_003810]
A_33_P3281563	0.00401672	up	2.0465
A_24_P120537	0.00190934	up	2.1355	SH3RF2	Homo sapiens SH3 domain containing ring finger 2 (SH3RF2), mRNA [NM_152550]
A_33_P3370094	0.00638434	up	2.16469	MME	Homo sapiens membrane metallo-endopeptidase (MME), transcript variant 2b, mRNA [NM_007289]
A_19_P00812444	0.0228525	up	2.22883
A_24_P917686	0.0370726	up	1.926		keratin 18 pseudogene 50 [Source:HGNC Symbol;Acc:HGNC:33420] [ENST00000404337]
A_33_P3424132	0.0181555	up	1.71145	LINC00961	Homo sapiens long intergenic non-protein coding RNA 961 (LINC00961), long non-coding RNA [NR_024283]
A_23_P397455	0.0369216	down	-1.68617	ACVR1C	Homo sapiens activin A receptor, type IC (ACVR1C), transcript variant 1, mRNA [NM_145259]
A_23_P29110	0.016098	up	1.72679	CCT8L2	Homo sapiens chaperonin containing TCP1, subunit 8 (theta)-like 2 (CCT8L2), mRNA [NM_014406]
A_24_P283324	0.0495758	up	1.59582	ALDH8A1	Homo sapiens aldehyde dehydrogenase 8 family, member A1 (ALDH8A1), transcript variant 1, mRNA [NM_022568]
A_23_P74278	0.0425713	up	2.54454	PDE4B	Homo sapiens phosphodiesterase 4B, cAMP-specific (PDE4B), transcript variant d, mRNA [NM_001037341]
A_23_P357966	0.0206173	down	-1.79771	PCMTD1	Homo sapiens protein-L-isoaspartate (D-aspartate) O-methyltransferase domain containing 1 (PCMTD1), transcript variant 1, mRNA [NM_052937]
A_24_P65616	0.0195486	up	1.60243	PVR	Homo sapiens poliovirus receptor (PVR), transcript variant 1, mRNA [NM_006505]
A_33_P3279019	0.000228872	up	3.40155	SERPINB13	Homo sapiens serpin peptidase inhibitor, clade B (ovalbumin), member 13 (SERPINB13), mRNA [NM_012397]
A_33_P3265494	0.00428276	up	2.60055	PTCHD4	Homo sapiens patched domain containing 4 (PTCHD4), transcript variant 1, mRNA [NM_001013732]
A_23_P213959	1.09226e-06	up	3.10006	PPARGC1B	Homo sapiens peroxisome proliferator-activated receptor gamma, coactivator 1 beta (PPARGC1B), transcript variant 1, mRNA [NM_133263]
A_23_P85209	0.000365541	up	6.37509	IL13RA2	Homo sapiens interleukin 13 receptor, alpha 2 (IL13RA2), mRNA [NM_000640]
A_33_P3406547	0.0411964	up	1.88301
A_19_P00318609	0.00580893	up	2.57939	LOC102800447	Homo sapiens uncharacterized LOC102800447 (LOC102800447), long non-coding RNA [NR_110564]
A_24_P406754	2.33914e-05	up	27.4902	LOXL4	Homo sapiens lysyl oxidase-like 4 (LOXL4), mRNA [NM_032211]
A_23_P358709	0.00936255	up	3.43277	AHRR	Homo sapiens aryl-hydrocarbon receptor repressor (AHRR), transcript variant 1, mRNA [NM_020731]
A_23_P401700	0.0256755	up	1.92391	APBB1IP	Homo sapiens amyloid beta (A4) precursor protein-binding, family B, member 1 interacting protein (APBB1IP), mRNA [NM_019043]
A_24_P51080	0.0141867	up	1.86158	NR2F1-AS1	Homo sapiens NR2F1 antisense RNA 1 (NR2F1-AS1), transcript variant 4, long non-coding RNA [NR_109818]
A_32_P101352	0.0272596	up	1.53318	CXorf65	Homo sapiens chromosome X open reading frame 65 (CXorf65), transcript variant 1, mRNA [NM_001025265]
A_33_P3415820	0.014115	up	2.08885	THBS1	Homo sapiens thrombospondin 1 (THBS1), mRNA [NM_003246]
A_23_P163306	0.022184	up	1.72127	CGNL1	Homo sapiens cingulin-like 1 (CGNL1), transcript variant 2, mRNA [NM_032866]
A_33_P3308774	0.031924	down	-1.61607		DB066855 TESTI4 Homo sapiens cDNA clone TESTI4008311 5', mRNA sequence [DB066855]
A_33_P3377459	0.0141744	down	-2.02932	PAPD5	Homo sapiens PAP associated domain containing 5 (PAPD5), transcript variant 1, mRNA [NM_001040284]
A_32_P358887	0.00017241	up	4.96616	SLC4A4	Homo sapiens solute carrier family 4 (sodium bicarbonate cotransporter), member 4 (SLC4A4), transcript variant 2, mRNA [NM_003759]
A_23_P68155	0.03914	up	1.5879	IFIH1	Homo sapiens interferon induced with helicase C domain 1 (IFIH1), mRNA [NM_022168]
A_33_P3548768	0.0245105	up	1.64149	LINC00302	CU449054 Homo sapiens ORESTES from keratinocytes Homo sapiens cDNA, mRNA sequence [CU449054]
A_19_P00812362	0.0316197	down	-1.67747
A_33_P3342528	1.56711e-06	up	2.95491	P2RY1	Homo sapiens purinergic receptor P2Y, G-protein coupled, 1 (P2RY1), mRNA [NM_002563]
A_33_P3251522	0.00594014	up	2.07669	AQPEP	Homo sapiens laeverin (AQPEP), mRNA [NM_173800]
A_33_P3423185	0.0218496	up	1.69489	LOC102725171	PREDICTED: Homo sapiens uncharacterized LOC102725171 (LOC102725171), ncRNA [XR_432995]
A_19_P00319709	0.0465363	up	1.94823	LINC00883	Homo sapiens long intergenic non-protein coding RNA 883 (LINC00883), transcript variant 2, long non-coding RNA [NR_028302]
A_19_P00810483	0.0288176	down	-1.72047
A_33_P3364801	0.0237186	up	1.86525		PREDICTED: Homo sapiens uncharacterized LOC401180 (LOC401180), mRNA [XM_379325]
A_23_P6252	0.0438486	up	1.64986	DSCR8	Homo sapiens Down syndrome critical region 8 (DSCR8), transcript variant 4, long non-coding RNA [NR_026838]
A_19_P00808543	0.0109553	up	1.68691
A_23_P85682	0.00114573	up	1.61076	NFIA	Homo sapiens nuclear factor I/A (NFIA), transcript variant 2, mRNA [NM_005595]
A_33_P3403937	0.0493669	down	-1.58263	LOC100129399	Homo sapiens cDNA FLJ42017 fis, clone SPLEN2033153. [AK124011]
A_24_P49747	0.0381374	down	-1.7622		high mobility group box 3 pseudogene 24 [Source:HGNC Symbol;Acc:HGNC:39316] [ENST00000433260]
A_23_P32629	0.00447466	up	1.85708	HS6ST3	Homo sapiens heparan sulfate 6-O-sulfotransferase 3 (HS6ST3), mRNA [NM_153456]
A_23_P360302	0.0138173	up	2.12025	GUCY2F	Homo sapiens guanylate cyclase 2F, retinal (GUCY2F), mRNA [NM_001522]
A_33_P3413353	0.0046688	down	-1.64102
A_32_P37867	0.0375446	down	-1.68465	KIAA1644	Homo sapiens KIAA1644 (KIAA1644), mRNA [NM_001099294]
A_32_P73452	0.0241462	down	-1.53664	ANO8	Homo sapiens anoctamin 8 (ANO8), mRNA [NM_020959]
A_23_P382682	0.0472387	up	1.72047	NOXRED1	Homo sapiens NADP-dependent oxidoreductase domain containing 1 (NOXRED1), mRNA [NM_001113475]
A_19_P00322479	0.000298781	up	2.84027	LOC644838
A_23_P326474	0.0193082	up	1.76228	L3MBTL4	Homo sapiens l(3)mbt-like 4 (Drosophila) (L3MBTL4), mRNA [NM_173464]
A_33_P3242543	0.00188735	up	1.59277	MAOA	Homo sapiens monoamine oxidase A (MAOA), transcript variant 2, mRNA [NM_001270458]
A_19_P00322955	0.0172418	down	-1.54107
A_33_P3285540	0.00107317	up	5.68195	CLDN5	Homo sapiens claudin 5 (CLDN5), transcript variant 1, mRNA [NM_001130861]
A_24_P3249	0.00997175	up	3.27283	RARB	Homo sapiens retinoic acid receptor, beta (RARB), transcript variant 1, mRNA [NM_000965]
A_19_P00323672	0.0123396	up	2.02788
A_33_P3365856	0.00838213	up	1.62113	lnc-AL117340.1-2	fs15d03.y2 Human Lens cDNA (Normalized): fs Homo sapiens cDNA clone fs15d03 5', mRNA sequence [CD674797]
A_23_P132515	0.0338413	up	2.04911	SIDT1	Homo sapiens SID1 transmembrane family, member 1 (SIDT1), mRNA [NM_017699]
A_19_P00326143	0.0152261	up	1.65756
A_19_P00800792	0.0414837	up	1.61426
A_33_P3314352	0.0170134	up	2.06233
A_33_P3270104	1.07261e-05	up	5.71861	FAM26D	Homo sapiens family with sequence similarity 26, member D (FAM26D), transcript variant 1, mRNA [NM_001256887]
A_32_P220770	0.00876784	up	1.90328	HCG26	Homo sapiens HLA complex group 26 (non-protein coding) (HCG26), long non-coding RNA [NR_002812]
A_33_P3354256	0.0026341	up	1.5952	MTSS1	Homo sapiens metastasis suppressor 1 (MTSS1), transcript variant 1, mRNA [NM_001282971]
A_23_P214011	9.85408e-05	up	10.8406	CDH6	Homo sapiens cadherin 6, type 2, K-cadherin (fetal kidney) (CDH6), mRNA [NM_004932]
A_33_P3301351	0.0411339	up	1.99324	RBM44	Homo sapiens RNA binding motif protein 44 (RBM44), mRNA [NM_001080504]
A_23_P80817	0.0444536	down	-1.86543	TAGLN3	Homo sapiens transgelin 3 (TAGLN3), transcript variant 1, mRNA [NM_013259]
A_33_P3318475	0.0201318	up	1.66931		NEK7_HUMAN (Q8TDX7) Serine/threonine-protein kinase Nek7 (NimA-related protein kinase 7) , partial (22%) [THC2633564]
A_24_P350576	0.000779146	up	2.60363	TNIK	Homo sapiens TRAF2 and NCK interacting kinase (TNIK), transcript variant 1, mRNA [NM_015028]
A_33_P3315390	0.0219025	up	1.90953	MPPED2	Homo sapiens metallophosphoesterase domain containing 2 (MPPED2), transcript variant 2, mRNA [NM_001145399]
A_24_P229531	0.00587155	up	2.00423	NABP1	Homo sapiens nucleic acid binding protein 1 (NABP1), transcript variant 1, mRNA [NM_001031716]
A_33_P3228593	0.0469416	down	-1.73512		WD repeat domain 45 [Source:HGNC Symbol;Acc:HGNC:28912] [ENST00000465431]
A_23_P255331	0.0448622	down	-1.5313	MGARP	Homo sapiens mitochondria-localized glutamic acid-rich protein (MGARP), mRNA [NM_032623]
A_33_P3304452	0.00936268	up	2.31311	lnc-NCOA5-1	Homo sapiens cDNA FLJ41161 fis, clone BRACE2039475. [AK123156]
A_33_P3384548	0.0407086	up	1.54213		Homo sapiens cDNA, FLJ99546. [AK309505]
A_19_P00321998	0.0326802	up	1.89805	XLOC_l2_013153	BROAD Institute lincRNA (XLOC_l2_013153), lincRNA [TCONS_l2_00025508]
A_33_P3393801	0.0244639	up	1.97967	PDZK1IP1	Homo sapiens PDZK1 interacting protein 1 (PDZK1IP1), mRNA [NM_005764]
A_19_P00326551	0.0300594	up	1.57935
A_33_P3397920	0.0348022	up	1.87093
A_19_P00810627	0.0341226	up	1.52678
A_33_P3287228	0.0410767	down	-1.74973	IQCD	Homo sapiens cDNA FLJ45209 fis, clone BRCAN2015757. [AK127152]
A_23_P364444	0.0421764	down	-2.41675	FAM65C	family with sequence similarity 65, member C [Source:HGNC Symbol;Acc:HGNC:16168] [ENST00000462493]
A_33_P3265920	8.72576e-05	up	2.11891	PTPN4	Homo sapiens protein tyrosine phosphatase, non-receptor type 4 (megakaryocyte) (PTPN4), mRNA [NM_002830]
A_33_P3368755	0.0391334	up	1.89691	MAGEB6	Homo sapiens melanoma antigen family B, 6 (MAGEB6), mRNA [NM_173523]
A_33_P3256920	0.0304877	down	-1.78957	WNT7B	Homo sapiens wingless-type MMTV integration site family, member 7B (WNT7B), mRNA [NM_058238]
A_24_P189997	0.0344461	up	1.89167	PCSK6	Homo sapiens proprotein convertase subtilisin/kexin type 6 (PCSK6), transcript variant 3, mRNA [NM_138322]
A_33_P3289845	0.00869872	down	-3.15621	IGFL1	Homo sapiens IGF-like family member 1 (IGFL1), mRNA [NM_198541]
A_33_P3396404	0.0188029	up	2.55991	CLLU1OS	Homo sapiens chronic lymphocytic leukemia up-regulated 1 opposite strand (CLLU1OS), mRNA [NM_001025232]
A_19_P00317563	0.0447924	up	1.66658
A_23_P170679	4.40641e-05	up	3.52369	COL4A3	Homo sapiens collagen, type IV, alpha 3 (Goodpasture antigen) (COL4A3), mRNA [NM_000091]
A_33_P3225186	0.0202869	up	1.60362		T cell receptor alpha variable 7 [Source:HGNC Symbol;Acc:HGNC:12145] [ENST00000390429]
A_19_P00800528	0.0439627	up	1.59443
A_19_P00802038	0.0475329	up	1.73091
A_23_P21548	0.000114909	up	1.6407	ARHGAP10	Homo sapiens Rho GTPase activating protein 10 (ARHGAP10), mRNA [NM_024605]
A_33_P3227631	0.0290489	up	1.64788	IQCH	Homo sapiens IQ motif containing H (IQCH), transcript variant 1, mRNA [NM_001031715]
A_19_P00806453	0.0434975	up	1.81985
A_33_P3339701	0.0183521	up	1.57218
A_19_P00316159	0.00840102	down	-1.77758	LOC101929452	Homo sapiens uncharacterized LOC101929452 (LOC101929452), long non-coding RNA [NR_110252]
A_23_P413585	0.0416727	down	-1.55714	FOXD2	Homo sapiens forkhead box D2 (FOXD2), mRNA [NM_004474]
A_24_P299474	0.0189565	up	1.86296	TENM2	Homo sapiens teneurin transmembrane protein 2 (TENM2), mRNA [NM_001122679]
A_33_P3276585	0.0317816	up	1.59643	IFT74	Homo sapiens intraflagellar transport 74 (IFT74), transcript variant 4, mRNA [NM_001099224]
A_19_P00318140	0.037581	up	1.87091	LOC102724384	PREDICTED: Homo sapiens uncharacterized LOC102724384 (LOC102724384), ncRNA [XR_425661]
A_33_P3314952	0.021144	down	-1.77286	TRPV1	Homo sapiens transient receptor potential cation channel, subfamily V, member 1 (TRPV1), transcript variant 3, mRNA [NM_080706]
A_19_P00803966	0.0405898	up	1.72909
A_24_P12401	0.00740237	down	-1.66018	VEGFA	Homo sapiens vascular endothelial growth factor A (VEGFA), transcript variant 1, mRNA [NM_001025366]
A_24_P400130	0.0283622	down	-2.026	KRTAP7-1	Homo sapiens keratin associated protein 7-1 (gene/pseudogene) (KRTAP7-1), mRNA [NM_181606]
A_33_P3286492	0.0370563	up	2.21911	HNF4G	hepatocyte nuclear factor 4, gamma [Source:HGNC Symbol;Acc:HGNC:5026] [ENST00000396419]
A_23_P390518	0.000261243	up	1.84941	TNFRSF11A	Homo sapiens tumor necrosis factor receptor superfamily, member 11a, NFKB activator (TNFRSF11A), transcript variant 1, mRNA [NM_003839]
A_33_P3392882	0.0374272	down	-1.54252	NCKAP5	Homo sapiens NCK-associated protein 5 (NCKAP5), transcript variant 2, mRNA [NM_207481]
A_33_P3299791	0.00210955	up	2.32562	LOC644838
A_23_P302654	0.0469179	up	1.50826	CEP72	Homo sapiens centrosomal protein 72kDa (CEP72), mRNA [NM_018140]
A_33_P3341841	0.0324944	up	1.66975	RTP2	Homo sapiens receptor (chemosensory) transporter protein 2 (RTP2), mRNA [NM_001004312]
A_23_P210445	0.0203858	up	1.54447	L3MBTL1	Homo sapiens l(3)mbt-like 1 (Drosophila) (L3MBTL1), transcript variant II, mRNA [NM_032107]
A_23_P302595	0.00684751	down	-1.635	LINC00518	Homo sapiens long intergenic non-protein coding RNA 518 (LINC00518), long non-coding RNA [NR_027793]
A_24_P142118	0.00439854	up	2.21463	THBS1	Homo sapiens thrombospondin 1 (THBS1), mRNA [NM_003246]
A_24_P396753	0.00569295	down	-1.8113	TRIB2	Homo sapiens tribbles pseudokinase 2 (TRIB2), transcript variant 1, mRNA [NM_021643]
A_19_P00322436	0.00284917	up	2.61464	LOC644838
A_33_P3229467	0.0455661	down	-1.53103	STK17A	Homo sapiens serine/threonine kinase 17a (STK17A), mRNA [NM_004760]
A_24_P202329	0.0157875	down	-1.94653	LOC146880	Homo sapiens Rho GTPase activating protein 27 pseudogene (LOC146880), transcript variant 2, non-coding RNA [NR_026899]
A_19_P00803912	0.0144695	down	-2.02884
A_23_P354705	0.000215685	up	4.54911	ST8SIA1	Homo sapiens ST8 alpha-N-acetyl-neuraminide alpha-2,8-sialyltransferase 1 (ST8SIA1), mRNA [NM_003034]
A_23_P28186	0.0387772	down	-1.68597	SRD5A2	Homo sapiens steroid-5-alpha-reductase, alpha polypeptide 2 (3-oxo-5 alpha-steroid delta 4-dehydrogenase alpha 2) (SRD5A2), mRNA [NM_000348]
A_19_P00319342	0.049999	up	2.23338		Homo sapiens mRNA sequence. [AY927562]
A_32_P154473	0.02276	up	1.67643	KIF5C	Homo sapiens kinesin family member 5C (KIF5C), transcript variant 1, mRNA [NM_004522]
A_19_P00321266	0.0171312	down	-1.57823	LINC00630	long intergenic non-protein coding RNA 630 [Source:HGNC Symbol;Acc:HGNC:44263] [ENST00000435966]
A_19_P00330797	0.0273987	down	-1.92084
A_33_P3231262	0.013665	down	-2.13292	LOC257396	Homo sapiens uncharacterized LOC257396 (LOC257396), transcript variant 1, long non-coding RNA [NR_034107]
A_23_P85453	0.0387651	down	-1.67258	CD244	Homo sapiens CD244 molecule, natural killer cell receptor 2B4 (CD244), transcript variant 1, mRNA [NM_016382]
A_23_P386254	0.0414858	up	1.6974	NKX3-2	Homo sapiens NK3 homeobox 2 (NKX3-2), mRNA [NM_001189]
A_32_P123514	0.00441132	up	2.36887	PABPC4L	Homo sapiens poly(A) binding protein, cytoplasmic 4-like (PABPC4L), mRNA [NM_001114734]
A_33_P3244249	0.019201	down	-2.07871	SH3TC2	SH3 domain and tetratricopeptide repeats 2 [Source:HGNC Symbol;Acc:HGNC:29427] [ENST00000513604]
A_23_P41424	0.00295635	up	2.51047	SLC39A8	Homo sapiens solute carrier family 39 (zinc transporter), member 8 (SLC39A8), transcript variant 1, mRNA [NM_022154]
A_33_P3275500	0.0496471	down	-1.71369	LOC400743
A_33_P3365097	0.0382818	down	-1.55869	ODF2L	Homo sapiens outer dense fiber of sperm tails 2-like (ODF2L), transcript variant 3, mRNA [NM_001184765]
A_33_P3375646	0.00996574	down	-1.54669	GTPBP6	Homo sapiens cDNA FLJ56662 complete cds, highly similar to Homo sapiens GTP binding protein 6 (GTPBP6), mRNA. [AK296003]
A_23_P95851	0.0256905	down	-1.75247	TUBAL3	Homo sapiens tubulin, alpha-like 3 (TUBAL3), transcript variant 1, mRNA [NM_024803]
A_24_P56317	0.00252013	up	1.67679	MBNL2	Homo sapiens muscleblind-like splicing regulator 2 (MBNL2), transcript variant 1, mRNA [NM_144778]
A_24_P110831	3.9287e-07	up	4.57552	ANO1	anoctamin 1, calcium activated chloride channel [Source:HGNC Symbol;Acc:HGNC:21625] [ENST00000316296]
A_23_P321388	0.00426145	up	1.68582	RNF19B	Homo sapiens ring finger protein 19B (RNF19B), transcript variant 1, mRNA [NM_153341]
A_23_P308974	0.0464494	down	-1.7874	ADAMTSL3	Homo sapiens ADAMTS-like 3 (ADAMTSL3), transcript variant 1, mRNA [NM_207517]
A_33_P3323041	0.0176176	down	-1.68873		KN motif and ankyrin repeat domains 1 [Source:HGNC Symbol;Acc:HGNC:19309] [ENST00000354485]
A_32_P4018	0.0307867	up	1.76447	ROR1	Homo sapiens receptor tyrosine kinase-like orphan receptor 1 (ROR1), transcript variant 1, mRNA [NM_005012]
A_23_P382506	0.00933588	down	-2.02304	OR1F2P	Homo sapiens olfactory receptor, family 1, subfamily F, member 2 (OR1F2P), non-coding RNA [NR_002169]
A_33_P3260426	0.0419738	down	-2.00081	SPRR2A	Homo sapiens small proline-rich protein 2A (SPRR2A), mRNA [NM_005988]
A_33_P3307490	0.0109845	up	1.5583	SYNRG	synergin, gamma [Source:HGNC Symbol;Acc:HGNC:557] [ENST00000614000]
A_33_P3217933	0.04511	down	-1.67588		DB461001 RIKEN full-length enriched human cDNA library, testis Homo sapiens cDNA clone H013092F08 5', mRNA sequence [DB461001]
A_19_P00331600	0.0379488	up	1.85485
A_23_P207319	0.00589025	up	1.92201	MAP3K14	Homo sapiens mitogen-activated protein kinase kinase kinase 14 (MAP3K14), mRNA [NM_003954]
A_24_P692426	0.0221367	down	-2.01144
A_19_P00321950	0.0482404	up	1.52057
A_24_P215804	0.0162959	down	-2.00404	CKLF	Homo sapiens chemokine-like factor (CKLF), transcript variant 1, mRNA [NM_016951]
A_19_P00321578	0.0305938	down	-1.71489	PLD1	phospholipase D1, phosphatidylcholine-specific [Source:HGNC Symbol;Acc:HGNC:9067] [ENST00000497307]
A_33_P3215635	0.0216316	up	1.68354	CHRNB2	Homo sapiens cholinergic receptor, nicotinic, beta 2 (neuronal) (CHRNB2), mRNA [NM_000748]
A_23_P351148	1.27604e-07	up	13.4359	SH2D1B	Homo sapiens SH2 domain containing 1B (SH2D1B), mRNA [NM_053282]
A_24_P48204	0.031495	up	1.9125	SECTM1	Homo sapiens secreted and transmembrane 1 (SECTM1), mRNA [NM_003004]
A_23_P319617	8.50519e-09	up	4.74206	CHST7	Homo sapiens carbohydrate (N-acetylglucosamine 6-O) sulfotransferase 7 (CHST7), mRNA [NM_019886]
A_19_P00806791	0.0178038	down	-2.10624
A_23_P373687	0.0194439	up	2.03369	PUS10	Homo sapiens pseudouridylate synthase 10 (PUS10), mRNA [NM_144709]
A_19_P00809708	0.0463795	down	-1.7271	LOC145474	Homo sapiens uncharacterized LOC145474 (LOC145474), long non-coding RNA [NR_027046]
A_32_P196263	0.0477528	down	-2.30124	ADAMTS9	Homo sapiens ADAM metallopeptidase with thrombospondin type 1 motif, 9 (ADAMTS9), mRNA [NM_182920]
A_19_P00809976	0.0369396	down	-1.72685
A_33_P3295098	0.00900374	down	-2.22473	ESYT3	extended synaptotagmin-like protein 3 [Source:HGNC Symbol;Acc:HGNC:24295] [ENST00000289135]
A_19_P00320186	0.0243258	down	-1.937
A_33_P3214625	0.0314153	down	-1.65942	INPP4B	Homo sapiens inositol polyphosphate-4-phosphatase, type II, 105kDa (INPP4B), transcript variant 1, mRNA [NM_003866]
A_33_P3252281	0.0480306	up	1.71674	EYA4	Homo sapiens EYA transcriptional coactivator and phosphatase 4 (EYA4), transcript variant 1, mRNA [NM_004100]
A_33_P3397336	0.0263319	down	-1.99382	ZNF461	Homo sapiens zinc finger protein 461 (ZNF461), transcript variant 1, mRNA [NM_153257]
A_23_P384329	0.00184985	up	1.81378	DENND4A	Homo sapiens DENN/MADD domain containing 4A (DENND4A), transcript variant 1, mRNA [NM_001144823]
A_24_P133253	0.0012927	up	1.88923	KITLG	Homo sapiens KIT ligand (KITLG), transcript variant b, mRNA [NM_000899]
A_33_P3338047	0.0221973	down	-1.60205	PNPLA7	Homo sapiens patatin-like phospholipase domain containing 7 (PNPLA7), transcript variant 1, mRNA [NM_001098537]
A_23_P72077	0.0273719	up	1.65274	IL12RB2	Homo sapiens interleukin 12 receptor, beta 2 (IL12RB2), transcript variant 1, mRNA [NM_001559]
A_23_P79496	0.0323331	up	1.95406	STON1-GTF2A1L	Homo sapiens STON1-GTF2A1L readthrough (STON1-GTF2A1L), transcript variant 2, mRNA [NM_001198593]
A_32_P178800	0.0336089	down	-1.77252	ITGA2	Homo sapiens integrin, alpha 2 (CD49B, alpha 2 subunit of VLA-2 receptor) (ITGA2), transcript variant 1, mRNA [NM_002203]
A_33_P3314937	0.0155214	down	-1.66956	BIRC8	Homo sapiens baculoviral IAP repeat containing 8 (BIRC8), mRNA [NM_033341]
A_23_P164405	0.00382699	up	3.3776	KRTAP2-4	Homo sapiens keratin associated protein 2-4 (KRTAP2-4), mRNA [NM_033184]
A_19_P00319694	0.00647416	down	-2.11622		Homo sapiens, clone IMAGE:6050118, mRNA. [BC043405]
A_19_P00811814	0.0368106	up	1.56572
A_19_P00320938	0.0425646	up	1.57874	NBAT1	Homo sapiens neuroblastoma associated transcript 1 (NBAT1), long non-coding RNA [NR_034143]
A_23_P91850	0.0151201	up	1.70903	IL20RB	Homo sapiens interleukin 20 receptor beta (IL20RB), mRNA [NM_144717]
A_23_P86470	0.00921484	up	4.14658	CH25H	Homo sapiens cholesterol 25-hydroxylase (CH25H), mRNA [NM_003956]
A_19_P00318977	0.0182384	down	-2.2302	lnc-SHPRH-2	LNCipedia lincRNA (lnc-SHPRH-2), lincRNA [lnc-SHPRH-2:6]
A_33_P3321533	0.00458431	down	-2.35939	TMEM178B	transmembrane protein 178B [Source:HGNC Symbol;Acc:HGNC:44112] [ENST00000563442]
A_23_P4036	0.00942591	up	1.58402	TEX2	Homo sapiens testis expressed 2 (TEX2), transcript variant 1, mRNA [NM_018469]
A_33_P3417305	0.00688826	up	2.18878		ATP synthase, H+ transporting, mitochondrial Fo complex, subunit F2 pseudogene 3 [Source:HGNC Symbol;Acc:HGNC:21286] [ENST00000451550]
A_24_P404868	0.0294819	down	-1.58621	GLRA4	Homo sapiens glycine receptor, alpha 4 (GLRA4), transcript variant 1, mRNA [NM_001024452]
A_33_P3281473	0.0345277	down	-1.92266	FAM83A-AS1	Homo sapiens FAM83A antisense RNA 1 (FAM83A-AS1), long non-coding RNA [NR_024479]
A_32_P389770	0.0187789	down	-2.11321	KIRREL3-AS3	Homo sapiens KIRREL3 antisense RNA 3 (KIRREL3-AS3), long non-coding RNA [NR_040078]
A_19_P00801217	0.026858	down	-1.66778
A_33_P3316587	0.0140457	down	-1.65199	SLC22A18AS	Homo sapiens solute carrier family 22 (organic cation transporter), member 18 antisense (SLC22A18AS), transcript variant 1, mRNA [NM_007105]
A_24_P363583	0.00628437	down	-2.20296	AGFG2	Homo sapiens ArfGAP with FG repeats 2 (AGFG2), mRNA [NM_006076]
A_24_P374973	0.00629345	down	-1.69112		ribosomal protein L7 pseudogene 14 [Source:HGNC Symbol;Acc:HGNC:35984] [ENST00000449851]
A_33_P3316728	0.0257947	down	-1.54006		DNM1 pseudogene 34 [Source:HGNC Symbol;Acc:HGNC:35181] [ENST00000567850]
A_19_P00331853	0.0288021	down	-1.51798	LOC100131564	Homo sapiens uncharacterized LOC100131564 (LOC100131564), long non-coding RNA [NR_034089]
A_33_P3259028	0.0173631	down	-1.71143	TRIM24	tripartite motif containing 24 [Source:HGNC Symbol;Acc:HGNC:11812] [ENST00000343526]
A_33_P3237664	0.0091438	down	-1.73747	HDAC7	histone deacetylase 7 [Source:HGNC Symbol;Acc:HGNC:14067] [ENST00000459625]
A_32_P197621	0.00471395	up	1.98508	GEMIN8P4	Homo sapiens gem (nuclear organelle) associated protein 8 pseudogene 4 (GEMIN8P4), non-coding RNA [NR_002830]
A_32_P56249	0.00667609	up	1.70663	USP30-AS1	Homo sapiens USP30 antisense RNA 1 (USP30-AS1), long non-coding RNA [NR_038996]
A_24_P294842	0.00825047	up	1.55028	ATXN1	Homo sapiens ataxin 1 (ATXN1), transcript variant 1, mRNA [NM_000332]
A_23_P139434	0.0493661	down	-2.72972	PRB2	Homo sapiens proline-rich protein BstNI subfamily 2 (PRB2), mRNA [NM_006248]
A_23_P28466	0.0242427	down	-1.77757	DAW1	Homo sapiens dynein assembly factor with WDR repeat domains 1 (DAW1), mRNA [NM_178821]
A_24_P211565	0.0360506	down	-1.60959	C1QTNF6	Homo sapiens C1q and tumor necrosis factor related protein 6 (C1QTNF6), transcript variant 1, mRNA [NM_031910]
A_32_P152437	0.0365086	down	-2.16257	AKAP12	Homo sapiens A kinase (PRKA) anchor protein 12 (AKAP12), transcript variant 1, mRNA [NM_005100]
A_19_P00812092	0.0379508	down	-1.66204
A_24_P418536	0.0394713	down	-1.58904		ribosomal protein L6 pseudogene 2 [Source:HGNC Symbol;Acc:HGNC:35964] [ENST00000425480]
A_19_P00320517	0.0268085	down	-2.18147	C17orf51	Homo sapiens chromosome 17 open reading frame 51 (C17orf51), mRNA [NM_001113434]
A_23_P53018	0.0365852	down	-1.56269	HRASLS5	Homo sapiens HRAS-like suppressor family, member 5 (HRASLS5), transcript variant 1, mRNA [NM_054108]
A_33_P3310172	0.0299078	down	-2.59648	DGKB	Homo sapiens diacylglycerol kinase, beta 90kDa (DGKB), transcript variant 2, mRNA [NM_145695]
A_19_P00809697	0.0122664	up	1.73029	LOC100130417	Homo sapiens uncharacterized LOC100130417 (LOC100130417), transcript variant 1, long non-coding RNA [NR_026874]
A_33_P3318243	0.0202066	up	1.6501		Q75NF4_PROFR (Q75NF4) Bifunctional cobalamin biosynthesis protein, partial (6%) [THC2677277]
A_19_P00812009	0.0351873	down	-1.5878
A_33_P3338484	1.91521e-05	up	5.60773	DSG1-AS1	Homo sapiens DSG1 antisense RNA 1 (DSG1-AS1), transcript variant 1, long non-coding RNA [NR_110788]
A_23_P47181	0.00280527	down	-2.5595	GPHA2	Homo sapiens glycoprotein hormone alpha 2 (GPHA2), mRNA [NM_130769]
A_33_P3316800	0.00095025	up	2.13408	AHR	Homo sapiens aryl hydrocarbon receptor (AHR), mRNA [NM_001621]
A_33_P3418380	0.0487975	down	-1.85982
A_32_P379379	0.0466337	down	-2.27019	ATG9B	Homo sapiens autophagy related 9B (ATG9B), transcript variant 1, mRNA [NM_173681]
A_33_P3414012	0.0242612	up	1.99722		RST1163 Athersys RAGE Library Homo sapiens cDNA, mRNA sequence [BG182298]
A_23_P148327	0.0180548	down	-1.74162	CACNA1F	Homo sapiens calcium channel, voltage-dependent, L type, alpha 1F subunit (CACNA1F), transcript variant 1, mRNA [NM_005183]
A_24_P351283	0.000750596	up	1.72062	MREG	Homo sapiens melanoregulin (MREG), mRNA [NM_018000]
A_23_P436145	0.0213091	up	1.98945	LOC100507431	Homo sapiens uncharacterized LOC100507431 (LOC100507431), long non-coding RNA [NR_125383]
A_19_P00323819	0.0443237	down	-1.65377
A_23_P146146	0.0207633	up	2.18208	ATP6V0D2	Homo sapiens ATPase, H+ transporting, lysosomal 38kDa, V0 subunit d2 (ATP6V0D2), mRNA [NM_152565]
A_33_P3888568	0.0436887	down	-1.93985	SNORA70B	UI-H-DT0-aub-m-04-0-UI.s1 NCI_CGAP_DT0 Homo sapiens cDNA clone IMAGE:5867307 3', mRNA sequence [BQ029156]
A_33_P3364637	0.0460683	down	-1.76969	LOC100132272	Homo sapiens cDNA FLJ42213 fis, clone THYMU2037081. [AK124207]
A_33_P3401394	0.013219	down	-1.58318
A_23_P48327	0.0188923	up	2.70955	KCTD4	Homo sapiens potassium channel tetramerization domain containing 4 (KCTD4), mRNA [NM_198404]
A_19_P00323171	0.0410016	down	-2.61983
A_33_P3394175	0.0275284	down	-3.02779		T cell receptor beta variable 9 [Source:HGNC Symbol;Acc:HGNC:12246] [ENST00000390363]
A_33_P3369964	0.000860651	up	1.73285	ATXN1L	ataxin 1-like [Source:HGNC Symbol;Acc:HGNC:33279] [ENST00000569119]
A_33_P3232637	0.0267483	down	-2.26702
A_33_P3417751	0.0151805	down	-2.39837	C1orf61	chromosome 1 open reading frame 61 [Source:HGNC Symbol;Acc:HGNC:30780] [ENST00000497824]
A_33_P3344678	0.0272213	up	1.9493	LOC729159	Homo sapiens UPF0607 protein ENSP00000381418-like (LOC729159), mRNA [NM_001282301]
A_33_P3232363	0.0155527	up	1.76311		Homo sapiens PRO0611 mRNA, complete cds. [AF111851]
A_19_P00319247	0.0331251	down	-2.00603		am07h03.s1 Soares_NFL_T_GBC_S1 Homo sapiens cDNA clone IMAGE:1466165 3', mRNA sequence [AA897390]
A_33_P3735771	0.00724281	down	-2.37693	lnc-RP1-241P17.4.1-3	Homo sapiens hypothetical protein LOC642776, mRNA (cDNA clone IMAGE:3533146), partial cds. [BC003645]
A_33_P3226099	0.035697	down	-1.8198	OTOP2	Homo sapiens otopetrin 2 (OTOP2), mRNA [NM_178160]
A_23_P209625	0.0468108	up	2.33396	CYP1B1	Homo sapiens cytochrome P450, family 1, subfamily B, polypeptide 1 (CYP1B1), mRNA [NM_000104]
A_23_P73571	0.0146192	down	-2.53806	MUM1L1	Homo sapiens melanoma associated antigen (mutated) 1-like 1 (MUM1L1), transcript variant 2, mRNA [NM_152423]
A_19_P00807802	0.0183532	down	-1.68859
A_23_P135226	0.0442405	down	-2.11235	OR1N2	Homo sapiens olfactory receptor, family 1, subfamily N, member 2 (OR1N2), mRNA [NM_001004457]
A_33_P3277447	3.58981e-06	up	2.65889	SLC26A2	Homo sapiens solute carrier family 26 (anion exchanger), member 2 (SLC26A2), mRNA [NM_000112]
A_33_P3227556	0.0172048	up	1.65482
A_24_P147407	0.00791828	up	1.56154	STRADA	Homo sapiens STE20-related kinase adaptor alpha (STRADA), transcript variant 3, mRNA [NM_153335]
A_19_P00325269	0.0356254	down	-1.53937
A_23_P136196	0.00234314	up	1.67351	TBC1D19	Homo sapiens TBC1 domain family, member 19 (TBC1D19), transcript variant 1, mRNA [NM_018317]
A_24_P419300	1.9697e-05	up	2.07925	PP7080	Homo sapiens uncharacterized LOC25845 (PP7080), long non-coding RNA [NR_024158]
A_33_P3395310	0.0315495	down	-1.82707
A_24_P260101	0.0239831	up	1.9975	MME	Homo sapiens membrane metallo-endopeptidase (MME), transcript variant 2b, mRNA [NM_007289]
A_33_P3331446	0.0419527	up	1.53093		stress-associated endoplasmic reticulum protein 1 [Source:HGNC Symbol;Acc:HGNC:10759] [ENST00000479209]
A_33_P3290707	0.00526608	up	2.1149	MME	Homo sapiens membrane metallo-endopeptidase (MME), transcript variant 2b, mRNA [NM_007289]
A_33_P3225378	0.0204764	down	-2.09895	OR10G3	Homo sapiens olfactory receptor, family 10, subfamily G, member 3 (OR10G3), mRNA [NM_001005465]
A_33_P3323722	0.00330725	up	2.65624	ARL4C	Homo sapiens ADP-ribosylation factor-like 4C (ARL4C), transcript variant 1, mRNA [NM_001282431]
A_33_P3298092	0.0413564	down	-1.67918	LOC100131756	Homo sapiens cDNA FLJ38820 fis, clone LIVER2008473. [AK096139]
A_33_P3313864	0.00593131	up	1.80006	lnc-CTIF-1	LNCipedia lincRNA (lnc-CTIF-1), lincRNA [lnc-CTIF-1:1]
A_33_P3429242	0.0456496	down	-1.51069	LOC339988	PREDICTED: Homo sapiens uncharacterized LOC339988 (RP11-539L10.2), misc_RNA [XR_249565]
A_33_P3410235	8.19239e-05	up	2.72438	DUOXA1	Homo sapiens dual oxidase maturation factor 1 (DUOXA1), transcript variant 5, mRNA [NM_001276267]
A_33_P3215347	0.041271	down	-1.71619	LOC100996662	PREDICTED: Homo sapiens uncharacterized LOC100996662 (LOC100996662), transcript variant X3, ncRNA [XR_246623]
A_24_P3005	0.0327165	up	1.96191	SCN9A	Homo sapiens sodium channel, voltage gated, type IX alpha subunit (SCN9A), mRNA [NM_002977]
A_33_P3354374	0.0312735	up	1.90475	C1QTNF1-AS1	Homo sapiens C1QTNF1 antisense RNA 1 (C1QTNF1-AS1), transcript variant 1, long non-coding RNA [NR_040018]
A_23_P69738	0.00383247	up	2.35212	RASL11B	Homo sapiens RAS-like, family 11, member B (RASL11B), mRNA [NM_023940]
A_33_P3346157	0.0159274	down	-1.98064	TMED8	Homo sapiens transmembrane emp24 protein transport domain containing 8 (TMED8), mRNA [NM_213601]
A_19_P00805410	0.0459074	down	-1.74839
A_23_P160720	0.000127934	up	3.37137	BATF3	Homo sapiens basic leucine zipper transcription factor, ATF-like 3 (BATF3), mRNA [NM_018664]
A_33_P3365750	0.00379651	up	6.18091	EML5	Homo sapiens echinoderm microtubule associated protein like 5 (EML5), mRNA [NM_183387]
A_32_P133395	0.0281671	up	1.67285	EGFR-AS1	Homo sapiens EGFR antisense RNA 1 (EGFR-AS1), long non-coding RNA [NR_047551]
A_19_P00812328	0.00503599	up	1.73344
A_33_P3319625	0.0303905	up	1.73791	NFIA	Homo sapiens nuclear factor I/A (NFIA), transcript variant 1, mRNA [NM_001134673]
A_19_P00330196	0.0331264	down	-1.52577
A_19_P00331126	0.0163184	up	1.63416
A_24_P932305	0.0453692	up	1.53584	QIQN5815	Homo sapiens clone DNA129580 QIQN5815 (UNQ5815) mRNA, complete cds. [AY358807]
A_33_P3290343	0.0345895	up	2.58884	CYP1B1	Homo sapiens cytochrome P450, family 1, subfamily B, polypeptide 1 (CYP1B1), mRNA [NM_000104]
A_33_P3318357	0.0471366	up	1.7397	ALKBH8	Homo sapiens alkB, alkylation repair homolog 8 (E. coli) (ALKBH8), transcript variant 2, mRNA [NM_138775]
A_24_P195286	0.00915095	down	-1.88185		high mobility group box 3 pseudogene 30 [Source:HGNC Symbol;Acc:HGNC:39333] [ENST00000457863]
A_33_P3210516	0.0132305	down	-1.79928
A_33_P3399571	0.0348582	down	-1.71109	VNN1	Homo sapiens vanin 1 (VNN1), mRNA [NM_004666]
A_24_P265506	0.000259264	up	4.58953	NTRK1	Homo sapiens neurotrophic tyrosine kinase, receptor, type 1 (NTRK1), transcript variant 2, mRNA [NM_002529]
A_23_P399797	0.0391302	up	1.55864	SMAD5-AS1	Homo sapiens SMAD5 antisense RNA 1 (SMAD5-AS1), long non-coding RNA [NR_026763]
A_19_P00813514	0.0364489	down	-1.75193
A_19_P00811851	0.0279083	down	-1.54321		Q7YHN0_9HYME (Q7YHN0) Cytochrome oxidase subunit I (Fragment), partial (5%) [THC2748542]
A_19_P00330453	0.0128964	down	-2.05535
A_33_P3464555	0.00203326	up	1.87305	CAMK1D	calcium/calmodulin-dependent protein kinase ID [Source:HGNC Symbol;Acc:HGNC:19341] [ENST00000619168]
A_33_P3251209	0.00606073	up	1.8962
A_33_P3298105	0.0470522	up	1.67116	SPATA13	Homo sapiens spermatogenesis associated 13 (SPATA13), transcript variant 3, mRNA [NM_001286792]
A_33_P3335840	0.0294229	down	-1.7861	WDR33	Homo sapiens WD repeat domain 33 (WDR33), transcript variant 3, mRNA [NM_001006623]
A_23_P155477	0.0463255	up	1.66808	C3orf18	Homo sapiens chromosome 3 open reading frame 18 (C3orf18), transcript variant 1, mRNA [NM_016210]
A_33_P3418833	0.0374368	up	1.69205	FLRT3	Homo sapiens fibronectin leucine rich transmembrane protein 3 (FLRT3), transcript variant 2, mRNA [NM_198391]
A_24_P217572	0.000119716	up	3.41503	EDNRA	Homo sapiens endothelin receptor type A (EDNRA), transcript variant 1, mRNA [NM_001957]
A_33_P3372389	0.0409641	down	-2.44163	NPHP4	Homo sapiens nephronophthisis 4 (NPHP4), transcript variant 1, mRNA [NM_015102]
A_19_P00316933	0.0483544	down	-2.01838
A_23_P103371	7.75457e-05	up	2.00101	AZIN2	Homo sapiens antizyme inhibitor 2 (AZIN2), transcript variant 1, mRNA [NM_052998]
A_23_P144096	0.0334628	up	2.15068	CISH	Homo sapiens cytokine inducible SH2-containing protein (CISH), transcript variant 2, mRNA [NM_145071]
A_32_P145867	0.0426952	down	-1.92486	OCM2	Homo sapiens oncomodulin 2 (OCM2), mRNA [NM_006188]
A_19_P00809965	0.0174371	up	1.83835
A_33_P3294177	0.0291738	down	-2.12791	LOC100131043	Homo sapiens cDNA FLJ42228 fis, clone THYMU2041252. [AK124222]
A_23_P68234	0.0138383	down	-1.84941	GPR75	Homo sapiens G protein-coupled receptor 75 (GPR75), mRNA [NM_006794]
A_24_P264063	0.0394701	down	-1.70478	LOC729173	PREDICTED: Homo sapiens uncharacterized LOC729173 (LOC729173), misc_RNA [XR_110528]
A_19_P00811821	0.0317212	down	-2.08132
A_19_P00327100	0.0120877	down	-1.51294
A_19_P00319650	0.00736923	up	1.80749	LOC100507431	Homo sapiens uncharacterized LOC100507431 (LOC100507431), long non-coding RNA [NR_125383]
A_19_P00329879	0.023425	down	-1.89747
A_33_P3394727	0.00040351	up	2.27749	KHDRBS3	Homo sapiens KH domain containing, RNA binding, signal transduction associated 3 (KHDRBS3), mRNA [NM_006558]
A_19_P00802929	0.0316161	down	-1.61298		ribosomal protein L19 pseudogene 11 [Source:HGNC Symbol;Acc:HGNC:36953] [ENST00000495944]
A_33_P3220738	0.0144738	down	-2.28361	ASTN1	Homo sapiens astrotactin 1 (ASTN1), transcript variant 2, mRNA [NM_207108]
A_33_P3254141	0.042202	up	1.54583	LOC285696	Homo sapiens uncharacterized LOC285696 (LOC285696), long non-coding RNA [NR_027253]
A_19_P00317187	0.017719	down	-1.65403
A_19_P00331624	0.0130512	down	-1.75941
A_23_P379200	0.0311067	up	1.6165	FMNL3	Homo sapiens formin-like 3 (FMNL3), transcript variant 1, mRNA [NM_175736]
A_24_P691826	0.00221332	up	2.24656	WFDC21P	WAP four-disulfide core domain 21, pseudogene [Source:HGNC Symbol;Acc:HGNC:50357] [ENST00000587298]
A_19_P00807856	0.0235326	up	1.69432	TMED3	Homo sapiens transmembrane emp24 protein transport domain containing 3 (TMED3), transcript variant 2, mRNA [NM_001301203]
A_23_P205074	0.0247319	up	1.61132	SLC46A3	Homo sapiens solute carrier family 46, member 3 (SLC46A3), transcript variant 1, mRNA [NM_181785]
A_19_P00322435	0.00284368	up	1.83969	LOC644838
A_33_P3284045	0.0143016	down	-1.92724	NEK10	NIMA-related kinase 10 [Source:HGNC Symbol;Acc:HGNC:18592] [ENST00000341435]
A_23_P321223	1.71505e-05	up	10.5696	PMCH	Homo sapiens pro-melanin-concentrating hormone (PMCH), mRNA [NM_002674]
A_23_P347632	0.00301222	up	1.93009	MTSS1	Homo sapiens metastasis suppressor 1 (MTSS1), transcript variant 2, mRNA [NM_014751]
A_33_P3283824	0.0138934	up	2.45028	SLC39A8	Homo sapiens solute carrier family 39 (zinc transporter), member 8 (SLC39A8), transcript variant 3, mRNA [NM_001135147]
A_33_P3347387	0.0147199	down	-1.5237		Q32NC8_HUMAN (Q32NC8) P18SRP protein, partial (73%) [THC2759738]
A_24_P208567	0.00177865	up	1.52364	IL18R1	Homo sapiens interleukin 18 receptor 1 (IL18R1), transcript variant 1, mRNA [NM_003855]
A_33_P3311353	0.0177915	down	-2.21615	NUTM1	Homo sapiens NUT midline carcinoma, family member 1 (NUTM1), transcript variant 3, mRNA [NM_175741]
A_33_P3230995	0.0217415	up	1.98729	LOC100996348	Homo sapiens uncharacterized LOC100996348 (LOC100996348), transcript variant 1, long non-coding RNA [NR_121630]
A_33_P3290239	0.00115037	up	2.18986	DUOXA1	Homo sapiens dual oxidase maturation factor 1 (DUOXA1), transcript variant 4, mRNA [NM_001276266]
A_33_P3248072	0.00841767	down	-1.79894	SIRPB1	Homo sapiens signal-regulatory protein beta 1 (SIRPB1), transcript variant 3, mRNA [NM_001135844]
A_24_P49190	0.000430722	up	2.37526	C17orf58	Homo sapiens chromosome 17 open reading frame 58 (C17orf58), transcript variant 1, mRNA [NM_181655]
A_23_P66432	0.000753249	up	3.44794	TTYH2	Homo sapiens tweety family member 2 (TTYH2), transcript variant 1, mRNA [NM_032646]
A_19_P00326887	0.0278646	down	-1.59641
A_33_P3228931	0.0269776	down	-1.78302	CASS4	Homo sapiens Cas scaffolding protein family member 4 (CASS4), transcript variant 4, mRNA [NM_001164115]
A_33_P3268472	5.61278e-05	up	4.9148	CTSC	Homo sapiens cathepsin C (CTSC), transcript variant 3, mRNA [NM_001114173]
A_33_P3360565	0.0274427	up	1.65946	ZNF474	zinc finger protein 474 [Source:HGNC Symbol;Acc:HGNC:23245] [ENST00000296600]
A_33_P3349384	0.0289739	down	-1.68401	LOC102724074	PREDICTED: Homo sapiens uncharacterized LOC102724074 (LOC102724074), ncRNA [XR_424364]
A_32_P46594	0.000128521	up	3.32618	LOC145837	Homo sapiens uncharacterized LOC145837 (LOC145837), long non-coding RNA [NR_026979]
A_33_P3252800	0.00362359	down	-1.92763	PTPRR	Homo sapiens protein tyrosine phosphatase, receptor type, R (PTPRR), transcript variant 1, mRNA [NM_002849]
A_33_P3303785	0.0133514	down	-1.67947	ARPP21	Homo sapiens cAMP-regulated phosphoprotein, 21kDa (ARPP21), transcript variant 4, mRNA [NM_001025069]
A_24_P261259	0.0142653	down	-1.89264	PFKFB3	Homo sapiens 6-phosphofructo-2-kinase/fructose-2,6-biphosphatase 3 (PFKFB3), transcript variant 1, mRNA [NM_004566]
A_33_P3250443	0.0436181	up	2.47397	DUOXA2	Homo sapiens dual oxidase maturation factor 2 (DUOXA2), mRNA [NM_207581]
A_32_P410272	0.0045688	down	-1.66484		G protein-coupled receptor 32, pseudogene 1 [Source:HGNC Symbol;Acc:HGNC:4488] [ENST00000601788]
A_23_P6818	0.0361742	down	-1.89535	SEMA3G	Homo sapiens sema domain, immunoglobulin domain (Ig), short basic domain, secreted, (semaphorin) 3G (SEMA3G), mRNA [NM_020163]
A_33_P3285629	0.0278301	up	2.10638	DNAI2	Homo sapiens dynein, axonemal, intermediate chain 2 (DNAI2), transcript variant 1, mRNA [NM_023036]
A_33_P3364263	0.0233326	up	1.86856	LBH	Homo sapiens limb bud and heart development (LBH), mRNA [NM_030915]
A_23_P422911	0.00311295	up	3.38786	HS6ST3	Homo sapiens heparan sulfate 6-O-sulfotransferase 3 (HS6ST3), mRNA [NM_153456]
A_19_P00326494	0.0400239	down	-2.16767		Q28004_BOVIN (Q28004) 11-cis-retinol dehydrogenase, partial (6%) [THC2644576]
A_33_P3729002	0.037705	down	-1.90121	lnc-GRHL2-9	Homo sapiens cDNA FLJ43903 fis, clone TESTI4010211. [AK125891]
A_33_P3360525	0.0487246	down	-1.55296		AGENCOURT_10185273 NIH_MGC_126 Homo sapiens cDNA clone IMAGE:6562423 5', mRNA sequence [BU535024]
A_23_P92042	0.00296693	up	2.03251	ITPR1	Homo sapiens inositol 1,4,5-trisphosphate receptor, type 1 (ITPR1), transcript variant 2, mRNA [NM_002222]
A_33_P3333627	0.0409981	up	2.52102	PHACTR1	Homo sapiens phosphatase and actin regulator 1 (PHACTR1), transcript variant 1, mRNA [NM_030948]
A_33_P3239112	0.0362081	down	-2.20082	PTCH1	patched 1 [Source:HGNC Symbol;Acc:HGNC:9585] [ENST00000375290]
A_19_P00808812	0.036065	down	-1.52102
A_23_P78504	0.00856156	up	1.79269	USP29	Homo sapiens ubiquitin specific peptidase 29 (USP29), mRNA [NM_020903]
A_24_P11462	7.14893e-05	up	1.89947	AZIN2	Homo sapiens antizyme inhibitor 2 (AZIN2), transcript variant 1, mRNA [NM_052998]
A_19_P00328142	0.0255405	down	-2.25976
A_33_P3239659	0.0378768	down	-1.68942
A_23_P59888	0.0367168	down	-1.611	NACAP1	Homo sapiens nascent-polypeptide-associated complex alpha polypeptide pseudogene 1 (NACAP1), non-coding RNA [NR_002182]
A_33_P3283601	0.0409566	down	-1.56397	LOC389033	Homo sapiens placenta-specific 9 pseudogene (LOC389033), non-coding RNA [NR_026740]
A_23_P313981	0.00306859	up	3.20117	SERPINB10	Homo sapiens serpin peptidase inhibitor, clade B (ovalbumin), member 10 (SERPINB10), mRNA [NM_005024]
A_19_P00802859	0.0242144	down	-1.72551
A_19_P00331909	0.00877181	down	-1.92713
A_19_P00811901	0.0208485	down	-2.99882
A_19_P00319407	0.00426475	up	1.94441	ERVMER34-1	Homo sapiens endogenous retrovirus group MER34, member 1 (ERVMER34-1), transcript variant 1, mRNA [NM_024534]
A_33_P3263938	0.00996988	down	-3.04367	LCN15	Homo sapiens lipocalin 15 (LCN15), mRNA [NM_203347]
A_33_P3398727	0.0287291	up	2.18318	LINC01296	Homo sapiens long intergenic non-protein coding RNA 1296 (LINC01296), transcript variant 1, long non-coding RNA [NR_122111]
A_33_P3393013	0.013806	down	-2.32256	PKDCC	protein kinase domain containing, cytoplasmic [Source:HGNC Symbol;Acc:HGNC:25123] [ENST00000485578]
A_23_P344408	0.0469921	down	-1.81278	CSHL1	Homo sapiens chorionic somatomammotropin hormone-like 1 (CSHL1), transcript variant 1, mRNA [NM_022579]
A_33_P3397785	0.0396046	down	-1.56107	SYT2	Homo sapiens synaptotagmin II (SYT2), transcript variant 2, mRNA [NM_001136504]
A_19_P00809867	0.0394815	down	-1.57868		Q25HV9_MACFA (Q25HV9) Brain cDNA, clone: QflA-19887, partial (29%) [THC2676746]
A_23_P368779	0.0100258	down	-3.1031	ZNF114	Homo sapiens zinc finger protein 114 (ZNF114), transcript variant 1, mRNA [NM_153608]
A_33_P3340324	0.0215949	down	-2.0971	LOC345051	PREDICTED: Homo sapiens hCG38984 (LOC345051), transcript variant X2, misc_RNA [XR_244736]
A_33_P3211666	0.0156154	up	1.54442	IL18R1	Homo sapiens interleukin 18 receptor 1 (IL18R1), transcript variant 1, mRNA [NM_003855]
A_33_P3308534	0.000902412	up	2.61219	OSBPL1A	Homo sapiens oxysterol binding protein-like 1A (OSBPL1A), transcript variant 2, mRNA [NM_080597]
A_33_P3352782	2.42405e-05	up	1.76185	TANGO6	Homo sapiens transport and golgi organization 6 homolog (Drosophila) (TANGO6), mRNA [NM_024562]
A_33_P3359704	0.0251855	down	-1.53679	ZNF703	zinc finger protein 703 [Source:HGNC Symbol;Acc:HGNC:25883] [ENST00000331569]
A_19_P00321181	0.000431942	down	-2.07183
A_23_P209347	0.0478972	down	-1.56773	ANKRD44	Homo sapiens ankyrin repeat domain 44 (ANKRD44), transcript variant B, mRNA [NM_153697]
A_23_P250228	0.0497692	down	-1.76605	HYAL4	Homo sapiens hyaluronoglucosaminidase 4 (HYAL4), mRNA [NM_012269]
A_24_P152325	0.0144824	down	-1.52373
A_19_P00802311	0.0150453	down	-2.01684
A_24_P390060	0.00991411	down	-1.53378	IQCD	Homo sapiens IQ motif containing D (IQCD), mRNA [NM_138451]
A_33_P3381821	0.000580252	up	5.22527	CAPN14	Homo sapiens calpain 14 (CAPN14), mRNA [NM_001145122]
A_32_P222961	0.0138769	down	-1.68172	SPIN4	Homo sapiens spindlin family, member 4 (SPIN4), mRNA [NM_001012968]
A_33_P3312985	0.0197886	down	-2.29057	LINC00528	Homo sapiens long intergenic non-protein coding RNA 528 (LINC00528), long non-coding RNA [NR_103718]
A_33_P3240843	0.000474047	up	4.32374	TMEM71	Homo sapiens transmembrane protein 71 (TMEM71), transcript variant 1, mRNA [NM_144649]
A_19_P00324590	0.0332533	down	-3.4188
A_33_P3665812	0.0267773	down	-1.52631		Homo sapiens clone HQ0365 PRO0365 mRNA, complete cds. [AF090921]
A_33_P3352677	0.0263151	down	-1.50709		RST41862 Athersys RAGE Library Homo sapiens cDNA, mRNA sequence [BG222044]
A_19_P00802577	0.0473564	down	-1.86736
A_19_P00321399	0.00433047	down	-1.87685	MIR143HG	MIR143 host gene (non-protein coding) [Source:HGNC Symbol;Acc:HGNC:42872] [ENST00000505254]
A_23_P334955	0.0452966	down	-1.78647	FAM167A	Homo sapiens family with sequence similarity 167, member A (FAM167A), mRNA [NM_053279]
A_32_P137399	0.0215818	up	1.65267	KTN1-AS1	Homo sapiens KTN1 antisense RNA 1 (KTN1-AS1), long non-coding RNA [NR_027123]
A_19_P00322813	0.0130295	down	-1.60474	CCDC171	coiled-coil domain containing 171 [Source:HGNC Symbol;Acc:HGNC:29828] [ENST00000478913]
A_33_P3309643	0.0149165	up	1.62562
A_33_P3410981	0.0276455	down	-1.74497	PCDHGB7	Homo sapiens protocadherin gamma subfamily B, 7 (PCDHGB7), transcript variant 2, mRNA [NM_032101]
A_33_P3255065	0.0282581	up	1.71172
A_23_P48784	0.023538	down	-1.80139	CYP46A1	Homo sapiens cytochrome P450, family 46, subfamily A, polypeptide 1 (CYP46A1), mRNA [NM_006668]
A_19_P00812661	0.0246809	down	-1.70358
A_19_P00331320	0.00273181	down	-1.74743
A_19_P00324769	0.00839429	down	-3.11182
A_33_P3236628	0.0443709	down	-1.71858	BCKDHA	branched chain keto acid dehydrogenase E1, alpha polypeptide [Source:HGNC Symbol;Acc:HGNC:986] [ENST00000595085]
A_24_P329795	0.0440019	down	-1.92299	C10orf10	Homo sapiens chromosome 10 open reading frame 10 (C10orf10), mRNA [NM_007021]
A_19_P00327030	0.036462	down	-1.90757
A_19_P00808842	0.0449729	down	-1.62516
A_19_P00319398	0.0012843	up	2.07486	ERVMER34-1	Homo sapiens endogenous retrovirus group MER34, member 1 (ERVMER34-1), transcript variant 1, mRNA [NM_024534]
A_33_P3397940	0.0200485	down	-1.66073	CALML3-AS1	Homo sapiens CALML3 antisense RNA 1 (CALML3-AS1), transcript variant 1, long non-coding RNA [NR_120496]
A_19_P00812502	0.00776258	down	-1.75833	LOC441204	Homo sapiens uncharacterized LOC441204 (LOC441204), long non-coding RNA [NR_015364]
A_32_P223173	0.0192716	down	-1.51788	LOC102725053	PREDICTED: Homo sapiens unconventional myosin-Vb-like (LOC102725053), misc_RNA [XR_432412]
A_33_P3268555	0.0417475	down	-1.83576	SP140	Homo sapiens SP140 nuclear body protein (SP140), transcript variant 2, mRNA [NM_001005176]
A_23_P140057	0.0370698	up	1.62259	TNFRSF19	Homo sapiens tumor necrosis factor receptor superfamily, member 19 (TNFRSF19), transcript variant 1, mRNA [NM_018647]
A_23_P13083	0.0462774	down	-2.10514	BARX2	Homo sapiens BARX homeobox 2 (BARX2), mRNA [NM_003658]
A_33_P3315284	0.0348389	down	-1.52705	KRT74	Homo sapiens keratin 74, type II (KRT74), mRNA [NM_175053]
A_23_P75063	0.0416409	down	-1.77506	DYDC2	Homo sapiens DPY30 domain containing 2 (DYDC2), transcript variant 1, mRNA [NM_032372]
A_33_P3396349	0.0201184	down	-1.8131	lnc-C8orf56-1	Homo sapiens cDNA FLJ43745 fis, clone TESTI2019648. [AK125733]
A_24_P7790	0.0145514	down	-1.74791	WFDC10B	Homo sapiens WAP four-disulfide core domain 10B (WFDC10B), transcript variant 1, mRNA [NM_172006]
A_23_P152791	0.0112701	down	-1.74609	SLC16A6	Homo sapiens solute carrier family 16, member 6 (SLC16A6), transcript variant 2, mRNA [NM_004694]
A_23_P140928	0.00367414	down	-1.58086	TMC7	Homo sapiens transmembrane channel-like 7 (TMC7), transcript variant 1, mRNA [NM_024847]
A_33_P3375077	0.0277858	up	2.32328	BRPF3	Homo sapiens bromodomain and PHD finger containing, 3 (BRPF3), mRNA [NM_015695]
A_19_P00316116	0.0230027	down	-1.8716	LOC102724930	PREDICTED: Homo sapiens uncharacterized LOC102724930 (LOC102724930), transcript variant X10, misc_RNA [XR_430647]
A_33_P3272281	0.0365619	up	1.79539		Homo sapiens cDNA FLJ44874 fis, clone BRAMY2025495. [AK126822]
A_19_P00801645	0.0349902	down	-1.80684
A_33_P3359183	0.0194292	down	-2.2809	AWAT2	Homo sapiens acyl-CoA wax alcohol acyltransferase 2 (AWAT2), mRNA [NM_001002254]
A_32_P63013	0.0357264	up	2.03825	MIR4697HG	Homo sapiens MIR4697 host gene (non-protein coding) (MIR4697HG), long non-coding RNA [NR_024344]
A_23_P318890	0.037816	down	-1.73704	OR1F1	Homo sapiens olfactory receptor, family 1, subfamily F, member 1 (OR1F1), mRNA [NM_012360]
A_19_P00800563	0.0468805	down	-1.85107
A_33_P3325502	0.0461476	down	-1.72478	ARHGAP29	Homo sapiens Rho GTPase activating protein 29 (ARHGAP29), mRNA [NM_004815]
A_33_P3417150	0.000295924	up	1.99621	P2RY1	Homo sapiens purinergic receptor P2Y, G-protein coupled, 1 (P2RY1), mRNA [NM_002563]

## Sheet: AhR inh.+IL-4+HDM vs HDM
ProbeName	p ([HDM + IL4 + AhR Inhibitor] Vs [HDM])	Regulation ([HDM + IL4 + AhR Inhibitor] Vs [HDM])	FC ([HDM + IL4 + AhR Inhibitor] Vs [HDM])	GeneSymbol	Description
A_33_P3402354	0.0152714	up	1.50519	YLPM1	Homo sapiens (clone zap3) mRNA, 3' end of cds. [L40403]
A_33_P3285585	0.00319975	down	-2.48383	LINC01567	Homo sapiens long intergenic non-protein coding RNA 1567 (LINC01567), long non-coding RNA [NR_122072]
A_33_P3415668	0.000643028	down	-2.68472	LOC643923	Homo sapiens uncharacterized LOC643923 (LOC643923), long non-coding RNA [NR_028328]
A_23_P109184	0.00223448	down	-2.58724	INSM1	Homo sapiens insulinoma-associated 1 (INSM1), mRNA [NM_002196]
A_23_P339687	0.0203529	up	1.56096	ZNF675	Homo sapiens zinc finger protein 675 (ZNF675), mRNA [NM_138330]
A_23_P25030	6.71504e-05	up	4.22597	HSD17B6	Homo sapiens hydroxysteroid (17-beta) dehydrogenase 6 (HSD17B6), mRNA [NM_003725]
A_23_P252981	0.040722	up	1.79433	ACE2	Homo sapiens angiotensin I converting enzyme 2 (ACE2), mRNA [NM_021804]
A_23_P105144	0.00106586	down	-2.07808	SCUBE2	Homo sapiens signal peptide, CUB domain, EGF-like 2 (SCUBE2), transcript variant 1, mRNA [NM_020974]
A_33_P3265699	7.91393e-05	down	-2.63775	OR5H15	Homo sapiens olfactory receptor, family 5, subfamily H, member 15 (OR5H15), mRNA [NM_001005515]
A_24_P918907	0.00463618	up	2.62956	LOC154761	Homo sapiens family with sequence similarity 115, member C pseudogene (LOC154761), non-coding RNA [NR_015421]
A_23_P97700	0.00726583	up	2.1666	TXNIP	Homo sapiens thioredoxin interacting protein (TXNIP), mRNA [NM_006472]
A_32_P705474	0.0224404	down	-2.03636	LOC100507530	Homo sapiens uncharacterized LOC100507530 (LOC100507530), long non-coding RNA [NR_125386]
A_33_P3344521	0.015169	down	-2.49564
A_23_P11070	0.0413664	down	-1.67717	GPR174	Homo sapiens G protein-coupled receptor 174 (GPR174), mRNA [NM_032553]
A_19_P00802601	0.00270862	down	-1.90952
A_33_P3331996	0.0279717	down	-2.02077
A_33_P3740427	0.00293857	down	-2.58855	LINC00700	Homo sapiens long intergenic non-protein coding RNA 700 (LINC00700), long non-coding RNA [NR_040253]
A_24_P174755	0.0371454	up	1.68431	SLC22A5	Homo sapiens solute carrier family 22 (organic cation/carnitine transporter), member 5 (SLC22A5), mRNA [NM_003060]
A_23_P23646	0.00289167	down	-1.96914	USF1	Homo sapiens upstream transcription factor 1 (USF1), transcript variant 1, mRNA [NM_007122]
A_23_P129856	0.0114007	up	2.05473	HIC1	Homo sapiens hypermethylated in cancer 1 (HIC1), transcript variant 1, mRNA [NM_006497]
A_33_P3405728	0.0270974	up	1.66172	PKP2	Homo sapiens plakophilin 2 (PKP2), transcript variant 2b, mRNA [NM_004572]
A_33_P3629247	0.0222292	up	2.16976	ANKMY1	Homo sapiens ankyrin repeat and MYND domain containing 1 (ANKMY1), transcript variant 2, mRNA [NM_017844]
A_23_P123308	0.00231325	down	-2.464	TEX15	Homo sapiens testis expressed 15 (TEX15), mRNA [NM_031271]
ERCC-00024_60	0.00284471	down	-2.49645		Unknown
A_33_P3345225	0.00213072	down	-2.51338	lnc-TMEFF2-3	LNCipedia lincRNA (lnc-TMEFF2-3), lincRNA [lnc-TMEFF2-3:1]
A_33_P3231414	0.0176507	down	-2.41712	LILRB1	Homo sapiens leukocyte immunoglobulin-like receptor, subfamily B (with TM and ITIM domains), member 1 (LILRB1), transcript variant 1, mRNA [NM_006669]
A_23_P12329	0.0289916	down	-1.50438	APH1A	Homo sapiens APH1A gamma secretase subunit (APH1A), transcript variant 2, mRNA [NM_016022]
ERCC-00016_169	0.0101074	down	-1.70027		Unknown
A_23_P343808	0.012134	down	-2.56325	SOS1	Homo sapiens son of sevenless homolog 1 (Drosophila) (SOS1), mRNA [NM_005633]
A_19_P00810806	0.0179332	down	-1.61476	SMIM2-AS1	Homo sapiens SMIM2 antisense RNA 1 (SMIM2-AS1), transcript variant 1, long non-coding RNA [NR_104064]
A_24_P213206	0.00290923	up	1.60089		zinc finger protein 259 pseudogene 1 [Source:HGNC Symbol;Acc:HGNC:13052] [ENST00000407656]
A_19_P00810216	0.0298126	down	-1.60192		Homo sapiens cDNA clone IMAGE:4696931. [BC022402]
A_23_P346265	0.0196811	down	-1.6522	GNPTAB	Homo sapiens N-acetylglucosamine-1-phosphate transferase, alpha and beta subunits (GNPTAB), mRNA [NM_024312]
A_33_P3329038	0.00242855	down	-2.3324
A_19_P00315788	0.000474924	down	-1.9289	MTAP	methylthioadenosine phosphorylase [Source:HGNC Symbol;Acc:HGNC:7413] [ENST00000616982]
A_33_P3289501	0.00111347	down	-2.75786
A_33_P3228591	2.90907e-06	down	-3.3158		WD repeat domain 45 [Source:HGNC Symbol;Acc:HGNC:28912] [ENST00000376357]
A_23_P121596	0.000229407	up	5.32813	PPBP	Homo sapiens pro-platelet basic protein (chemokine (C-X-C motif) ligand 7) (PPBP), mRNA [NM_002704]
A_23_P1029	0.0350856	up	1.52844	MFAP2	Homo sapiens microfibrillar-associated protein 2 (MFAP2), transcript variant 1, mRNA [NM_017459]
A_33_P3243454	2.02229e-05	down	-9.03791	IGFL3	Homo sapiens IGF-like family member 3 (IGFL3), mRNA [NM_207393]
A_24_P11506	0.0128869	down	-1.97745	KYNU	Homo sapiens kynureninase (KYNU), transcript variant 2, mRNA [NM_001032998]
A_23_P80162	0.00717091	up	3.69406	TMPRSS3	Homo sapiens transmembrane protease, serine 3 (TMPRSS3), transcript variant D, mRNA [NM_032405]
A_19_P00812340	0.00629032	down	-1.93688	FTL	Homo sapiens ferritin, light polypeptide (FTL), mRNA [NM_000146]
A_19_P00809588	0.00515034	down	-2.57501
A_23_P101811	0.0017242	up	1.64063	ZNF14	Homo sapiens zinc finger protein 14 (ZNF14), mRNA [NM_021030]
A_33_P3353073	0.0163376	down	-1.63441	DEF6	Homo sapiens differentially expressed in FDCP 6 homolog (mouse) (DEF6), mRNA [NM_022047]
ERCC-00108_60	0.00390007	down	-2.32708		Unknown
A_19_P00332159	0.0138934	down	-1.9046
A_23_P114423	0.0289019	up	2.78071	RGN	Homo sapiens regucalcin (RGN), transcript variant 2, mRNA [NM_152869]
A_24_P287756	0.00233644	up	1.78855	NUDT21	Homo sapiens nudix (nucleoside diphosphate linked moiety X)-type motif 21 (NUDT21), mRNA [NM_007006]
A_19_P00322898	0.0116553	down	-1.6473	CA5BP1	Homo sapiens carbonic anhydrase VB pseudogene 1 (CA5BP1), non-coding RNA [NR_026551]
A_24_P73577	0.00595758	down	-2.43404	ALDH1A2	Homo sapiens aldehyde dehydrogenase 1 family, member A2 (ALDH1A2), transcript variant 3, mRNA [NM_170697]
(+)E1A_r60_a22	4.48468e-07	up	11.418		Unknown
A_24_P126682	0.000938485	up	2.20464	SMN2	Homo sapiens survival of motor neuron 2, centromeric (SMN2), transcript variant c, mRNA [NM_022877]
A_23_P103110	0.00442491	down	-1.73946	MAFF	Homo sapiens v-maf avian musculoaponeurotic fibrosarcoma oncogene homolog F (MAFF), transcript variant 1, mRNA [NM_012323]
A_24_P286898	0.00125025	up	2.03738	MAPK8	Homo sapiens mitogen-activated protein kinase 8 (MAPK8), transcript variant JNK1-b2, mRNA [NM_001278547]
A_19_P00317562	0.00231743	up	3.11951
A_19_P00327734	0.00732494	down	-2.34657
A_19_P00320715	0.00154921	down	-2.69315	LINC00882	long intergenic non-protein coding RNA 882 [Source:HGNC Symbol;Acc:HGNC:48568] [ENST00000479612]
A_32_P87697	7.07972e-05	up	24.9755	HLA-DRA	Homo sapiens major histocompatibility complex, class II, DR alpha (HLA-DRA), mRNA [NM_019111]
A_33_P3369029	0.0468912	down	-1.70712	LOC440300	Homo sapiens chondroitin sulfate proteoglycan 4 pseudogene (LOC440300), non-coding RNA [NR_033738]
A_23_P121795	0.0013384	up	2.71532	SORBS2	Homo sapiens sorbin and SH3 domain containing 2 (SORBS2), transcript variant 2, mRNA [NM_021069]
A_19_P00322108	0.00141313	down	-2.91574	lnc-MFSD8-6	LNCipedia lincRNA (lnc-MFSD8-6), lincRNA [lnc-MFSD8-6:1]
A_23_P6263	0.00425069	up	3.81623	MX2	Homo sapiens MX dynamin-like GTPase 2 (MX2), mRNA [NM_002463]
A_23_P210515	0.0159373	up	1.57725	NCOA5	Homo sapiens nuclear receptor coactivator 5 (NCOA5), mRNA [NM_020967]
A_33_P3266619	0.00870329	down	-2.00773	LOC728114	PREDICTED: Homo sapiens uncharacterized LOC728114 (LOC728114), misc_RNA [XR_245977]
A_23_P101208	0.013558	up	1.99636	CYB5A	Homo sapiens cytochrome b5 type A (microsomal) (CYB5A), transcript variant 2, mRNA [NM_001914]
ERCC-00116_142	0.0013501	down	-1.97868		Unknown
A_23_P44857	0.0179436	up	2.62624		T cell receptor alpha variable 26-1 [Source:HGNC Symbol;Acc:HGNC:12123] [ENST00000390455]
A_33_P3826460	0.00220579	down	-2.49527		long intergenic non-protein coding RNA 1194 [Source:HGNC Symbol;Acc:HGNC:37171] [ENST00000505877]
A_23_P89431	0.00747296	up	6.67904	CCL2	Homo sapiens chemokine (C-C motif) ligand 2 (CCL2), mRNA [NM_002982]
ERCC-00054_84	0.00271205	down	-2.51002		Unknown
A_33_P3270019	0.0283048	down	-1.5006	NCOA2	Homo sapiens nuclear receptor coactivator 2 (NCOA2), mRNA [NM_006540]
ERCC-00130_136	0.00527751	down	-2.33979		Unknown
A_33_P3275381	0.00894767	up	1.73602	MAP9	Homo sapiens microtubule-associated protein 9 (MAP9), mRNA [NM_001039580]
A_23_P16976	0.00890293	up	1.55645	ANXA4	Homo sapiens annexin A4 (ANXA4), mRNA [NM_001153]
A_19_P00805263	0.0131873	down	-3.41208		NISC_gc07h01.y1 NCI_CGAP_Co17 Homo sapiens cDNA clone IMAGE:3218160 5', mRNA sequence [CB044991]
A_33_P3209346	0.00108863	down	-2.23654	IARS	Homo sapiens isoleucyl-tRNA synthetase (IARS), transcript variant 2, mRNA [NM_013417]
A_23_P356484	0.0181676	down	-1.56493	RPS10	Homo sapiens ribosomal protein S10 (RPS10), transcript variant 2, mRNA [NM_001014]
A_33_P3357516	0.0051025	down	-2.48326	SLC10A7	Homo sapiens solute carrier family 10, member 7 (SLC10A7), transcript variant 3, mRNA [NM_032128]
A_32_P9842	0.00440874	down	-1.50273	MTMR14	Homo sapiens myotubularin related protein 14 (MTMR14), transcript variant 1, mRNA [NM_001077526]
A_23_P367071	6.49042e-07	down	-7.84943	UBE2DNL	Homo sapiens ubiquitin-conjugating enzyme E2D N-terminal like (pseudogene) (UBE2DNL), non-coding RNA [NR_024062]
A_19_P00810404	0.00502001	down	-2.4919
A_19_P00320982	6.29512e-05	down	-4.97756
A_24_P111406	0.00370294	down	-2.51539	CFHR5	Homo sapiens complement factor H-related 5 (CFHR5), mRNA [NM_030787]
A_23_P206724	1.12157e-05	down	-2.72613	MT1E	Homo sapiens metallothionein 1E (MT1E), mRNA [NM_175617]
A_23_P100991	0.0364714	down	-1.93296	KRT38	Homo sapiens keratin 38, type I (KRT38), mRNA [NM_006771]
A_33_P3376644	0.000820193	up	1.65109	SENP6	Homo sapiens SUMO1/sentrin specific peptidase 6 (SENP6), transcript variant 1, mRNA [NM_015571]
A_33_P3383936	0.0198489	down	-1.66236	DHX30	Homo sapiens DEAH (Asp-Glu-Ala-His) box helicase 30 (DHX30), transcript variant 2, mRNA [NM_014966]
A_33_P3269024	0.00518327	down	-2.24139		yy57b12.s1 Soares_multiple_sclerosis_2NbHMSP Homo sapiens cDNA clone IMAGE:277631 3', mRNA sequence [N45983]
3xSLv1	0.0026486	down	-2.5428		Unknown
A_23_P250800	0.0195092	down	-2.61378	ST3GAL6	Homo sapiens ST3 beta-galactoside alpha-2,3-sialyltransferase 6 (ST3GAL6), transcript variant 1, mRNA [NM_006100]
A_23_P253602	0.002847	down	-1.77322	BMX	Homo sapiens BMX non-receptor tyrosine kinase (BMX), transcript variant 2, mRNA [NM_001721]
A_19_P00808588	0.0411321	down	-1.67589	GBP1P1	Homo sapiens guanylate binding protein 1, interferon-inducible pseudogene 1 (GBP1P1), non-coding RNA [NR_003133]
A_23_P11081	0.00120537	down	-2.64108	AKAP4	Homo sapiens A kinase (PRKA) anchor protein 4 (AKAP4), transcript variant 1, mRNA [NM_003886]
A_32_P737629	0.00378163	down	-2.53643	TTTY7	Homo sapiens testis-specific transcript, Y-linked 7 (non-protein coding) (TTTY7), long non-coding RNA [NR_001534]
A_33_P3330418	0.00765025	down	-2.15811	OR7A5	Homo sapiens olfactory receptor, family 7, subfamily A, member 5 (OR7A5), mRNA [NM_017506]
A_33_P3282325	0.000364581	down	-3.00381	DAZ1	Homo sapiens deleted in azoospermia 1 (DAZ1), mRNA [NM_004081]
ERCC-00053_71	0.0039256	down	-2.35146		Unknown
A_32_P167904	0.00255131	up	3.09452	ZNF681	Homo sapiens zinc finger protein 681 (ZNF681), mRNA [NM_138286]
ERCC-00034_158	0.00157628	down	-2.52881		Unknown
A_33_P3210880	0.0224169	down	-2.34032	ATP7A	Homo sapiens mRNA for ATPase, Cu++ transporting, alpha polypeptide variant protein. [AB208828]
A_23_P397308	0.00044916	down	-1.97005	KLC4	Homo sapiens kinesin light chain 4 (KLC4), transcript variant 4, mRNA [NM_138343]
A_24_P261470	0.0472198	down	-1.61707	NRXN2	Homo sapiens neurexin 2 (NRXN2), transcript variant alpha-2, mRNA [NM_138732]
A_23_P334798	0.000109775	down	-5.55527	LRRC2	Homo sapiens leucine rich repeat containing 2 (LRRC2), mRNA [NM_024512]
A_23_P214821	0.00633557	up	2.61646	EDN1	Homo sapiens endothelin 1 (EDN1), transcript variant 1, mRNA [NM_001955]
ERCC-00137_95	0.00544585	down	-1.99756		Unknown
A_33_P3364278	0.00107543	down	-2.58589		diacylglycerol O-acyltransferase 2-like 7, pseudogene [Source:HGNC Symbol;Acc:HGNC:44367] [ENST00000602462]
A_33_P3305335	0.00754902	down	-2.18799
ERCC-00062_278	0.00267598	up	1.78501		Unknown
ETG10_13482	0.00265709	down	-2.57255		Unknown
A_32_P509677	0.0138372	down	-2.26653	C20orf203	Homo sapiens chromosome 20 open reading frame 203 (C20orf203), mRNA [NM_182584]
A_23_P416666	0.00389832	down	-2.48775	GJA10	Homo sapiens gap junction protein, alpha 10, 62kDa (GJA10), mRNA [NM_032602]
A_23_P114983	0.0179476	down	-9.69369	TRIM63	Homo sapiens tripartite motif containing 63, E3 ubiquitin protein ligase (TRIM63), mRNA [NM_032588]
A_33_P3457052	0.00517347	up	1.92367	lnc-KIAA1919-1	Homo sapiens cDNA: FLJ21659 fis, clone COL08743. [AK025312]
ERCC-00078_438	0.00147045	down	-2.46282		Unknown
A_24_P70002	0.0031638	up	1.93033	LATS2	Homo sapiens large tumor suppressor kinase 2 (LATS2), mRNA [NM_014572]
A_33_P3388376	0.01102	down	-1.88108	TBC1D3B	Homo sapiens TBC1 domain family, member 3B (TBC1D3B), mRNA [NM_001001417]
ERCC-00143_89	0.00430391	down	-2.20143		Unknown
A_19_P00316333	0.00751699	down	-1.75932	NUP50-AS1	Homo sapiens NUP50 antisense RNA 1 (head to head) (NUP50-AS1), transcript variant 1, long non-coding RNA [NR_038956]
A_33_P3377209	0.0051248	down	-1.60636	ENSA	Homo sapiens endosulfine alpha (ENSA), transcript variant 8, mRNA [NM_207168]
A_33_P3376140	0.0490516	up	1.66552	KCNJ15	Homo sapiens potassium channel, inwardly rectifying subfamily J, member 15 (KCNJ15), transcript variant 1, mRNA [NM_170736]
A_33_P3338382	0.00221154	down	-1.89666	OR1K1	Homo sapiens olfactory receptor, family 1, subfamily K, member 1 (OR1K1), mRNA [NM_080859]
A_33_P3382924	0.0246925	down	-2.23536	SPARC	Homo sapiens secreted protein, acidic, cysteine-rich (osteonectin) (SPARC), mRNA [NM_003118]
A_33_P3306192	0.00703677	down	-1.50337	KBTBD13	Homo sapiens kelch repeat and BTB (POZ) domain containing 13 (KBTBD13), mRNA [NM_001101362]
ERCC-00031_101	0.00302051	down	-2.52253		Unknown
A_33_P3380652	0.00339794	up	2.28794	ADAM28	ADAM metallopeptidase domain 28 [Source:HGNC Symbol;Acc:HGNC:206] [ENST00000437154]
A_23_P67771	0.0277029	down	-1.57835	BARD1	Homo sapiens BRCA1 associated RING domain 1 (BARD1), transcript variant 1, mRNA [NM_000465]
A_33_P3238606	0.0027912	down	-2.79915	CD99P1	CD99 molecule pseudogene 1 [Source:HGNC Symbol;Acc:HGNC:7083] [ENST00000431582]
ERCC-00099_60	0.0074557	down	-1.64473		Unknown
A_23_P37375	0.00170842	down	-1.92634	RPS6KA5	Homo sapiens ribosomal protein S6 kinase, 90kDa, polypeptide 5 (RPS6KA5), transcript variant 1, mRNA [NM_004755]
A_33_P3402419	0.00643043	down	-2.42401		1W45_A Chain A, The 2.5 Angstroem Structure Of The K16a Mutant Of Annexin A8, Which Has An Intact N-Terminus. {Homo sapiens} (exp=-1; wgp=0; cg=0), partial (9%) [THC2641895]
A_23_P146284	0.0135404	down	-2.43672	SQLE	Homo sapiens squalene epoxidase (SQLE), mRNA [NM_003129]
A_19_P00801153	0.0236897	down	-3.86098
A_19_P00803334	0.0351921	down	-1.6519	lnc-GALNTL4-2	LNCipedia lincRNA (lnc-GALNTL4-2), lincRNA [lnc-GALNTL4-2:1]
A_23_P212354	0.00162522	down	-2.86748	CCR2	Homo sapiens chemokine (C-C motif) receptor 2 (CCR2), transcript variant A, mRNA [NM_001123041]
A_19_P00321731	0.00367366	down	-2.46088
A_23_P94533	0.0123993	down	-1.87466	CTSL	Homo sapiens cathepsin L (CTSL), transcript variant 1, mRNA [NM_001912]
A_23_P403898	0.00484924	up	1.82022	PTPN3	Homo sapiens protein tyrosine phosphatase, non-receptor type 3 (PTPN3), transcript variant 1, mRNA [NM_002829]
A_33_P3275226	0.00500141	down	-2.7441	LOC101927156	zt60a09.r1 Soares_testis_NHT Homo sapiens cDNA clone IMAGE:726712 5', mRNA sequence [AA401793]
A_23_P106973	0.00455041	down	-1.53729	2009-09-01	Homo sapiens septin 9 (SEPT9), transcript variant 3, mRNA [NM_006640]
A_23_P27315	0.000210266	up	4.39035	EMILIN2	Homo sapiens elastin microfibril interfacer 2 (EMILIN2), mRNA [NM_032048]
A_23_P13548	0.0134539	down	-2.29267	CHRDL2	chordin-like 2 [Source:HGNC Symbol;Acc:HGNC:24168] [ENST00000376332]
A_33_P3226142	0.00676236	down	-2.56078		transmembrane protein 78 [Source:HGNC Symbol;Acc:HGNC:32307] [ENST00000323223]
A_24_P50801	0.0341384	down	-1.78359	NRP2	Homo sapiens neuropilin 2 (NRP2), transcript variant 6, mRNA [NM_201264]
A_33_P3533377	0.0361287	down	-1.82825	ZNF847P	DA571583 HEMBA1 Homo sapiens cDNA clone HEMBA1006880 5', mRNA sequence [DA571583]
A_19_P00803329	0.0115083	down	-1.76798	lnc-RPL7L1-1	Homo sapiens cDNA FLJ40915 fis, clone UTERU2005450. [AK098234]
ERCC-00069_99	0.00337637	down	-2.47063		Unknown
A_33_P3227264	0.00542407	down	-1.58375	CDK11A	Homo sapiens cyclin-dependent kinase 11A (CDK11A), transcript variant 1, mRNA [NM_024011]
A_19_P00323165	0.0179857	down	-2.36498
ERCC-00157_60	0.00299862	down	-2.5384		Unknown
A_33_P3258462	0.00191543	down	-2.55337	LOC100192426	Homo sapiens uncharacterized LOC100192426 (LOC100192426), long non-coding RNA [NR_024419]
A_23_P120931	0.0243263	up	1.50739	APOBEC3C	Homo sapiens apolipoprotein B mRNA editing enzyme, catalytic polypeptide-like 3C (APOBEC3C), mRNA [NM_014508]
A_23_P115932	0.00772104	down	-2.3606	KCNK18	Homo sapiens potassium channel, two pore domain subfamily K, member 18 (KCNK18), mRNA [NM_181840]
A_23_P48717	0.000864015	down	-2.28763	NPC2	Homo sapiens Niemann-Pick disease, type C2 (NPC2), mRNA [NM_006432]
A_33_P3421183	0.0214068	down	-2.26668		general transcription factor IIi [Source:HGNC Symbol;Acc:HGNC:4659] [ENST00000473333]
A_24_P156576	0.0196448	up	1.71865	GEMIN8	Homo sapiens gem (nuclear organelle) associated protein 8 (GEMIN8), transcript variant 3, mRNA [NM_017856]
A_23_P692	0.000670029	down	-2.60116	KCND3	Homo sapiens potassium channel, voltage gated Shal related subfamily D, member 3 (KCND3), transcript variant 1, mRNA [NM_004980]
A_23_P391275	0.000261097	down	-2.01585	RCAN3	Homo sapiens RCAN family member 3 (RCAN3), transcript variant 1, mRNA [NM_013441]
A_33_P3398406	0.0143699	down	-1.77503	GLP2R	Homo sapiens glucagon-like peptide 2 receptor (GLP2R), mRNA [NM_004246]
A_23_P204850	0.0134066	down	-1.66042	RB1	Homo sapiens retinoblastoma 1 (RB1), mRNA [NM_000321]
A_23_P29939	0.0156482	down	-1.8979	SNCA	Homo sapiens synuclein, alpha (non A4 component of amyloid precursor) (SNCA), transcript variant 4, mRNA [NM_007308]
A_23_P47924	0.0311837	down	-1.61909	PTPRR	Homo sapiens protein tyrosine phosphatase, receptor type, R (PTPRR), transcript variant 1, mRNA [NM_002849]
A_23_P109470	0.00215832	down	-1.54573	THOC5	Homo sapiens THO complex 5 (THOC5), transcript variant 1, mRNA [NM_001002878]
A_33_P3286121	0.00430084	down	-2.68201	LOC730159	Homo sapiens uncharacterized LOC730159 (LOC730159), mRNA [NM_001195190]
A_23_P424582	0.014012	down	-1.81305	EGFL8	Homo sapiens EGF-like-domain, multiple 8 (EGFL8), transcript variant 1, mRNA [NM_030652]
ERCC-00059_120	0.00192617	down	-2.47616		Unknown
A_33_P3351276	0.0251143	up	1.52544
A_33_P3396008	0.0266614	down	-1.8793	AGER	Homo sapiens advanced glycosylation end product-specific receptor (AGER), transcript variant 8, mRNA [NM_001206954]
A_23_P106682	0.0115153	down	-1.8074	EMP2	Homo sapiens epithelial membrane protein 2 (EMP2), mRNA [NM_001424]
A_23_P30122	0.00212706	down	-2.69167	IL2	Homo sapiens interleukin 2 (IL2), mRNA [NM_000586]
A_23_P80718	0.00839966	down	-2.24897	SYNPR	Homo sapiens synaptoporin (SYNPR), transcript variant 2, mRNA [NM_144642]
A_33_P3214785	0.0261712	down	-1.8467	LEPROT	Homo sapiens cDNA FLJ37482 fis, clone BRAWH2013941. [AK094801]
ERCC-00075_180	0.00229398	down	-2.58993		Unknown
A_19_P00329408	0.0202621	down	-2.35215
A_23_P40782	6.34267e-05	up	2.60853	COMMD2	Homo sapiens COMM domain containing 2 (COMMD2), mRNA [NM_016094]
A_33_P3246833	7.95746e-05	down	-2.58167	IL1RN	Homo sapiens interleukin 1 receptor antagonist (IL1RN), transcript variant 4, mRNA [NM_173843]
A_33_P3411980	0.00310066	down	-2.48815	ABI3BP	Homo sapiens mRNA; cDNA DKFZp667H216 (from clone DKFZp667H216). [AL833204]
A_23_P114057	0.00028028	up	2.31093	SEMA4C	Homo sapiens sema domain, immunoglobulin domain (Ig), transmembrane domain (TM) and short cytoplasmic domain, (semaphorin) 4C (SEMA4C), mRNA [NM_017789]
A_24_P933418	0.000235991	up	2.10294	ABI2	Homo sapiens abl-interactor 2 (ABI2), transcript variant 3, mRNA [NM_005759]
A_23_P105465	0.0490356	down	-1.69588	CMKLR1	Homo sapiens chemokine-like receptor 1 (CMKLR1), transcript variant 2, mRNA [NM_004072]
A_33_P3287233	0.0144101	down	-1.85555	lnc-RHOXF2-1	PREDICTED: Homo sapiens uncharacterized LOC101928969 (LOC101928969), mRNA [XM_006710260]
A_33_P3367889	0.0219211	down	-2.11017	LOC100130657	Homo sapiens cDNA FLJ44090 fis, clone TESTI4041903. [AK126078]
A_33_P3412556	0.038667	down	-1.619		peptidylprolyl isomerase A (cyclophilin A) pseudogene 28 [Source:HGNC Symbol;Acc:HGNC:39902] [ENST00000458378]
ERCC-00018_67	0.00467805	down	-2.35849		Unknown
A_33_P3308476	0.00689495	down	-2.21916	POM121L2	Homo sapiens POM121 transmembrane nucleoporin-like 2 (POM121L2), mRNA [NM_033482]
A_23_P95790	0.000339088	up	5.96338	ITLN1	Homo sapiens intelectin 1 (galactofuranose binding) (ITLN1), mRNA [NM_017625]
(+)E1A_r60_a107	0.00034029	up	2.14903		Unknown
A_23_P70213	0.000889485	up	2.31259	APC	Homo sapiens adenomatous polyposis coli (APC), transcript variant 3, mRNA [NM_000038]
ERCC-00033_60	0.0267943	down	-2.03789		Unknown
A_33_P3246663	0.00426936	down	-2.48435	PIRT	Homo sapiens phosphoinositide-interacting regulator of transient receptor potential channels (PIRT), mRNA [NM_001101387]
A_19_P00812176	0.00442571	down	-2.48275
ETG08_142674	0.00244966	down	-2.51293		Unknown
A_33_P3226425	0.000599234	down	-1.69613	ERP29	Homo sapiens endoplasmic reticulum protein 29 (ERP29), transcript variant 2, mRNA [NM_001034025]
A_23_P213706	0.00457578	down	-2.27032	IL4	Homo sapiens interleukin 4 (IL4), transcript variant 1, mRNA [NM_000589]
A_23_P218675	0.000109211	up	6.8414	WFDC2	Homo sapiens WAP four-disulfide core domain 2 (WFDC2), mRNA [NM_006103]
A_32_P101570	0.0219797	up	2.38094	TPTE2P5	Homo sapiens transmembrane phosphoinositide 3-phosphatase and tensin homolog 2 pseudogene 5 (TPTE2P5), transcript variant 1, non-coding RNA [NR_038258]
ERCC-00067_104	0.0224591	down	-2.04201		Unknown
(+)E1A_r60_a135	1.28857e-07	up	13.4432		Unknown
A_24_P917759	0.0435121	down	-1.56736	lnc-THUMPD1-1	LNCipedia lincRNA (lnc-THUMPD1-1), lincRNA [lnc-THUMPD1-1:1]
A_24_P62783	0.00570431	down	-2.05767	FABP3	Homo sapiens fatty acid binding protein 3, muscle and heart (FABP3), mRNA [NM_004102]
A_33_P3281537	0.0457731	down	-1.78833	SLC27A3	PREDICTED: Homo sapiens solute carrier family 27 (fatty acid transporter), member 3 (SLC27A3), transcript variant X2, mRNA [XM_005244852]
A_23_P216920	0.00565244	up	2.05676	NEK6	Homo sapiens NIMA-related kinase 6 (NEK6), transcript variant 2, mRNA [NM_014397]
A_33_P3214570	0.00426964	down	-2.52767	XLOC_l2_010591	BROAD Institute lincRNA (XLOC_l2_010591), lincRNA [TCONS_l2_00020436]
ERCC-00147_344	0.000658696	down	-2.45915		Unknown
A_23_P71830	0.00358384	up	2.14654	ZBTB26	zinc finger and BTB domain containing 26 [Source:HGNC Symbol;Acc:HGNC:23383] [ENST00000373654]
A_33_P3222367	0.0175629	down	-1.61044	SNORA74B	Homo sapiens small nucleolar RNA, H/ACA box 74B (SNORA74B), small nucleolar RNA [NR_002988]
ERCC-00104_60	0.019505	down	-1.64773		Unknown
A_19_P00324546	0.000907994	down	-2.54211
A_23_P20225	0.0269138	up	1.94594	RRM2B	Homo sapiens ribonucleotide reductase M2 B (TP53 inducible) (RRM2B), transcript variant 1, mRNA [NM_015713]
A_23_P436048	0.00140601	down	-2.50473	LPAR3	Homo sapiens lysophosphatidic acid receptor 3 (LPAR3), mRNA [NM_012152]
A_33_P3316978	0.0248322	up	2.25238	RNF207	Homo sapiens ring finger protein 207 (RNF207), mRNA [NM_207396]
A_23_P11214	0.00164014	up	1.63578	NKRF	Homo sapiens NFKB repressing factor (NKRF), transcript variant 2, mRNA [NM_017544]
A_19_P00330864	0.0214714	down	-2.70033
A_23_P64567	0.0055479	up	1.60014	PPME1	Homo sapiens protein phosphatase methylesterase 1 (PPME1), transcript variant 1, mRNA [NM_016147]
A_33_P3418421	0.00111004	down	-2.82032	SLC3A1	Homo sapiens SLC3A1 variant F (SLC3A1) mRNA, complete cds, alternatively spliced. [DQ023516]
A_33_P3364929	0.000260642	down	-2.66305
A_23_P307536	0.0365428	down	-1.83174	SH3D21	SH3 domain containing 21 [Source:HGNC Symbol;Acc:HGNC:26236] [ENST00000480549]
A_24_P23258	0.0128521	up	1.55956	GRAMD4	Homo sapiens GRAM domain containing 4 (GRAMD4), mRNA [NM_015124]
A_19_P00328226	0.00150398	down	-3.03666
A_33_P3312217	0.0174814	down	-2.63332
A_33_P3358295	6.30732e-05	down	-2.18799	ABTB1	Homo sapiens ankyrin repeat and BTB (POZ) domain containing 1 (ABTB1), transcript variant 1, mRNA [NM_032548]
A_33_P3280950	0.0316376	down	-1.60601	A2M-AS1	Homo sapiens A2M antisense RNA 1 (head to head) (A2M-AS1), long non-coding RNA [NR_026971]
ERCC-00171_229	0.0494009	down	-1.51743		Unknown
A_23_P25566	0.000751537	down	-2.29051	GPR183	Homo sapiens G protein-coupled receptor 183 (GPR183), mRNA [NM_004951]
A_33_P3305388	0.00892567	down	-2.25589	OR8K5	Homo sapiens olfactory receptor, family 8, subfamily K, member 5 (OR8K5), mRNA [NM_001004058]
ETG05_66023	0.0217701	up	1.62098		Unknown
A_33_P3232032	0.00475334	down	-2.48218		long intergenic non-protein coding RNA 596 [Source:HGNC Symbol;Acc:HGNC:23167] [ENST00000559615]
ERCC-00131_64	0.00185242	down	-2.59617		Unknown
A_23_P382240	0.0130783	down	-2.28156	TMEM26	Homo sapiens transmembrane protein 26 (TMEM26), mRNA [NM_178505]
A_33_P3343175	0.00252532	down	-6.28417	CXCL10	Homo sapiens chemokine (C-X-C motif) ligand 10 (CXCL10), mRNA [NM_001565]
A_19_P00316275	0.0248165	up	1.8528		UI-H-BW1-amp-a-11-0-UI.s1 NCI_CGAP_Sub7 Homo sapiens cDNA clone IMAGE:3070389 3', mRNA sequence [BF513779]
A_33_P3212188	0.00181723	up	2.51437	LRP3	Homo sapiens low density lipoprotein receptor-related protein 3 (LRP3), mRNA [NM_002333]
A_19_P00326994	0.036088	down	-1.59881
A_32_P170749	0.0118877	down	-1.61306	STAG3	Homo sapiens stromal antigen 3 (STAG3), transcript variant 4, mRNA [NM_001282718]
A_23_P120002	0.0131682	up	1.69216	SP110	Homo sapiens SP110 nuclear body protein (SP110), transcript variant b, mRNA [NM_004510]
A_23_P123563	0.000691749	down	-1.71124	RPS6	Homo sapiens ribosomal protein S6 (RPS6), mRNA [NM_001010]
A_33_P3282836	0.00424966	down	-1.74322	RPS28	Homo sapiens ribosomal protein S28 (RPS28), mRNA [NM_001031]
ERCC-00163_81	0.00299069	down	-2.544		Unknown
A_23_P105535	0.0425606	up	1.72152	POC1B	Homo sapiens POC1 centriolar protein B (POC1B), transcript variant 1, mRNA [NM_172240]
A_33_P3219090	0.000709075	down	-5.54933	INSIG1	Homo sapiens insulin induced gene 1 (INSIG1), transcript variant 1, mRNA [NM_005542]
A_23_P115467	0.00222273	down	-3.37014	S100A5	Homo sapiens S100 calcium binding protein A5 (S100A5), mRNA [NM_002962]
A_24_P218970	0.00166086	up	1.72944	EIF4B	Homo sapiens eukaryotic translation initiation factor 4B (EIF4B), transcript variant 2, mRNA [NM_001417]
A_23_P92895	0.00138887	up	1.55861	RBM22	Homo sapiens RNA binding motif protein 22 (RBM22), mRNA [NM_018047]
A_33_P3249434	0.0106269	up	1.67654	PLAA	Homo sapiens phospholipase A2-activating protein (PLAA), mRNA [NM_001031689]
A_19_P00319568	0.0161555	down	-1.67636
A_19_P00811765	0.00044556	down	-2.38955		brain cytoplasmic RNA 1 [Source:HGNC Symbol;Acc:HGNC:1022] [ENST00000418539]
A_33_P3302613	0.0263168	down	-1.89432	CENPM	PREDICTED: Homo sapiens centromere protein M (CENPM), transcript variant X1, mRNA [XM_005261736]
A_33_P3351920	0.0235126	down	-1.64257
A_19_P00800396	0.0121998	up	4.05725
A_23_P20172	0.00226195	down	-2.26709	GPR22	Homo sapiens G protein-coupled receptor 22 (GPR22), mRNA [NM_005295]
A_24_P122403	0.000438647	up	2.15527	TCEB3	Homo sapiens transcription elongation factor B (SIII), polypeptide 3 (110kDa, elongin A) (TCEB3), mRNA [NM_003198]
A_23_P426809	0.00107315	up	1.55552	ARHGEF11	Homo sapiens Rho guanine nucleotide exchange factor (GEF) 11 (ARHGEF11), transcript variant 2, mRNA [NM_198236]
A_23_P153964	0.000132073	up	5.68078	INHBB	Homo sapiens inhibin, beta B (INHBB), mRNA [NM_002193]
A_24_P392151	0.0323983	up	1.98283	C11orf86	Homo sapiens chromosome 11 open reading frame 86 (C11orf86), mRNA [NM_001136485]
A_33_P3310644	0.0125877	down	-2.39151	OR4L1	Homo sapiens olfactory receptor, family 4, subfamily L, member 1 (OR4L1), mRNA [NM_001004717]
A_33_P3405946	0.0023608	down	-1.60677	RBM39	Homo sapiens RNA binding motif protein 39 (RBM39), transcript variant 1, mRNA [NM_184234]
A_33_P3262704	0.00304257	down	-2.50647
A_19_P00321230	0.0196569	up	2.37147	LOC202181	Homo sapiens SUMO-interacting motifs containing 1 pseudogene (LOC202181), non-coding RNA [NR_026921]
A_33_P3282624	0.007294	down	-2.34132
A_23_P122216	0.000296633	up	5.72554	LOX	Homo sapiens lysyl oxidase (LOX), transcript variant 1, mRNA [NM_002317]
ERCC-00058_185	0.0121586	down	-2.15782		Unknown
ERCC-00017_150	0.00042589	down	-1.88295		Unknown
A_19_P00318366	0.0235413	down	-1.60607
A_23_P115885	0.00637762	up	1.54238	MINPP1	Homo sapiens multiple inositol-polyphosphate phosphatase 1 (MINPP1), transcript variant 1, mRNA [NM_004897]
ERCC-00097_63	0.000407236	down	-2.00596		Unknown
A_24_P822931	0.00360856	down	-2.75224	TRPC5OS	Homo sapiens TRPC5 opposite strand (TRPC5OS), transcript variant 1, mRNA [NM_001195576]
A_23_P210503	0.0497696	down	-2.17971	EPPIN	Homo sapiens epididymal peptidase inhibitor (EPPIN), transcript variant 2, mRNA [NM_001302861]
A_23_P30315	0.0147486	down	-1.92838	TRIM7	Homo sapiens tripartite motif containing 7 (TRIM7), transcript variant 6, mRNA [NM_033342]
A_23_P110412	0.0138282	up	2.38196	TMEM150C	Homo sapiens transmembrane protein 150C (TMEM150C), mRNA [NM_001080506]
A_24_P350303	0.00194206	down	-2.82623	C6orf201	Homo sapiens chromosome 6 open reading frame 201 (C6orf201), transcript variant 1, mRNA [NM_001085401]
A_23_P10206	1.52972e-07	up	76.7929	HAS2	Homo sapiens hyaluronan synthase 2 (HAS2), mRNA [NM_005328]
A_23_P410587	0.018741	up	1.6214	JADE1	Homo sapiens jade family PHD finger 1 (JADE1), transcript variant 2, mRNA [NM_024900]
A_19_P00332055	0.00540873	down	-3.37557
A_32_P489959	0.0033402	down	-2.57394	ZNF546	Homo sapiens zinc finger protein 546 (ZNF546), transcript variant 1, mRNA [NM_178544]
A_23_P107102	0.00342911	down	-2.35264	KIF2B	Homo sapiens kinesin family member 2B (KIF2B), mRNA [NM_032559]
A_33_P3268798	0.00825586	up	2.02122	ADAT2	Homo sapiens adenosine deaminase, tRNA-specific 2 (ADAT2), transcript variant 2, mRNA [NM_001286259]
A_23_P11685	0.000185092	down	-2.79983	PLA2G4A	Homo sapiens phospholipase A2, group IVA (cytosolic, calcium-dependent) (PLA2G4A), mRNA [NM_024420]
A_23_P115316	0.00500432	up	1.60448	TOR3A	Homo sapiens torsin family 3, member A (TOR3A), mRNA [NM_022371]
A_23_P118894	0.0201709	up	2.39394	PRR15L	Homo sapiens proline rich 15-like (PRR15L), mRNA [NM_024320]
A_24_P304154	0.00146151	down	-1.61082	AMPD3	Homo sapiens adenosine monophosphate deaminase 3 (AMPD3), transcript variant 3, mRNA [NM_001025390]
ETG09_35454	0.000953887	down	-2.60249		Unknown
A_33_P3715843	0.00427199	down	-2.53051	MGC40069	Homo sapiens hypothetical protein MGC40069, mRNA (cDNA clone IMAGE:5216694). [BC032242]
A_24_P401615	0.0210507	down	-2.13759	PRAMEF10	Homo sapiens PRAME family member 10 (PRAMEF10), mRNA [NM_001039361]
A_33_P3379556	0.00931951	down	-4.40009	C10orf71	Homo sapiens chromosome 10 open reading frame 71 (C10orf71), mRNA [NM_001135196]
A_23_P160618	0.0169669	down	-1.78517	SH2D2A	Homo sapiens SH2 domain containing 2A (SH2D2A), transcript variant 2, mRNA [NM_003975]
A_23_P315836	0.00211152	down	-2.58742	BAIAP2	Homo sapiens BAI1-associated protein 2 (BAIAP2), transcript variant 2, mRNA [NM_017451]
A_33_P3311717	0.0129912	down	-1.9745	TGIF1	Homo sapiens TGFB-induced factor homeobox 1 (TGIF1), transcript variant 5, mRNA [NM_173209]
A_33_P3296479	8.30586e-06	down	-2.41008	APP	Homo sapiens amyloid beta (A4) precursor protein (APP), transcript variant 10, mRNA [NM_001204303]
ERCC-00061_161	0.00213676	down	-2.52777		Unknown
A_23_P163992	9.25188e-06	down	-3.81745	GRB7	Homo sapiens growth factor receptor-bound protein 7 (GRB7), transcript variant 1, mRNA [NM_005310]
A_33_P3290567	8.73167e-05	down	-2.86822	WEE1	Homo sapiens WEE1 G2 checkpoint kinase (WEE1), transcript variant 1, mRNA [NM_003390]
ERCC-00023_60	0.00201	down	-2.60181		Unknown
A_23_P12147	0.0063181	down	-1.84707	C1orf74	Homo sapiens chromosome 1 open reading frame 74 (C1orf74), mRNA [NM_152485]
A_23_P45945	0.00130793	down	-1.66565	EIF1	Homo sapiens eukaryotic translation initiation factor 1 (EIF1), mRNA [NM_005801]
A_23_P4662	0.0293856	down	-1.83092	BCL3	Homo sapiens B-cell CLL/lymphoma 3 (BCL3), mRNA [NM_005178]
A_19_P00329412	0.00753804	down	-1.72519
A_19_P00805146	0.0031717	down	-2.50515
A_23_P349398	0.0390901	down	-1.67849	ZAR1	Homo sapiens zygote arrest 1 (ZAR1), mRNA [NM_175619]
A_23_P376188	0.0308954	up	1.70069	BEND7	Homo sapiens BEN domain containing 7 (BEND7), transcript variant 2, mRNA [NM_001100912]
A_23_P254165	0.0262237	down	-1.87648	RAI2	Homo sapiens retinoic acid induced 2 (RAI2), transcript variant 2, mRNA [NM_021785]
A_33_P3305102	0.0496962	down	-1.7325	GPR97	Homo sapiens G protein-coupled receptor 97 (GPR97), mRNA [NM_170776]
A_23_P118536	0.00369759	up	1.94469	SLFN12	Homo sapiens schlafen family member 12 (SLFN12), transcript variant 1, mRNA [NM_018042]
A_33_P3404814	0.00787995	down	-2.07164	GNAO1	Homo sapiens guanine nucleotide binding protein (G protein), alpha activating activity polypeptide O (GNAO1), transcript variant 1, mRNA [NM_020988]
A_32_P16918	0.0335212	down	-2.24619	C21orf62	Homo sapiens chromosome 21 open reading frame 62 (C21orf62), transcript variant 2, mRNA [NM_019596]
A_23_P110643	0.0495514	down	-1.50516	CDKL3	Homo sapiens cyclin-dependent kinase-like 3 (CDKL3), transcript variant 2, mRNA [NM_016508]
A_33_P3284036	0.024455	down	-1.86174	CLDN14	claudin 14 [Source:HGNC Symbol;Acc:HGNC:2035] [ENST00000478313]
A_33_P3364646	0.000103329	down	-4.86113	RASGEF1B	Homo sapiens RasGEF domain family, member 1B (RASGEF1B), transcript variant 1, mRNA [NM_152545]
A_19_P00811116	0.00241838	down	-2.43561
A_23_P204847	0.00375663	down	-2.88714	LCP1	Homo sapiens lymphocyte cytosolic protein 1 (L-plastin) (LCP1), mRNA [NM_002298]
A_23_P16866	0.00649893	down	-2.03152	VIL1	Homo sapiens villin 1 (VIL1), mRNA [NM_007127]
A_24_P372625	0.000583036	up	1.80283	RNF141	Homo sapiens ring finger protein 141 (RNF141), mRNA [NM_016422]
A_23_P74112	0.000510727	down	-3.32815	IFNLR1	Homo sapiens interferon, lambda receptor 1 (IFNLR1), transcript variant 1, mRNA [NM_170743]
A_23_P24104	0.000577251	down	-2.07221	PLAU	Homo sapiens plasminogen activator, urokinase (PLAU), transcript variant 1, mRNA [NM_002658]
A_33_P3256844	0.00257753	down	-2.51804	WDR49	Homo sapiens cDNA FLJ40237 fis, clone TESTI2023414. [AK097556]
A_23_P100220	0.00843161	down	-1.78792	ESRP2	Homo sapiens epithelial splicing regulatory protein 2 (ESRP2), mRNA [NM_024939]
A_33_P3348352	0.00589686	down	-2.70511	LINC01139	Homo sapiens long intergenic non-protein coding RNA 1139 (LINC01139), long non-coding RNA [NR_015407]
A_33_P3346881	0.00497764	down	-2.4897
(+)E1A_r60_1	0.000269467	up	27.057		Unknown
A_33_P3768992	0.0282081	down	-1.89471	DCAF4L2	Homo sapiens DDB1 and CUL4 associated factor 4-like 2 (DCAF4L2), mRNA [NM_152418]
A_24_P267293	0.032893	up	2.07909	SARM1	Homo sapiens sterile alpha and TIR motif containing 1 (SARM1), mRNA [NM_015077]
A_23_P372834	0.000668494	up	2.17591	AQP1	Homo sapiens aquaporin 1 (Colton blood group) (AQP1), transcript variant 1, mRNA [NM_198098]
A_33_P3359801	0.00127719	down	-2.71091	NKX2-4	Homo sapiens NK2 homeobox 4 (NKX2-4), mRNA [NM_033176]
A_33_P3376546	0.0112555	down	-2.11773	PTGFR	Homo sapiens prostaglandin F receptor (FP) (PTGFR), transcript variant 2, mRNA [NM_001039585]
A_19_P00324632	6.02948e-05	down	-2.45487
A_33_P3216945	0.00759159	down	-1.57736	LOC101929998	PREDICTED: Homo sapiens uncharacterized LOC101929998 (LOC101929998), ncRNA [XR_428272]
A_19_P00319593	6.86781e-06	down	-3.34934
A_33_P3366614	9.09639e-05	down	-2.74131
ETG04_27747	0.00226329	down	-2.58328		Unknown
A_23_P352266	0.00194585	up	3.38794	BCL2	Homo sapiens B-cell CLL/lymphoma 2 (BCL2), transcript variant alpha, mRNA [NM_000633]
A_19_P00331910	1.75175e-05	down	-2.37118
A_19_P00321891	0.0309136	down	-1.82255
A_23_P216756	0.00154233	down	-2.53652	FCN2	Homo sapiens ficolin (collagen/fibrinogen domain containing lectin) 2 (FCN2), transcript variant SV0, mRNA [NM_004108]
A_19_P00315502	1.45514e-08	up	7.47823	LOC102723721	PREDICTED: Homo sapiens uncharacterized LOC102723721 (LOC102723721), ncRNA [XR_424100]
ERCC-00117_139	0.0218314	down	-1.68085		Unknown
A_33_P3307535	0.000200279	down	-3.39405	FAM230C	Homo sapiens family with sequence similarity 230, member C (FAM230C), long non-coding RNA [NR_027278]
A_33_P3303469	0.0017203	down	-2.16644
A_33_P3301955	0.0466918	down	-1.64911	PDE7A	Homo sapiens phosphodiesterase 7A (PDE7A), transcript variant 3, mRNA [NM_001242318]
A_33_P3368369	0.00166641	down	-2.98544	HSPB7	heat shock 27kDa protein family, member 7 (cardiovascular) [Source:HGNC Symbol;Acc:HGNC:5249] [ENST00000442459]
A_33_P3350758	0.0166474	down	-1.66073	RASAL2	Homo sapiens RAS protein activator like 2 (RASAL2), transcript variant 2, mRNA [NM_170692]
A_33_P3307267	0.0434681	down	-3.36645	VWF	von Willebrand factor [Source:HGNC Symbol;Acc:HGNC:12726] [ENST00000321023]
A_33_P3333156	0.00571905	up	1.50998	C11orf70	Homo sapiens chromosome 11 open reading frame 70 (C11orf70), transcript variant 2, mRNA [NM_001195005]
A_33_P3368855	0.00128819	down	-2.59139	GPC5	Homo sapiens glypican 5 (GPC5), mRNA [NM_004466]
A_19_P00811387	0.0436226	down	-1.96517
A_23_P8640	0.0200369	down	-1.9268	GPER1	Homo sapiens G protein-coupled estrogen receptor 1 (GPER1), transcript variant 3, mRNA [NM_001039966]
A_23_P105138	0.000562312	up	2.16482	CAT	Homo sapiens catalase (CAT), mRNA [NM_001752]
A_24_P117029	0.000283053	down	-2.777	LDLR	Homo sapiens low density lipoprotein receptor (LDLR), transcript variant 1, mRNA [NM_000527]
A_23_P110253	0.0167858	down	-3.4712	KIT	Homo sapiens v-kit Hardy-Zuckerman 4 feline sarcoma viral oncogene homolog (KIT), transcript variant 1, mRNA [NM_000222]
A_24_P844984	1.52921e-05	up	63.9516	PIGR	Homo sapiens polymeric immunoglobulin receptor (PIGR), mRNA [NM_002644]
A_33_P3382867	0.00460006	down	-2.10536	LOC389834	Homo sapiens ankyrin repeat domain 57 pseudogene (LOC389834), non-coding RNA [NR_027420]
A_33_P3234202	0.000273056	down	-3.42681	DNASE1L3	Homo sapiens deoxyribonuclease I-like 3 (DNASE1L3), transcript variant 1, mRNA [NM_004944]
A_33_P3503937	0.00481198	down	-2.1073	LOC284581	Homo sapiens cDNA FLJ37107 fis, clone BRACE2020157. [AK094426]
A_23_P36120	0.0131912	down	-2.34206	MS4A6A	Homo sapiens membrane-spanning 4-domains, subfamily A, member 6A (MS4A6A), transcript variant 2, mRNA [NM_022349]
A_19_P00803865	0.0280874	up	2.18849
A_24_P254762	0.00314108	down	-2.50651	VENTXP1	Homo sapiens VENT homeobox pseudogene 1 (VENTXP1), non-coding RNA [NR_001559]
A_33_P3329013	0.00217248	down	-3.86323	SSTR2	Homo sapiens somatostatin receptor 2 (SSTR2), mRNA [NM_001050]
A_23_P13907	0.0344275	up	1.54194	IGF1	Homo sapiens insulin-like growth factor 1 (somatomedin C) (IGF1), transcript variant 4, mRNA [NM_000618]
A_33_P3229256	0.0472063	down	-1.54539	NT5C	Homo sapiens 5', 3'-nucleotidase, cytosolic (NT5C), transcript variant 1, mRNA [NM_014595]
A_33_P3380196	0.0267524	down	-1.92616	AKAP9	Homo sapiens A kinase (PRKA) anchor protein (yotiao) 9, mRNA (cDNA clone IMAGE:3914749), complete cds. [BC015533]
ERCC-00092_138	0.00372773	down	-2.20397		Unknown
A_19_P00321912	0.0119444	down	-1.76003		BX426172 Homo sapiens THYMUS Homo sapiens cDNA clone CS0CAP001YB24 5-PRIME, mRNA sequence [BX426172]
ERCC-00095_63	0.00205679	down	-2.54423		Unknown
A_23_P154420	0.0138283	down	-2.60467	HOXD12	Homo sapiens homeobox D12 (HOXD12), mRNA [NM_021193]
A_19_P00320293	0.00893673	down	-2.05491
A_24_P286951	3.34453e-06	up	34.1739	PLEKHS1	Homo sapiens pleckstrin homology domain containing, family S member 1 (PLEKHS1), transcript variant 4, mRNA [NM_024889]
A_33_P3375334	0.0276553	down	-2.3856	DAB1	Dab, reelin signal transducer, homolog 1 (Drosophila) [Source:HGNC Symbol;Acc:HGNC:2661] [ENST00000371230]
A_23_P412029	0.0157396	up	2.14687	PUS10	Homo sapiens pseudouridylate synthase 10 (PUS10), mRNA [NM_144709]
A_23_P96291	0.0047645	down	-2.51239	MAGEA1	Homo sapiens melanoma antigen family A, 1 (MAGEA1), mRNA [NM_004988]
A_23_P218111	0.0307445	up	1.83335	SERPINA1	Homo sapiens serpin peptidase inhibitor, clade A (alpha-1 antiproteinase, antitrypsin), member 1 (SERPINA1), transcript variant 2, mRNA [NM_001002236]
A_24_P37519	0.00455757	up	1.5747	LZTFL1	Homo sapiens leucine zipper transcription factor-like 1 (LZTFL1), transcript variant 1, mRNA [NM_020347]
A_33_P3224715	0.00434182	down	-2.53041
A_19_P00321294	0.00427483	down	-2.53313
A_33_P3223338	0.00539116	down	-2.62435	PARVG	parvin, gamma [Source:HGNC Symbol;Acc:HGNC:14654] [ENST00000453888]
A_23_P158118	0.00709027	down	-2.84759	USP26	Homo sapiens ubiquitin specific peptidase 26 (USP26), mRNA [NM_031907]
A_24_P34944	0.0366216	down	-1.51784	PCDHGA12	Homo sapiens protocadherin gamma subfamily A, 12 (PCDHGA12), transcript variant 2, mRNA [NM_032094]
A_33_P3334248	0.0285187	down	-1.57042	FBRS	fibrosin [Source:HGNC Symbol;Acc:HGNC:20442] [ENST00000484152]
A_19_P00803566	0.00012281	down	-2.4904
A_19_P00802411	0.00186811	down	-2.86095
A_19_P00326064	0.0162655	down	-1.93239
A_23_P31407	8.01574e-06	up	4.78347	AGR2	Homo sapiens anterior gradient 2 (AGR2), mRNA [NM_006408]
A_33_P3295655	0.0178667	up	2.25043	APBA1	Homo sapiens amyloid beta (A4) precursor protein-binding, family A, member 1 (APBA1), mRNA [NM_001163]
A_23_P95453	0.0260513	down	-2.03822	NRXN1	Homo sapiens neurexin 1 (NRXN1), transcript variant alpha1, mRNA [NM_004801]
ERCC-00076_93	0.0023847	down	-2.39389		Unknown
A_23_P87150	0.0169114	down	-3.19848	LPXN	Homo sapiens leupaxin (LPXN), transcript variant 2, mRNA [NM_004811]
A_23_P408280	0.0277786	down	-4.07151	CCDC79	Homo sapiens coiled-coil domain containing 79 (CCDC79), mRNA [NM_001136505]
A_24_P96403	0.00256413	up	2.37741	RUNX1	Homo sapiens runt-related transcription factor 1 (RUNX1), transcript variant 2, mRNA [NM_001001890]
A_23_P134139	0.0377103	down	-1.94792	FABP7	Homo sapiens fatty acid binding protein 7, brain (FABP7), mRNA [NM_001446]
ERCC-00081_60	0.00259317	down	-2.18775		Unknown
A_33_P3291772	0.00508301	down	-2.27583
A_23_P109785	0.0119737	down	-2.14974	NR1I2	Homo sapiens nuclear receptor subfamily 1, group I, member 2 (NR1I2), transcript variant 1, mRNA [NM_003889]
A_19_P00320881	0.0162701	down	-2.13294	LINC01539	Homo sapiens long intergenic non-protein coding RNA 1539 (LINC01539), transcript variant 1, long non-coding RNA [NR_040025]
A_19_P00318725	0.00601716	down	-1.95478	LINC01204	long intergenic non-protein coding RNA 1204 [Source:HGNC Symbol;Acc:HGNC:49635] [ENST00000422047]
A_24_P184844	0.0358153	down	-2.22567	CHD2	Homo sapiens CHD2 mRNA, complete cds. [AF006514]
A_23_P42746	0.00142958	down	-2.97304	NCF1	Homo sapiens neutrophil cytosolic factor 1 (NCF1), mRNA [NM_000265]
A_19_P00322033	0.0096381	down	-2.51385		DA600502 HSYRA2 Homo sapiens cDNA clone HSYRA2005584 5', mRNA sequence [DA600502]
(+)E1A_r60_a97	0.000273525	up	25.873		Unknown
A_23_P211252	0.00435209	down	-2.7971	LSS	Homo sapiens lanosterol synthase (2,3-oxidosqualene-lanosterol cyclase) (LSS), transcript variant 2, mRNA [NM_001001438]
A_19_P00322440	0.00408108	down	-2.49161	FENDRR	Homo sapiens FOXF1 adjacent non-coding developmental regulatory RNA (FENDRR), transcript variant 2, long non-coding RNA [NR_036444]
A_23_P128728	0.00062644	down	-3.51682	ARG2	Homo sapiens arginase 2 (ARG2), mRNA [NM_001172]
A_33_P3336018	0.00097872	down	-2.8613
A_33_P3243683	0.000486915	down	-1.93569	DIAPH1	Homo sapiens diaphanous-related formin 1 (DIAPH1), transcript variant 1, mRNA [NM_005219]
A_24_P10233	0.000120305	up	11.3659	DAPK2	Homo sapiens death-associated protein kinase 2 (DAPK2), mRNA [NM_014326]
A_33_P3340352	0.00475672	down	-2.48769		La ribonucleoprotein domain family, member 1B pseudogene 1 [Source:HGNC Symbol;Acc:HGNC:37097] [ENST00000506036]
ETG09_205211	0.00295598	down	-2.51644		Unknown
A_24_P29723	0.0236419	up	1.57541	POR	Homo sapiens P450 (cytochrome) oxidoreductase (POR), mRNA [NM_000941]
A_23_P157865	0.00016112	up	8.05781	TNC	Homo sapiens tenascin C (TNC), mRNA [NM_002160]
A_23_P127948	0.00195576	down	-1.72851	ADM	Homo sapiens adrenomedullin (ADM), mRNA [NM_001124]
A_33_P3283900	0.0280282	down	-1.75669	CTNS	Homo sapiens cystinosin, lysosomal cystine transporter (CTNS), transcript variant 2, mRNA [NM_004937]
A_23_P153084	0.000545659	down	-2.0076	RALBP1	Homo sapiens ralA binding protein 1 (RALBP1), mRNA [NM_006788]
A_23_P106145	0.0482548	down	-1.60507	ERO1L	ERO1-like (S. cerevisiae) [Source:HGNC Symbol;Acc:HGNC:13280] [ENST00000555069]
A_23_P329740	0.00164246	down	-1.98479	UBC	Homo sapiens ubiquitin C (UBC), mRNA [NM_021009]
A_23_P215790	1.88847e-05	down	-2.1931	EGFR	Homo sapiens epidermal growth factor receptor (EGFR), transcript variant 1, mRNA [NM_005228]
A_19_P00809789	0.0499575	down	-1.71857
A_33_P3296975	0.00259777	down	-1.87384		activating transcription factor 4 pseudogene 4 [Source:HGNC Symbol;Acc:HGNC:787] [ENST00000393544]
ERCC-00160_243	0.00266561	down	-2.45439		Unknown
A_23_P83736	0.00500181	down	-1.53497	ING2	Homo sapiens inhibitor of growth family, member 2 (ING2), transcript variant 1, mRNA [NM_001564]
A_24_P194000	0.000744293	down	-1.63977	SAE1	Homo sapiens SUMO1 activating enzyme subunit 1 (SAE1), transcript variant 1, mRNA [NM_005500]
A_24_P350245	0.0193463	down	-1.50776	DOCK5	Homo sapiens dedicator of cytokinesis 5 (DOCK5), mRNA [NM_024940]
A_33_P3512350	0.0148754	down	-1.63413	LOC339807	Homo sapiens uncharacterized LOC339807 (LOC339807), long non-coding RNA [NR_034023]
A_23_P86021	0.0034824	up	3.99629	SELENBP1	Homo sapiens selenium binding protein 1 (SELENBP1), transcript variant 1, mRNA [NM_003944]
A_23_P120694	0.0114484	down	-1.83695	KCNE2	Homo sapiens potassium voltage-gated channel, Isk-related family, member 2 (KCNE2), mRNA [NM_172201]
A_33_P3352038	0.00295615	down	-2.80099	MUC12	Homo sapiens mucin 12, cell surface associated (MUC12), mRNA [NM_001164462]
A_33_P3274313	0.00267495	down	-2.6041
A_33_P3415625	0.0138182	up	1.90252	LRRIQ1	Homo sapiens leucine-rich repeats and IQ motif containing 1 (LRRIQ1), mRNA [NM_001079910]
A_33_P3263307	0.00283337	down	-1.69348	RANGAP1	Homo sapiens Ran GTPase activating protein 1 (RANGAP1), transcript variant 1, mRNA [NM_001278651]
A_19_P00323821	0.0245015	down	-1.75854
A_33_P3352718	0.0240932	down	-2.52947	C12orf76	chromosome 12 open reading frame 76 [Source:HGNC Symbol;Acc:HGNC:33790] [ENST00000548936]
A_33_P3298935	0.00205668	down	-2.83742
A_32_P140139	0.00147837	down	-3.02897	F13A1	Homo sapiens coagulation factor XIII, A1 polypeptide (F13A1), mRNA [NM_000129]
A_33_P3412548	0.0306628	up	1.97851	LOC100134423	PREDICTED: Homo sapiens uncharacterized LOC100134423, transcript variant 1 (LOC100134423), misc_RNA [XR_112192]
A_33_P3394883	0.00295219	down	-2.51107		DA144367 BRAMY2 Homo sapiens cDNA clone BRAMY2000575 5', mRNA sequence [DA144367]
A_23_P204503	0.0106551	up	1.70519	PRKAB1	Homo sapiens protein kinase, AMP-activated, beta 1 non-catalytic subunit (PRKAB1), mRNA [NM_006253]
A_23_P330070	0.00430753	up	1.7313	TFPI	Homo sapiens tissue factor pathway inhibitor (lipoprotein-associated coagulation inhibitor) (TFPI), transcript variant 2, mRNA [NM_001032281]
A_23_P63896	0.000582985	up	2.17688	FAS	Homo sapiens Fas cell surface death receptor (FAS), transcript variant 1, mRNA [NM_000043]
A_33_P3403474	0.000650201	down	-2.81495	TMPRSS11BNL	Homo sapiens TMPRSS11B N-terminal like, pseudogene (TMPRSS11BNL), non-coding RNA [NR_104048]
A_23_P331211	0.0255617	down	-1.89268	B4GALNT2	Homo sapiens beta-1,4-N-acetyl-galactosaminyl transferase 2 (B4GALNT2), transcript variant 1, mRNA [NM_153446]
A_33_P3729375	0.00351841	down	-2.41045	LOC285181	Homo sapiens cDNA FLJ36538 fis, clone TRACH2005159. [AK093857]
A_24_P941922	0.00042624	up	2.36367	CNOT4	CCR4-NOT transcription complex, subunit 4 [Source:HGNC Symbol;Acc:HGNC:7880] [ENST00000428680]
A_32_P45974	0.0305058	up	2.01158	C2orf27A	Homo sapiens chromosome 2 open reading frame 27, mRNA (cDNA clone IMAGE:6426166). [BC071972]
A_24_P413126	0.000147784	up	2.45348	PMEPA1	Homo sapiens prostate transmembrane protein, androgen induced 1 (PMEPA1), transcript variant 1, mRNA [NM_020182]
A_33_P3862354	0.0147752	down	-1.51287	TRABD	Homo sapiens TraB domain containing (TRABD), mRNA [NM_025204]
A_23_P121657	0.000337496	up	3.24037	HS3ST1	Homo sapiens heparan sulfate (glucosamine) 3-O-sulfotransferase 1 (HS3ST1), mRNA [NM_005114]
A_19_P00321656	0.00096112	up	2.80566	DDAH1	Homo sapiens dimethylarginine dimethylaminohydrolase 1 (DDAH1), transcript variant 2, mRNA [NM_001134445]
A_23_P129665	0.00763582	down	-2.15047	ITGAD	Homo sapiens integrin, alpha D (ITGAD), mRNA [NM_005353]
A_33_P3271226	0.00483282	down	-2.4901	OR5T3	Homo sapiens olfactory receptor, family 5, subfamily T, member 3 (OR5T3), mRNA [NM_001004747]
A_23_P112260	0.00507864	up	1.53174	GNG10	Homo sapiens guanine nucleotide binding protein (G protein), gamma 10 (GNG10), transcript variant 1, mRNA [NM_001017998]
A_23_P368691	0.00200059	down	-3.33187	ABCC9	Homo sapiens ATP-binding cassette, sub-family C (CFTR/MRP), member 9 (ABCC9), transcript variant SUR2A, mRNA [NM_005691]
A_33_P3230558	0.00287684	up	1.85246	EML5	Homo sapiens echinoderm microtubule associated protein like 5 (EML5), mRNA [NM_183387]
A_23_P103775	0.00934239	up	2.87934	LRRC8C	Homo sapiens leucine rich repeat containing 8 family, member C (LRRC8C), mRNA [NM_032270]
A_33_P3343090	0.00264091	up	2.56833	MAP1S	Homo sapiens microtubule-associated protein 1S (MAP1S), mRNA [NM_018174]
A_23_P74115	0.0496596	down	-2.35837	RAD54L	Homo sapiens RAD54-like (S. cerevisiae) (RAD54L), transcript variant 1, mRNA [NM_003579]
A_23_P124252	1.33945e-06	up	4.127	CAMK1D	calcium/calmodulin-dependent protein kinase ID [Source:HGNC Symbol;Acc:HGNC:19341] [ENST00000378845]
A_23_P382602	0.0174672	down	-1.52002	BCL9	Homo sapiens B-cell CLL/lymphoma 9 (BCL9), mRNA [NM_004326]
A_33_P3279119	0.0174948	down	-1.93688		MGC5.5.1.1.1.G05.R.1 NIH_MGC_331 Homo sapiens cDNA clone MGC5.5.1.1.1.G05, mRNA sequence [DR007930]
A_19_P00331218	0.000136748	down	-2.65166
A_23_P104318	0.00774685	down	-1.73735	DDIT4	Homo sapiens DNA-damage-inducible transcript 4 (DDIT4), mRNA [NM_019058]
A_33_P3290011	0.00013614	down	-3.31531	LHFPL3	Homo sapiens lipoma HMGIC fusion partner-like 3 (LHFPL3), mRNA [NM_199000]
A_19_P00318444	0.00842343	down	-2.32427	LINC01471	Homo sapiens long intergenic non-protein coding RNA 1471 (LINC01471), long non-coding RNA [NR_125397]
A_23_P151294	0.00222596	down	-2.50861	IFNG	Homo sapiens interferon, gamma (IFNG), mRNA [NM_000619]
A_24_P16143	0.0296403	down	-1.93699	CDHR4	Homo sapiens cadherin-related family member 4 (CDHR4), mRNA [NM_001007540]
A_23_P22660	0.000850446	up	2.65668	CYSLTR1	Homo sapiens cysteinyl leukotriene receptor 1 (CYSLTR1), transcript variant 3, mRNA [NM_006639]
A_33_P3217230	0.00192918	up	1.80173	ZNF91	Homo sapiens zinc finger protein 91 (ZNF91), transcript variant 1, mRNA [NM_003430]
A_19_P00327396	0.00188044	down	-3.18739
A_32_P75094	0.00163179	down	-2.43063	AIFM2	Homo sapiens apoptosis-inducing factor, mitochondrion-associated, 2 (AIFM2), transcript variant 2, mRNA [NM_032797]
ERCC-00148_99	0.000572258	down	-2.45328		Unknown
A_33_P3231677	0.0178113	down	-1.5708
A_23_P29495	0.00250137	down	-1.6947	CTNNB1	Homo sapiens catenin (cadherin-associated protein), beta 1, 88kDa (CTNNB1), transcript variant 1, mRNA [NM_001904]
A_23_P8938	0.0145789	down	-2.19169	ADRA1A	Homo sapiens adrenoceptor alpha 1A (ADRA1A), transcript variant 4, mRNA [NM_033304]
A_33_P3344229	3.06001e-05	down	-3.62037	HIST1H4A	Homo sapiens histone cluster 1, H4a (HIST1H4A), mRNA [NM_003538]
A_24_P125871	0.00313587	up	1.79409	RIPK4	Homo sapiens receptor-interacting serine-threonine kinase 4 (RIPK4), mRNA [NM_020639]
A_33_P3303925	0.00441646	down	-2.34621	LOC100129175	Homo sapiens uncharacterized LOC100129175 (LOC100129175), long non-coding RNA [NR_046086]
A_23_P123393	0.00233597	down	-1.5771	KCNQ3	Homo sapiens potassium channel, voltage gated KQT-like subfamily Q, member 3 (KCNQ3), transcript variant 1, mRNA [NM_004519]
A_19_P00316605	0.00818737	down	-2.08231
A_33_P3256113	0.00424147	down	-1.62713	GUSBP1	Homo sapiens glucuronidase, beta pseudogene 1 (GUSBP1), transcript variant 1, non-coding RNA [NR_027026]
A_19_P00329557	0.010378	down	-3.2184	RPSA	Homo sapiens ribosomal protein SA, mRNA (cDNA clone IMAGE:3845335). [BC010054]
A_33_P3334679	0.00252423	down	-2.53459	SNCAIP	synuclein, alpha interacting protein [Source:HGNC Symbol;Acc:HGNC:11139] [ENST00000395469]
A_33_P3354479	0.00353022	down	-1.65276
A_33_P3832532	0.0406834	down	-2.21198	LOC286083	Homo sapiens uncharacterized LOC286083 (LOC286083), long non-coding RNA [NR_111948]
A_33_P3227047	0.00232465	down	-2.55019
A_33_P3365432	0.027901	up	1.84109	NCF4	Homo sapiens neutrophil cytosolic factor 4, 40kDa (NCF4), transcript variant 1, mRNA [NM_000631]
A_33_P3348594	0.0169523	down	-2.20684	OR5R1	Homo sapiens olfactory receptor, family 5, subfamily R, member 1 (gene/pseudogene) (OR5R1), mRNA [NM_001004744]
A_33_P3282075	0.0087946	down	-2.42264	SP6	Homo sapiens Sp6 transcription factor (SP6), transcript variant 1, mRNA [NM_001258248]
ERCC-00098_150	0.0237695	down	-1.69512		Unknown
A_23_P114713	0.00209914	up	4.04727	CYP4B1	Homo sapiens cytochrome P450, family 4, subfamily B, polypeptide 1 (CYP4B1), transcript variant 2, mRNA [NM_000779]
A_33_P3209025	0.0121587	up	1.62816	ZNF623	Homo sapiens zinc finger protein 623 (ZNF623), transcript variant 2, mRNA [NM_001082480]
A_23_P251151	0.0153556	up	1.95947	NELL1	Homo sapiens NEL-like 1 (chicken) (NELL1), transcript variant 1, mRNA [NM_006157]
A_19_P00813597	0.000472664	down	-2.02032
A_19_P00812519	0.0163954	down	-2.15447
A_23_P71757	0.00982627	down	-2.52426	IFNA6	Homo sapiens interferon, alpha 6 (IFNA6), mRNA [NM_021002]
A_33_P3642648	0.0493261	down	-1.69333	ZNF460	Homo sapiens zinc finger protein 460 (ZNF460), mRNA [NM_006635]
A_24_P301547	0.00104444	down	-1.8025	C17orf80	Homo sapiens chromosome 17 open reading frame 80 (C17orf80), transcript variant 1, mRNA [NM_017941]
A_19_P00804189	0.0189592	down	-1.77863
A_33_P3333890	0.0221644	down	-1.51104	LCORL	Homo sapiens ligand dependent nuclear receptor corepressor-like (LCORL), transcript variant 1, mRNA [NM_001166139]
A_23_P357860	8.07134e-05	up	2.53017	SEC62	Homo sapiens SEC62 homolog (S. cerevisiae) (SEC62), mRNA [NM_003262]
A_23_P41942	0.0146479	down	-2.13221	POLR3G	Homo sapiens polymerase (RNA) III (DNA directed) polypeptide G (32kD) (POLR3G), mRNA [NM_006467]
A_23_P111303	0.00341776	up	1.6037	SCAF8	Homo sapiens SR-related CTD-associated factor 8 (SCAF8), transcript variant 4, mRNA [NM_014892]
A_33_P3338292	0.0401861	down	-1.813
A_23_P60499	0.0136757	up	1.54072	ZNF462	Homo sapiens zinc finger protein 462 (ZNF462), mRNA [NM_021224]
A_33_P3325257	0.0190014	down	-1.71896	PTGER4P2-CDK2AP2P2	Homo sapiens PTGER4P2-CDK2AP2P2 readthrough transcribed pseudogene (PTGER4P2-CDK2AP2P2), non-coding RNA [NR_024496]
A_23_P106103	0.0031551	down	-2.60295	AKAP5	Homo sapiens A kinase (PRKA) anchor protein 5 (AKAP5), mRNA [NM_004857]
A_23_P25176	0.00908737	down	-2.22857	TBX5	Homo sapiens T-box 5 (TBX5), transcript variant 1, mRNA [NM_000192]
A_33_P3247474	0.00143098	down	-2.5968	TOPAZ1	Homo sapiens testis and ovary specific PAZ domain containing 1 (TOPAZ1), mRNA [NM_001145030]
A_33_P3247237	0.00199064	down	-2.01712	CIZ1	Homo sapiens CDKN1A interacting zinc finger protein 1 (CIZ1), transcript variant 2, mRNA [NM_001131015]
A_19_P00807891	0.00276096	down	-2.50913
A_33_P3367201	0.0204742	down	-1.64824	MMAB	Homo sapiens methylmalonic aciduria (cobalamin deficiency) cblB type (MMAB), transcript variant 1, mRNA [NM_052845]
A_24_P224488	0.0259933	up	1.84625	MAPT	Homo sapiens microtubule-associated protein tau (MAPT), transcript variant 1, mRNA [NM_016835]
A_24_P243749	0.0312546	up	2.46689	PDK4	Homo sapiens pyruvate dehydrogenase kinase, isozyme 4 (PDK4), mRNA [NM_002612]
A_19_P00804730	0.00408316	down	-1.50556
A_23_P80626	0.019149	up	1.53386	PRRT3	Homo sapiens proline-rich transmembrane protein 3 (PRRT3), mRNA [NM_207351]
A_33_P3267822	0.00297668	down	-1.87922	MICAL3	Homo sapiens microtubule associated monooxygenase, calponin and LIM domain containing 3 (MICAL3), transcript variant 3, mRNA [NM_001122731]
A_33_P3322075	0.00977277	down	-2.46931		Homo sapiens cDNA FLJ31380 fis, clone NHNPC1000101. [AK055942]
A_23_P103703	0.00215644	down	-2.27569	HSPB7	Homo sapiens heat shock 27kDa protein family, member 7 (cardiovascular) (HSPB7), mRNA [NM_014424]
A_23_P121533	0.0409164	down	-2.87076	SPON2	Homo sapiens spondin 2, extracellular matrix protein (SPON2), transcript variant 1, mRNA [NM_012445]
A_19_P00803560	0.00372578	down	-2.49925
A_23_P40693	0.0419134	up	1.59117	EP300	Homo sapiens E1A binding protein p300 (EP300), mRNA [NM_001429]
A_33_P3362826	0.00220128	up	2.14714	ANKRD31	Homo sapiens ankyrin repeat domain 31 (ANKRD31), mRNA [NM_001164443]
A_33_P3260066	0.00299496	up	3.90596	BEAN1	Homo sapiens brain expressed, associated with NEDD4, 1 (BEAN1), transcript variant 1, mRNA [NM_001178020]
A_33_P3399380	0.0138837	up	2.24994		heat shock 70kDa protein 8 pseudogene 5 [Source:HGNC Symbol;Acc:HGNC:44920] [ENST00000456928]
A_23_P115861	0.00142536	up	3.4217	ZNF485	Homo sapiens zinc finger protein 485 (ZNF485), mRNA [NM_145312]
A_33_P3376786	0.0136628	down	-2.23987	LINC01291	long intergenic non-protein coding RNA 1291 [Source:HGNC Symbol;Acc:HGNC:50358] [ENST00000377469]
A_24_P204011	0.000682079	down	-3.72194	FOXR1	Homo sapiens forkhead box R1 (FOXR1), mRNA [NM_181721]
A_23_P119344	0.0380687	up	1.6947	TEAD2	Homo sapiens TEA domain family member 2 (TEAD2), transcript variant 5, mRNA [NM_003598]
A_19_P00808834	0.000146778	down	-2.46624	LINC01478	Homo sapiens long intergenic non-protein coding RNA 1478 (LINC01478), long non-coding RNA [NR_110792]
A_33_P3359373	0.00116799	down	-1.91537	TSC1	tuberous sclerosis 1 [Source:HGNC Symbol;Acc:HGNC:12362] [ENST00000403810]
A_33_P3397545	0.0234847	down	-1.85908	DEFB135	Homo sapiens defensin, beta 135 (DEFB135), mRNA [NM_001033017]
A_33_P3349255	0.00394577	down	-2.55138		major urinary protein, pseudogene [Source:HGNC Symbol;Acc:HGNC:49202] [ENST00000438111]
A_23_P120467	0.000126607	down	-2.1731	ZFP64	Homo sapiens ZFP64 zinc finger protein (ZFP64), transcript variant 4, mRNA [NM_199427]
A_23_P111604	0.00304146	down	-2.53095	NXPH1	Homo sapiens neurexophilin 1 (NXPH1), mRNA [NM_152745]
A_33_P3379512	0.00230168	down	-2.52474	ZNF333	Homo sapiens zinc finger protein 333 (ZNF333), transcript variant 2, mRNA [NM_001300912]
A_23_P63371	0.00541053	down	-2.50428	TAL1	Homo sapiens T-cell acute lymphocytic leukemia 1 (TAL1), transcript variant 1, mRNA [NM_003189]
A_23_P365412	0.0138778	up	3.0467	MFSD4	Homo sapiens major facilitator superfamily domain containing 4 (MFSD4), mRNA [NM_181644]
A_33_P3332616	0.00686974	down	-1.7454	XLOC_l2_015508	BROAD Institute lincRNA (XLOC_l2_015508), lincRNA [TCONS_l2_00030193]
A_19_P00813410	0.0178388	down	-1.66338
A_33_P3286937	7.31689e-05	up	5.67653	PPP1R9A	Homo sapiens protein phosphatase 1, regulatory subunit 9A (PPP1R9A), transcript variant 5, mRNA [NM_001166163]
A_23_P49082	0.00617582	down	-1.53357	NUBP2	Homo sapiens nucleotide binding protein 2 (NUBP2), transcript variant 1, mRNA [NM_012225]
A_33_P3293265	5.89133e-05	down	-3.84335		lactate dehydrogenase A-like 6F, pseudogene [Source:HGNC Symbol;Acc:HGNC:44240] [ENST00000405916]
A_33_P3211198	8.91148e-05	up	11.2298	NCMAP	Homo sapiens noncompact myelin associated protein (NCMAP), mRNA [NM_001010980]
A_23_P102083	0.00155107	down	-2.58865	BOLL	Homo sapiens boule-like RNA-binding protein (BOLL), transcript variant 2, mRNA [NM_033030]
A_23_P397376	0.000712183	down	-5.0438	MAF	Homo sapiens v-maf avian musculoaponeurotic fibrosarcoma oncogene homolog (MAF), transcript variant 2, mRNA [NM_001031804]
A_33_P3716108	0.00135339	down	-2.77348	LINC00533	DA096222 BRACE3 Homo sapiens cDNA clone BRACE3006332 5', mRNA sequence [DA096222]
A_24_P323084	0.00032241	down	-1.87943	LINC00482	Homo sapiens long intergenic non-protein coding RNA 482 (LINC00482), long non-coding RNA [NR_038080]
A_33_P3217709	0.0151521	down	-2.33839		COBW domain containing 5 [Source:HGNC Symbol;Acc:HGNC:24584] [ENST00000476797]
A_33_P3292064	0.00277495	down	-2.51458	BPIFC	Homo sapiens cDNA clone IMAGE:4081306, partial cds. [BC062656]
A_33_P3210223	0.0303128	down	-1.9686	ZCCHC6	zinc finger, CCHC domain containing 6 [Source:HGNC Symbol;Acc:HGNC:25817] [ENST00000375948]
A_23_P133036	0.0021105	up	8.24274	SLC34A2	Homo sapiens solute carrier family 34 (type II sodium/phosphate cotransporter), member 2 (SLC34A2), transcript variant 1, mRNA [NM_006424]
A_24_P287780	0.000250244	down	-2.18497	CHMP1A	Homo sapiens charged multivesicular body protein 1A (CHMP1A), transcript variant 2, mRNA [NM_002768]
A_23_P168610	0.00466171	up	1.63342	TSPAN13	Homo sapiens tetraspanin 13 (TSPAN13), mRNA [NM_014399]
A_23_P110184	0.0130743	down	-2.36379	MSMO1	Homo sapiens methylsterol monooxygenase 1 (MSMO1), transcript variant 1, mRNA [NM_006745]
A_33_P3364721	0.00489612	down	-2.42369
A_19_P00806708	0.00470663	down	-3.40497
A_23_P37676	0.0011259	down	-2.07232	GPR176	Homo sapiens G protein-coupled receptor 176 (GPR176), transcript variant 1, mRNA [NM_007223]
A_33_P3343066	0.00133322	down	-2.68587	PAX2	Homo sapiens paired box 2 (PAX2), transcript variant c, mRNA [NM_003988]
A_24_P167683	0.00600851	down	-1.89891	ITPK1	Homo sapiens inositol-tetrakisphosphate 1-kinase (ITPK1), transcript variant 1, mRNA [NM_014216]
A_24_P377499	0.0383244	up	1.51273	OSBPL3	Homo sapiens oxysterol binding protein-like 3 (OSBPL3), transcript variant 1, mRNA [NM_015550]
A_19_P00807244	0.00555849	down	-2.38341
A_23_P103511	0.0267333	up	2.11545	C1orf226	Homo sapiens chromosome 1 open reading frame 226 (C1orf226), transcript variant 2, mRNA [NM_001085375]
A_33_P3386203	0.00912581	down	-2.3553	OR2T10	Homo sapiens olfactory receptor, family 2, subfamily T, member 10 (OR2T10), mRNA [NM_001004693]
A_23_P31755	0.00036383	up	5.48704	CRH	Homo sapiens corticotropin releasing hormone (CRH), mRNA [NM_000756]
A_19_P00316981	0.0457905	down	-1.78549
A_19_P00331141	0.0126572	down	-5.50648
A_33_P3252068	1.46887e-05	down	-2.21503	KDM7A	Homo sapiens lysine (K)-specific demethylase 7A (KDM7A), mRNA [NM_030647]
A_33_P3293446	6.49215e-07	up	8.70394	KIAA1462	Homo sapiens KIAA1462 (KIAA1462), mRNA [NM_020848]
A_23_P133722	0.00375847	down	-2.49363	CRISP1	Homo sapiens cysteine-rich secretory protein 1 (CRISP1), transcript variant 1, mRNA [NM_001131]
A_23_P408955	8.91035e-05	down	-7.02177	E2F2	Homo sapiens E2F transcription factor 2 (E2F2), mRNA [NM_004091]
ERCC-00136_67	0.028947	down	-1.65413		Unknown
A_33_P3281567	0.000975228	up	5.94185	CMAHP	Homo sapiens cytidine monophospho-N-acetylneuraminic acid hydroxylase, pseudogene (CMAHP), transcript variant 1, non-coding RNA [NR_002174]
A_33_P3310401	0.0111694	down	-2.28431
A_33_P3266536	0.0202903	up	2.4292	B3GALT5-AS1	Homo sapiens B3GALT5 antisense RNA 1 (B3GALT5-AS1), transcript variant 2, long non-coding RNA [NR_026543]
A_33_P3351536	0.0346801	up	1.94919	PTK2B	Homo sapiens protein tyrosine kinase 2 beta (PTK2B), transcript variant 1, mRNA [NM_173174]
A_32_P790361	0.0028871	down	-1.90778	ZNF90	Homo sapiens zinc finger protein 90 (ZNF90), mRNA [NM_007138]
A_23_P110837	0.0341424	down	-2.88788	IRX4	Homo sapiens iroquois homeobox 4 (IRX4), transcript variant 5, mRNA [NM_016358]
A_33_P3271051	0.00761854	down	-1.7642	CYTH3	Homo sapiens cytohesin 3 (CYTH3), mRNA [NM_004227]
A_23_P121695	0.0186678	down	-2.41993	CXCL13	Homo sapiens chemokine (C-X-C motif) ligand 13 (CXCL13), mRNA [NM_006419]
A_19_P00806838	0.00829107	down	-1.87601
A_23_P26810	0.00114235	up	2.19311	TP53	Homo sapiens tumor protein p53 (TP53), transcript variant 1, mRNA [NM_000546]
A_33_P3242878	0.00674676	up	1.97874	EFCAB6	Homo sapiens EF-hand calcium binding domain 6 (EFCAB6), transcript variant 1, mRNA [NM_022785]
A_19_P00322365	0.0339688	down	-3.4359		nuclear paraspeckle assembly transcript 1 (non-protein coding) [Source:HGNC Symbol;Acc:HGNC:30815] [ENST00000501122]
A_23_P70843	0.000829625	up	3.03581	BPGM	Homo sapiens 2,3-bisphosphoglycerate mutase (BPGM), transcript variant 2, mRNA [NM_199186]
A_23_P111621	0.00837021	down	-1.55319	GTF2IRD1	Homo sapiens GTF2I repeat domain containing 1 (GTF2IRD1), transcript variant 2, mRNA [NM_005685]
A_23_P109055	0.000750826	up	2.20092	TP53RK	Homo sapiens TP53 regulating kinase (TP53RK), mRNA [NM_033550]
A_19_P00316709	0.000897993	down	-1.82679	MAGI2-AS3	Homo sapiens MAGI2 antisense RNA 3 (MAGI2-AS3), transcript variant 2, long non-coding RNA [NR_038344]
A_33_P3219459	0.00143916	down	-2.70758	TMEM240	Homo sapiens transmembrane protein 240 (TMEM240), mRNA [NM_001114748]
A_33_P3423791	5.03867e-05	down	-2.78669	GRHL1	Homo sapiens grainyhead-like 1 (Drosophila) (GRHL1), mRNA [NM_198182]
A_33_P3411910	0.00724386	down	-2.32822		trafficking protein particle complex 13 pseudogene 1 [Source:HGNC Symbol;Acc:HGNC:50347] [ENST00000435991]
A_23_P103803	0.000906062	down	-2.68282	FCRL3	Homo sapiens Fc receptor-like 3 (FCRL3), mRNA [NM_052939]
ERCC-00040_174	0.0248395	down	-1.62478		Unknown
A_24_P39195	0.00131174	down	-3.02223	OXGR1	Homo sapiens oxoglutarate (alpha-ketoglutarate) receptor 1 (OXGR1), mRNA [NM_080818]
A_24_P944299	0.0100598	up	1.60258	CDC42BPA	Homo sapiens CDC42 binding protein kinase alpha (DMPK-like) (CDC42BPA), transcript variant B, mRNA [NM_003607]
A_24_P365515	0.00285733	down	-3.35009	FOXA2	Homo sapiens forkhead box A2 (FOXA2), transcript variant 1, mRNA [NM_021784]
A_24_P411186	0.0114477	down	-1.54665	BCL11A	Homo sapiens B-cell CLL/lymphoma 11A (zinc finger protein) (BCL11A), transcript variant 1, mRNA [NM_022893]
A_32_P85676	0.000104059	down	-5.23337	STK32B	Homo sapiens serine/threonine kinase 32B (STK32B), mRNA [NM_018401]
A_23_P121665	4.88978e-05	up	14.0008	SORCS2	Homo sapiens sortilin-related VPS10 domain containing receptor 2 (SORCS2), mRNA [NM_020777]
A_23_P1186	0.0248645	down	-1.93601	C1QL3	Homo sapiens complement component 1, q subcomponent-like 3 (C1QL3), mRNA [NM_001010908]
A_23_P316447	0.00367797	down	-2.42996	FGFR1	fibroblast growth factor receptor 1 [Source:HGNC Symbol;Acc:HGNC:3688] [ENST00000496296]
A_23_P111947	0.00263356	down	-2.47405	CDH17	Homo sapiens cadherin 17, LI cadherin (liver-intestine) (CDH17), transcript variant 1, mRNA [NM_004063]
A_32_P34844	0.0108045	down	-2.16774	ADAMTS18	Homo sapiens ADAM metallopeptidase with thrombospondin type 1 motif, 18 (ADAMTS18), mRNA [NM_199355]
A_19_P00330792	0.0366176	down	-1.84049
A_33_P3255226	0.00888166	down	-2.48899
A_24_P300483	0.00154484	up	1.63224	C7orf25	Homo sapiens chromosome 7 open reading frame 25 (C7orf25), transcript variant 2, mRNA [NM_024054]
A_19_P00807529	0.00811386	up	2.42227		Homo sapiens cDNA FLJ34029 fis, clone FCBBF2003636. [AK091348]
A_23_P160354	0.0325783	down	-1.76362	AKT3	Homo sapiens v-akt murine thymoma viral oncogene homolog 3 (AKT3), transcript variant 2, mRNA [NM_181690]
A_33_P3212257	0.0475473	down	-1.97891	MMRN1	Homo sapiens multimerin 1 (MMRN1), mRNA [NM_007351]
A_33_P3323029	4.28121e-05	down	-5.21124	LOC400965	Homo sapiens cDNA FLJ40699 fis, clone THYMU2025572. [AK098018]
A_23_P90130	0.038417	down	-1.53249	NAPSA	Homo sapiens napsin A aspartic peptidase (NAPSA), mRNA [NM_004851]
A_23_P105651	0.0136672	down	-1.95428	PDZRN4	Homo sapiens PDZ domain containing ring finger 4 (PDZRN4), transcript variant 2, mRNA [NM_013377]
A_33_P3307465	0.00474443	down	-1.95465	LOC100130817	Homo sapiens cDNA FLJ41335 fis, clone BRAMY3000206. [AK123329]
A_33_P3381186	0.0189879	down	-1.99019	SLC5A8	Homo sapiens solute carrier family 5 (sodium/monocarboxylate cotransporter), member 8 (SLC5A8), mRNA [NM_145913]
A_19_P00331578	0.000666822	up	2.05636
A_33_P3402188	0.0464943	down	-1.84007		taste receptor, type 2, member 64, pseudogene [Source:HGNC Symbol;Acc:HGNC:20642] [ENST00000422992]
A_23_P398566	0.0425047	down	-2.85614	NR4A3	Homo sapiens nuclear receptor subfamily 4, group A, member 3 (NR4A3), transcript variant 3, mRNA [NM_173200]
A_33_P3281577	0.00457814	down	-2.49323	BTN1A1	Homo sapiens butyrophilin, subfamily 1, member A1 (BTN1A1), mRNA [NM_001732]
A_33_P3347887	0.00141156	down	-2.67828	LOC221122	Homo sapiens uncharacterized LOC221122 (LOC221122), long non-coding RNA [NR_026681]
A_24_P165864	0.00678456	down	-2.33361	P2RY14	Homo sapiens purinergic receptor P2Y, G-protein coupled, 14 (P2RY14), transcript variant 2, mRNA [NM_014879]
A_33_P3248948	0.0287201	down	-2.17642
A_23_P76078	0.0233444	down	-2.65874	IL23A	Homo sapiens interleukin 23, alpha subunit p19 (IL23A), mRNA [NM_016584]
A_33_P3245228	0.00249776	up	13.8771	BPIFA1	Homo sapiens BPI fold containing family A, member 1 (BPIFA1), transcript variant 2, mRNA [NM_130852]
A_19_P00804001	0.0254399	down	-1.67202
A_23_P313728	0.00275217	up	1.73359	FAM98A	Homo sapiens family with sequence similarity 98, member A (FAM98A), mRNA [NM_015475]
A_23_P158851	0.0151117	down	-3.25054	PCDH10	protocadherin 10 [Source:HGNC Symbol;Acc:HGNC:13404] [ENST00000264360]
A_33_P3332302	0.0487076	down	-1.52459	MTVR2	Homo sapiens mouse mammary tumor virus receptor homolog 2 (MTVR2), non-coding RNA [NR_027025]
A_19_P00802910	0.00303842	down	-2.6968
A_24_P7965	0.0157002	down	-1.71394	ESRRG	Homo sapiens estrogen-related receptor gamma (ESRRG), transcript variant 2, mRNA [NM_206594]
A_33_P3284212	0.00166972	down	-2.68555	TPD52L3	Homo sapiens tumor protein D52-like 3 (TPD52L3), transcript variant 2, mRNA [NM_001001874]
A_19_P00813195	0.0108072	down	-2.2799
A_19_P00800266	0.0157973	down	-1.656
A_24_P212549	0.00405019	down	-2.54981		SLC25A24 pseudogene 1 [Source:HGNC Symbol;Acc:HGNC:48933] [ENST00000434803]
A_19_P00808587	0.0227521	down	-1.83156
A_33_P3815935	0.000890377	down	-2.14814
A_23_P122674	0.00153952	up	1.78616	PAK1IP1	Homo sapiens PAK1 interacting protein 1 (PAK1IP1), mRNA [NM_017906]
A_23_P401547	0.000484134	up	2.02606	PVRL3	Homo sapiens poliovirus receptor-related 3 (PVRL3), transcript variant 1, mRNA [NM_015480]
A_33_P3309924	0.0328455	down	-1.50147	HDAC2	Homo sapiens histone deacetylase 2 (HDAC2), transcript variant 1, mRNA [NM_001527]
A_23_P502060	0.0193306	down	-6.59096	AQP6	Homo sapiens aquaporin 6, kidney specific (AQP6), mRNA [NM_001652]
A_33_P3228868	0.0362904	down	-1.58736
A_23_P115919	0.00791437	up	1.5097	PHYH	Homo sapiens phytanoyl-CoA 2-hydroxylase (PHYH), transcript variant 2, mRNA [NM_001037537]
A_19_P00322739	0.0182633	down	-1.97193
A_33_P3377609	0.00340564	down	-3.38909	SPAM1	Homo sapiens sperm adhesion molecule 1 (PH-20 hyaluronidase, zona pellucida binding) (SPAM1), transcript variant 3, mRNA [NM_001174044]
A_23_P30050	0.00819618	up	1.64568	SLC30A9	Homo sapiens solute carrier family 30 (zinc transporter), member 9 (SLC30A9), mRNA [NM_006345]
A_33_P3364821	0.00700343	down	-2.34831	PTPRC	Homo sapiens protein tyrosine phosphatase, receptor type, C (PTPRC), transcript variant 1, mRNA [NM_002838]
A_23_P101671	0.00299346	down	-2.51119	ATCAY	Homo sapiens ataxia, cerebellar, Cayman type (ATCAY), mRNA [NM_033064]
A_23_P346953	0.00143339	down	-2.61512	DGKB	Homo sapiens diacylglycerol kinase, beta 90kDa (DGKB), transcript variant 2, mRNA [NM_145695]
A_24_P278460	0.000627492	up	2.1893	FAR1	Homo sapiens fatty acyl CoA reductase 1 (FAR1), mRNA [NM_032228]
A_23_P409489	0.00339683	down	-3.38092	DNTT	Homo sapiens DNA nucleotidylexotransferase (DNTT), transcript variant 1, mRNA [NM_004088]
A_33_P3399881	0.00174527	down	-3.03418		Homo sapiens cDNA FLJ41936 fis, clone PERIC2005370. [AK123930]
A_33_P3233250	0.0271902	down	-2.66431	S100A7L2	Homo sapiens S100 calcium binding protein A7-like 2 (S100A7L2), mRNA [NM_001045479]
A_19_P00329797	0.00310193	down	-3.09113
ETG09_48764	0.0220214	down	-1.8992		Unknown
A_23_P93658	0.0254024	down	-1.81887	ASIC3	Homo sapiens acid sensing (proton gated) ion channel 3 (ASIC3), transcript variant 3, mRNA [NM_020322]
A_24_P374244	0.00124466	down	-3.03514	GATA1	Homo sapiens GATA binding protein 1 (globin transcription factor 1) (GATA1), mRNA [NM_002049]
A_33_P3346638	0.0260437	down	-1.73098
A_23_P111395	0.00730718	down	-2.3961	SLC22A2	Homo sapiens solute carrier family 22 (organic cation transporter), member 2 (SLC22A2), mRNA [NM_003058]
A_23_P110764	0.0389013	up	2.077	MYOT	Homo sapiens myotilin (MYOT), transcript variant 1, mRNA [NM_006790]
A_33_P3283237	0.0391159	down	-1.60243	YY2	Homo sapiens YY2 transcription factor (YY2), mRNA [NM_206923]
A_33_P3228647	0.0467019	down	-2.18214	OR14J1	Homo sapiens olfactory receptor, family 14, subfamily J, member 1 (OR14J1), mRNA [NM_030946]
A_23_P380881	0.00596866	up	1.51968	ANKRD13B	Homo sapiens ankyrin repeat domain 13B (ANKRD13B), mRNA [NM_152345]
A_23_P51679	0.00542042	down	-1.64417	MEF2D	Homo sapiens myocyte enhancer factor 2D (MEF2D), transcript variant 1, mRNA [NM_005920]
(+)E1A_r60_n9	0.000220776	up	21.3354		Unknown
A_24_P344961	5.56616e-06	up	5.51087	AMOT	Homo sapiens angiomotin (AMOT), transcript variant 2, mRNA [NM_133265]
A_23_P215549	0.0130913	down	-1.86539	PON3	Homo sapiens paraoxonase 3 (PON3), mRNA [NM_000940]
A_19_P00315883	0.00425268	down	-2.54208	LINC00269	Homo sapiens long intergenic non-protein coding RNA 269 (LINC00269), long non-coding RNA [NR_103715]
A_23_P90311	0.0382753	down	-1.7149	TICAM1	Homo sapiens toll-like receptor adaptor molecule 1 (TICAM1), mRNA [NM_182919]
A_23_P126313	0.00897559	down	-2.62843	ADCY10	Homo sapiens adenylate cyclase 10 (soluble) (ADCY10), transcript variant 1, mRNA [NM_018417]
A_19_P00804780	0.00286072	down	-2.59851
A_19_P00316263	0.0251039	down	-1.62129
A_19_P00318261	0.00373225	down	-2.22405	SNORA26	Homo sapiens small nucleolar RNA, H/ACA box 26 (SNORA26), small nucleolar RNA [NR_003016]
A_23_P317760	0.00376905	down	-2.56247	FAM217A	Homo sapiens family with sequence similarity 217, member A (FAM217A), mRNA [NM_173563]
A_33_P3276053	0.021025	down	-1.72636	LIMD1	UI-HF-BN0-aed-f-06-0-UI.r1 NIH_MGC_50 Homo sapiens cDNA clone IMAGE:3064066 5', mRNA sequence [BU428864]
A_23_P169097	0.00599476	down	-2.1822	WISP1	Homo sapiens WNT1 inducible signaling pathway protein 1 (WISP1), transcript variant 2, mRNA [NM_080838]
A_33_P3320523	0.00260633	down	-2.86267
A_23_P383118	0.00132283	up	2.81783	ZSWIM5	Homo sapiens zinc finger, SWIM-type containing 5 (ZSWIM5), mRNA [NM_020883]
A_23_P103971	0.01356	up	2.00359	CYP4Z1	Homo sapiens cytochrome P450, family 4, subfamily Z, polypeptide 1 (CYP4Z1), mRNA [NM_178134]
A_23_P216023	0.0272312	up	2.02139	ANGPT1	Homo sapiens angiopoietin 1 (ANGPT1), transcript variant 1, mRNA [NM_001146]
A_33_P3250133	0.000557935	down	-2.10842	VSIG10	Homo sapiens V-set and immunoglobulin domain containing 10 (VSIG10), mRNA [NM_019086]
A_33_P3411384	0.00126781	up	2.3149
A_23_P500400	0.0307726	down	-1.98367	ABCA6	Homo sapiens ATP-binding cassette, sub-family A (ABC1), member 6 (ABCA6), mRNA [NM_080284]
A_33_P3382629	0.00286058	up	5.17423	lnc-GFM1-1	Homo sapiens cytokine receptor CRL2 precursor, mRNA, complete cds. [AY070437]
A_23_P19663	0.000176252	up	6.84311	CTGF	Homo sapiens connective tissue growth factor (CTGF), mRNA [NM_001901]
A_33_P3289865	0.0104508	down	-2.12807	PLCL1	Homo sapiens phospholipase C-like 1 (PLCL1), mRNA [NM_006226]
A_23_P393163	0.00131211	down	-2.65747	XIRP2	Homo sapiens xin actin-binding repeat containing 2 (XIRP2), transcript variant 1, mRNA [NM_152381]
A_23_P129413	0.00630839	down	-1.97449	DPEP3	Homo sapiens dipeptidase 3 (DPEP3), transcript variant 1, mRNA [NM_022357]
A_19_P00327909	0.00488547	down	-2.79073
A_23_P92517	0.0229375	down	-2.05736	TTC29	Homo sapiens tetratricopeptide repeat domain 29 (TTC29), transcript variant 2, mRNA [NM_031956]
A_33_P3386532	0.00411402	down	-1.8575	MRPL38	mitochondrial ribosomal protein L38 [Source:HGNC Symbol;Acc:HGNC:14033] [ENST00000410030]
A_19_P00331234	0.000231656	down	-2.95263
A_33_P3366258	0.00487617	down	-2.62226	MTHFD2L	methylenetetrahydrofolate dehydrogenase (NADP+ dependent) 2-like [Source:HGNC Symbol;Acc:HGNC:31865] [ENST00000490698]
A_33_P3289482	0.00329212	down	-2.51634	LOC100129697	Homo sapiens uncharacterized LOC100129697 (LOC100129697), mRNA [NM_001290330]
A_23_P113283	0.000506611	up	2.09564	ZMAT3	Homo sapiens zinc finger, matrin-type 3 (ZMAT3), transcript variant 1, mRNA [NM_022470]
A_23_P359854	0.00159591	up	2.04972	BEND3	Homo sapiens BEN domain containing 3 (BEND3), mRNA [NM_001080450]
A_24_P10884	0.00194089	down	-2.68832	GRAP2	Homo sapiens GRB2-related adaptor protein 2 (GRAP2), transcript variant 3, mRNA [NM_004810]
A_19_P00322780	0.00111324	down	-2.8147	PCAT29	Homo sapiens prostate cancer associated transcript 29 (non-protein coding) (PCAT29), transcript variant 2, long non-coding RNA [NR_126438]
A_19_P00318958	0.00428783	down	-2.49607
A_23_P123704	0.000559425	down	-2.66898	LINC00474	Homo sapiens long intergenic non-protein coding RNA 474 (LINC00474), long non-coding RNA [NR_024032]
A_33_P3286929	0.0238909	down	-1.90084	LOC100653133	PREDICTED: Homo sapiens golgin subfamily A member 6-like protein 1-like (LOC100653133), mRNA [XM_006726565]
A_24_P24685	7.27394e-05	down	-2.46051		high mobility group box 3 pseudogene 22 [Source:HGNC Symbol;Acc:HGNC:39314] [ENST00000451823]
A_19_P00331406	0.000564694	down	-3.96681
A_33_P3252394	0.00698551	up	2.68257	GADD45G	Homo sapiens growth arrest and DNA-damage-inducible, gamma (GADD45G), mRNA [NM_006705]
A_23_P101380	1.89051e-05	down	-2.99539	B3GNT8	Homo sapiens UDP-GlcNAc:betaGal beta-1,3-N-acetylglucosaminyltransferase 8 (B3GNT8), mRNA [NM_198540]
A_23_P119040	0.000183768	up	2.46441	GREB1L	Homo sapiens growth regulation by estrogen in breast cancer-like (GREB1L), mRNA [NM_001142966]
A_23_P2582	0.0223969	up	1.57121	HDAC7	Homo sapiens histone deacetylase 7 (HDAC7), transcript variant 1, mRNA [NM_015401]
A_32_P466514	0.00067264	down	-1.85254	IRF2BPL	Homo sapiens interferon regulatory factor 2 binding protein-like (IRF2BPL), mRNA [NM_024496]
A_33_P3296991	0.0325257	down	-1.66128	FLJ42393	Homo sapiens uncharacterized LOC401105 (FLJ42393), long non-coding RNA [NR_024413]
A_23_P23296	0.0309967	down	-1.91472	PKP1	Homo sapiens plakophilin 1 (PKP1), transcript variant 1b, mRNA [NM_000299]
A_33_P3373560	0.00542771	down	-1.55048	SPTAN1	Homo sapiens spectrin, alpha, non-erythrocytic 1 (SPTAN1), transcript variant 1, mRNA [NM_001130438]
A_23_P141624	0.0311703	up	2.18871	KRTAP1-1	Homo sapiens keratin associated protein 1-1 (KRTAP1-1), mRNA [NM_030967]
A_33_P3565342	0.00361401	down	-2.56979	LINC01443	Homo sapiens long intergenic non-protein coding RNA 1443 (LINC01443), long non-coding RNA [NR_104164]
A_33_P3257678	0.028225	down	-7.60942	HIST2H3A	Homo sapiens histone cluster 2, H3a (HIST2H3A), mRNA [NM_001005464]
A_19_P00805220	0.0476743	down	-1.61768
A_23_P123096	0.0267815	down	-1.94357	GNGT1	Homo sapiens guanine nucleotide binding protein (G protein), gamma transducing activity polypeptide 1 (GNGT1), mRNA [NM_021955]
A_33_P3380783	0.0475272	down	-1.57391	LOC100128184	Homo sapiens cDNA FLJ46151 fis, clone TESTI4000957. [AK128032]
A_33_P3259228	0.000518366	down	-2.62125	LOC642943	Homo sapiens SPATA31 subfamily A pseudogene (LOC642943), non-coding RNA [NR_111003]
A_19_P00322546	0.0013623	down	-2.58122
A_23_P107775	0.0212794	down	-2.24358	TMEM190	Homo sapiens transmembrane protein 190 (TMEM190), mRNA [NM_139172]
A_24_P110284	0.00337021	down	-2.46558	FLJ25758	Homo sapiens MAP/microtubule affinity-regulating kinase 1 pseudogene (FLJ25758), non-coding RNA [NR_024372]
A_23_P66593	0.00301418	down	-2.65076	GFAP	Homo sapiens glial fibrillary acidic protein (GFAP), transcript variant 1, mRNA [NM_002055]
A_33_P3297853	0.0106944	down	-2.25824	AKNA	Homo sapiens AT-hook transcription factor (AKNA), mRNA [NM_030767]
A_33_P3379681	0.00267013	down	-2.51521	lnc-CLEC14A-1	LNCipedia lincRNA (lnc-CLEC14A-1), lincRNA [lnc-CLEC14A-1:2]
A_33_P3773595	0.000957537	down	-2.69422	LOC339862	Homo sapiens uncharacterized LOC339862 (LOC339862), mRNA [NM_001257177]
A_23_P387943	0.00302928	up	1.56992	CASP2	Homo sapiens caspase 2, apoptosis-related cysteine peptidase (CASP2), transcript variant 1, mRNA [NM_032982]
A_33_P3323435	0.0115544	up	2.01788	MAP3K9	Homo sapiens mitogen-activated protein kinase kinase kinase 9 (MAP3K9), transcript variant 1, mRNA [NM_033141]
A_24_P164664	0.000780298	down	-2.67973	LGALS16	Homo sapiens lectin, galactoside-binding, soluble, 16 (LGALS16), mRNA [NM_001190441]
A_23_P54681	0.00236364	up	3.2548	TOX3	Homo sapiens TOX high mobility group box family member 3 (TOX3), transcript variant 2, mRNA [NM_001146188]
A_23_P106016	0.00790278	up	2.02972	PRKD1	Homo sapiens protein kinase D1 (PRKD1), mRNA [NM_002742]
A_24_P14464	4.66415e-05	up	8.54556	WFDC2	Homo sapiens WAP four-disulfide core domain 2 (WFDC2), mRNA [NM_006103]
A_24_P373174	0.014545	up	1.7859	RAB27A	Homo sapiens RAB27A, member RAS oncogene family (RAB27A), transcript variant 1, mRNA [NM_004580]
A_33_P3297587	0.00577412	up	2.97051	LINC00244	Homo sapiens long intergenic non-protein coding RNA 244 (LINC00244), long non-coding RNA [NR_024119]
A_23_P46879	0.000555792	down	-2.46599	PNLIP	Homo sapiens pancreatic lipase (PNLIP), mRNA [NM_000936]
A_33_P3290318	0.0175197	down	-2.0141		Homo sapiens cDNA FLJ46117 fis, clone TESTI2037572. [AK127999]
A_23_P114299	0.0113899	up	2.15257	CXCR3	Homo sapiens chemokine (C-X-C motif) receptor 3 (CXCR3), transcript variant 1, mRNA [NM_001504]
A_19_P00328644	0.00974294	down	-1.92789
A_24_P753476	0.0379344	up	1.56638	GAS2L1P2	Homo sapiens growth arrest-specific 2 like 1 pseudogene 2 (GAS2L1P2), non-coding RNA [NR_002942]
A_23_P69141	0.0179795	up	1.62204	DYNC1LI1	Homo sapiens dynein, cytoplasmic 1, light intermediate chain 1 (DYNC1LI1), mRNA [NM_016141]
A_23_P214408	0.0191736	down	-1.71331	UNC93A	Homo sapiens unc-93 homolog A (C. elegans) (UNC93A), transcript variant 1, mRNA [NM_018974]
A_23_P374082	0.0350375	up	1.94808	ADAM19	Homo sapiens ADAM metallopeptidase domain 19 (ADAM19), mRNA [NM_033274]
A_23_P52761	0.0425226	up	6.06856	MMP7	Homo sapiens matrix metallopeptidase 7 (matrilysin, uterine) (MMP7), mRNA [NM_002423]
A_33_P3409099	0.0311253	up	1.94537	ATXN1	Homo sapiens ataxin 1 (ATXN1), transcript variant 1, mRNA [NM_000332]
A_33_P3329444	0.00265636	down	-1.64904	MAMSTR	Homo sapiens MEF2 activating motif and SAP domain containing transcriptional regulator (MAMSTR), transcript variant 2, mRNA [NM_182574]
A_19_P00806511	0.032773	down	-1.9264
A_23_P33022	0.000832727	down	-1.78766	POLR2L	Homo sapiens polymerase (RNA) II (DNA directed) polypeptide L, 7.6kDa (POLR2L), mRNA [NM_021128]
A_33_P3415345	0.00723715	down	-1.54377	ALS2	Homo sapiens amyotrophic lateral sclerosis 2 (juvenile) (ALS2), transcript variant 2, mRNA [NM_001135745]
A_33_P3361229	0.00175185	down	-2.64023	RAD9B	Homo sapiens RAD9 homolog B (S. pombe) (RAD9B), transcript variant 7, mRNA [NM_001286536]
A_23_P105118	0.038923	up	1.83712	OR51G1	Homo sapiens olfactory receptor, family 51, subfamily G, member 1 (gene/pseudogene) (OR51G1), mRNA [NM_001005237]
A_23_P96383	0.00722921	down	-1.61603	SRPX	Homo sapiens sushi-repeat containing protein, X-linked (SRPX), transcript variant 1, mRNA [NM_006307]
A_23_P71530	0.000194257	up	3.16751	TNFRSF11B	Homo sapiens tumor necrosis factor receptor superfamily, member 11b (TNFRSF11B), mRNA [NM_002546]
A_19_P00319939	0.0146676	up	2.00796
A_23_P135990	0.0027367	up	3.11071	SLCO2A1	Homo sapiens solute carrier organic anion transporter family, member 2A1 (SLCO2A1), mRNA [NM_005630]
A_23_P44956	0.00159895	down	-1.66486	RPL35A	Homo sapiens ribosomal protein L35a (RPL35A), mRNA [NM_000996]
A_19_P00804830	0.000661436	down	-2.43999
A_23_P215720	0.00651102	up	5.31765	CFTR	Homo sapiens cystic fibrosis transmembrane conductance regulator (ATP-binding cassette sub-family C, member 7) (CFTR), mRNA [NM_000492]
A_23_P69100	7.51614e-05	up	4.17651	ARHGEF26	Homo sapiens Rho guanine nucleotide exchange factor (GEF) 26 (ARHGEF26), transcript variant 2, mRNA [NM_015595]
A_32_P8546	0.00462548	down	-3.32615	LINC00473	Homo sapiens long intergenic non-protein coding RNA 473 (LINC00473), transcript variant 1, long non-coding RNA [NR_026860]
A_23_P126212	0.0151541	down	-2.3895	CLSPN	Homo sapiens claspin (CLSPN), transcript variant 1, mRNA [NM_022111]
A_33_P3382754	0.0014004	down	-2.40322	lnc-C15orf48-1	PM0-EN0064-181000-001-f06 EN0064 Homo sapiens cDNA, mRNA sequence [BF846222]
A_23_P65302	0.0147496	down	-2.03174	SPACA7	Homo sapiens sperm acrosome associated 7 (SPACA7), mRNA [NM_145248]
A_23_P38732	0.000757153	up	4.96795	CDH2	Homo sapiens cadherin 2, type 1, N-cadherin (neuronal) (CDH2), mRNA [NM_001792]
A_24_P684183	0.0257332	up	3.22231	SLC44A4	Homo sapiens solute carrier family 44, member 4 (SLC44A4), transcript variant 1, mRNA [NM_025257]
A_23_P31224	0.0135646	down	-1.56144	PILRA	Homo sapiens paired immunoglobin-like type 2 receptor alpha (PILRA), transcript variant 3, mRNA [NM_178273]
A_23_P112531	0.0165283	down	-1.81411	FAM102A	Homo sapiens family with sequence similarity 102, member A (FAM102A), transcript variant 1, mRNA [NM_001035254]
A_23_P85903	0.00140076	up	2.6634	TLR5	Homo sapiens toll-like receptor 5 (TLR5), mRNA [NM_003268]
ERCC-00019_219	0.0106313	up	1.95231		Unknown
A_23_P91414	0.00285924	down	-2.54987	CCM2L	Homo sapiens cerebral cavernous malformation 2-like (CCM2L), mRNA [NM_080625]
A_19_P00322933	0.0344739	up	1.78378	LINC00963	Homo sapiens long intergenic non-protein coding RNA 963 (LINC00963), long non-coding RNA [NR_038955]
A_23_P14019	0.0112889	down	-2.09329	APOBEC1	Homo sapiens apolipoprotein B mRNA editing enzyme, catalytic polypeptide 1 (APOBEC1), mRNA [NM_001644]
A_24_P887857	0.000316879	down	-2.59104		keratin 17 pseudogene 3 [Source:HGNC Symbol;Acc:HGNC:33697] [ENST00000420566]
A_33_P3401156	0.00137895	down	-2.87897	ETV1	Homo sapiens ets variant 1 (ETV1), transcript variant 1, mRNA [NM_004956]
A_23_P29067	3.75911e-05	up	10.5906	TMPRSS2	Homo sapiens transmembrane protease, serine 2 (TMPRSS2), transcript variant 2, mRNA [NM_005656]
A_23_P116765	0.00200798	down	-2.05765	LALBA	Homo sapiens lactalbumin, alpha- (LALBA), mRNA [NM_002289]
A_33_P3520835	0.00262285	down	-2.36043	FLJ41455	Homo sapiens cDNA FLJ41455 fis, clone BRSTN2012284. [AK123449]
A_33_P3287028	0.00948645	down	-1.55451	2007-09-01	Homo sapiens septin 7 (SEPT7), transcript variant 1, mRNA [NM_001788]
A_19_P00801890	0.00375167	down	-2.5035
A_33_P3283038	0.0036867	down	-2.60263	DDC-AS1	Homo sapiens DDC antisense RNA 1 (DDC-AS1), long non-coding RNA [NR_033845]
ERCC-00074_113	0.000258596	down	-2.65618		Unknown
A_23_P152047	0.00929416	up	2.08467	SCAMP5	Homo sapiens secretory carrier membrane protein 5 (SCAMP5), transcript variant 3, mRNA [NM_138967]
A_33_P3324745	0.00224202	down	-2.61673	lnc-DPP4-2	LNCipedia lincRNA (lnc-DPP4-2), lincRNA [lnc-DPP4-2:3]
A_33_P3342430	0.00919192	down	-1.59593		activating transcription factor 4 pseudogene 1 [Source:HGNC Symbol;Acc:HGNC:789] [ENST00000443279]
A_23_P346477	0.00479686	down	-2.50753	KRTAP4-3	Homo sapiens keratin associated protein 4-3 (KRTAP4-3), mRNA [NM_033187]
A_33_P3409544	0.00767201	down	-2.33243
A_24_P171182	0.031218	up	1.60571	ACBD3	Homo sapiens acyl-CoA binding domain containing 3 (ACBD3), mRNA [NM_022735]
A_33_P3228622	0.00726671	down	-2.66294	OR14I1	Homo sapiens olfactory receptor, family 14, subfamily I, member 1 (OR14I1), mRNA [NM_001004734]
A_19_P00330934	0.00171917	down	-1.84568
A_24_P204043	0.00879374	down	-1.83028	ZNF318	Homo sapiens zinc finger protein 318 (ZNF318), mRNA [NM_014345]
A_19_P00318671	0.00644985	down	-1.74811	ZSCAN5A	zinc finger and SCAN domain containing 5A [Source:HGNC Symbol;Acc:HGNC:23710] [ENST00000588442]
A_23_P154688	0.000240827	down	-1.98551	SLC4A11	Homo sapiens solute carrier family 4, sodium borate transporter, member 11 (SLC4A11), transcript variant 2, mRNA [NM_032034]
(+)E1A_r60_n11	0.000147209	up	26.4791		Unknown
A_33_P3287661	0.00523406	up	2.71599	lnc-C16orf42-2	Homo sapiens cDNA FLJ45052 fis, clone BRAWH3022542. [AK126997]
A_33_P3386566	0.00419497	down	-2.54755	AGBL4	ATP/GTP binding protein-like 4 [Source:HGNC Symbol;Acc:HGNC:25892] [ENST00000371836]
A_33_P3213064	0.0253093	down	-1.66246	STAT2	Homo sapiens signal transducer and activator of transcription 2, 113kDa (STAT2), transcript variant 1, mRNA [NM_005419]
A_23_P75749	0.0109174	down	-2.03611	GLYAT	Homo sapiens glycine-N-acyltransferase (GLYAT), transcript variant 1, mRNA [NM_201648]
A_23_P68106	0.000558677	down	-1.75627	TMSB10	Homo sapiens thymosin beta 10 (TMSB10), mRNA [NM_021103]
A_33_P3393170	0.0150743	up	2.28476	CAPN5	Homo sapiens calpain 5 (CAPN5), mRNA [NM_004055]
A_33_P3405193	0.0105123	down	-2.5023	C16orf72	Homo sapiens PRO0149 protein, mRNA (cDNA clone IMAGE:5172419), containing frame-shift errors. [BC029878]
A_33_P3267280	0.000140644	down	-1.86392	CTDSP2	Homo sapiens CTD (carboxy-terminal domain, RNA polymerase II, polypeptide A) small phosphatase 2 (CTDSP2), mRNA [NM_005730]
A_33_P3243649	0.0101436	down	-1.844	LOC100131831	Homo sapiens cDNA FLJ26174 fis, clone ADG03920. [AK129685]
A_33_P3362981	0.0232091	down	-1.51013	KCTD5	Homo sapiens potassium channel tetramerization domain containing 5 (KCTD5), mRNA [NM_018992]
A_23_P121253	0.00168228	up	2.08022	TNFSF10	Homo sapiens tumor necrosis factor (ligand) superfamily, member 10 (TNFSF10), transcript variant 1, mRNA [NM_003810]
A_33_P3392092	0.00228832	down	-2.53022	ADCYAP1	Homo sapiens adenylate cyclase activating polypeptide 1 (pituitary) (ADCYAP1), transcript variant 2, mRNA [NM_001117]
A_33_P3212109	0.000813247	down	-2.05243	DCDC2	Homo sapiens doublecortin domain containing 2 (DCDC2), transcript variant 1, mRNA [NM_016356]
A_33_P3387272	0.000264247	down	-2.02871	EEF1A1	Homo sapiens eukaryotic translation elongation factor 1 alpha 1 (EEF1A1), mRNA [NM_001402]
A_32_P77102	0.000477424	down	-2.73719	LINC00892	Homo sapiens long intergenic non-protein coding RNA 892 (LINC00892), transcript variant 1, long non-coding RNA [NR_038461]
A_23_P148389	0.00353413	down	-2.67427	GPR101	Homo sapiens G protein-coupled receptor 101 (GPR101), mRNA [NM_054021]
A_24_P354615	0.00225626	up	2.03522	MTMR12	Homo sapiens myotubularin related protein 12 (MTMR12), transcript variant 1, mRNA [NM_001040446]
A_23_P382794	0.00266037	down	-2.46863	TAS2R20	Homo sapiens taste receptor, type 2, member 20 (TAS2R20), mRNA [NM_176889]
A_33_P3365705	0.000113884	down	-2.87357	lnc-HERC1-1	LNCipedia lincRNA (lnc-HERC1-1), lincRNA [lnc-HERC1-1:8]
A_23_P108265	0.0242166	down	-2.21532	OR7C2	Homo sapiens olfactory receptor, family 7, subfamily C, member 2 (OR7C2), mRNA [NM_012377]
A_33_P3299972	0.00265939	down	-2.51972
A_19_P00800846	0.00274163	down	-2.52036
A_24_P388662	0.00287279	down	-2.51895	CABS1	Homo sapiens calcium-binding protein, spermatid-specific 1 (CABS1), mRNA [NM_033122]
A_19_P00319890	0.00526816	down	-1.82374	LINC00313	Homo sapiens long intergenic non-protein coding RNA 313 (LINC00313), long non-coding RNA [NR_026863]
A_33_P3327404	0.00108984	down	-2.74388	ACVR1C	Homo sapiens activin A receptor, type IC (ACVR1C), transcript variant 1, mRNA [NM_145259]
A_19_P00319035	0.00819056	up	2.68468		Homo sapiens cDNA FLJ34029 fis, clone FCBBF2003636. [AK091348]
A_23_P319859	0.0431831	up	1.55796	EYA2	Homo sapiens EYA transcriptional coactivator and phosphatase 2 (EYA2), transcript variant 1, mRNA [NM_005244]
A_23_P500998	0.0396443	down	-2.15271	HOXA9	Homo sapiens homeobox A9 (HOXA9), mRNA [NM_152739]
A_24_P940059	0.0043955	down	-2.49025	IPCEF1	Homo sapiens interaction protein for cytohesin exchange factors 1 (IPCEF1), transcript variant 3, mRNA [NM_015553]
A_33_P3340060	0.00716339	down	-1.52803	RPL13A	Homo sapiens ribosomal protein L13a (RPL13A), transcript variant 1, mRNA [NM_012423]
A_33_P3252524	0.00275176	down	-2.56221	COLGALT2	Homo sapiens collagen beta(1-O)galactosyltransferase 2 (COLGALT2), transcript variant 1, mRNA [NM_015101]
A_23_P61810	0.00030819	down	-2.03133	BAIAP2	Homo sapiens BAI1-associated protein 2 (BAIAP2), transcript variant 1, mRNA [NM_017450]
A_23_P362694	0.000758654	down	-4.98596	FDCSP	Homo sapiens follicular dendritic cell secreted protein (FDCSP), mRNA [NM_152997]
A_33_P3297360	0.00245487	down	-2.64467
A_33_P3229968	0.00468732	down	-2.50083		T cell receptor beta variable 2 [Source:HGNC Symbol;Acc:HGNC:12195] [ENST00000455382]
A_33_P3371219	0.00507671	down	-2.32205	SDC2	Homo sapiens syndecan 2 (SDC2), mRNA [NM_002998]
A_19_P00324328	1.0802e-05	down	-2.25555
A_19_P00808283	0.00323569	down	-1.78105
A_33_P3323979	0.0364174	down	-2.20176	LOC339874	Homo sapiens uncharacterized LOC339874 (LOC339874), long non-coding RNA [NR_038976]
A_33_P3280461	0.000702447	down	-1.56263	THRAP3	Homo sapiens thyroid hormone receptor associated protein 3 (THRAP3), mRNA [NM_005119]
A_33_P3228427	0.00348224	down	-2.70953		BX103560 NCI_CGAP_GC4 Homo sapiens cDNA clone IMAGp998I073716, mRNA sequence [BX103560]
ERCC-00044_175	0.00802853	down	-2.28404		Unknown
A_23_P420209	2.48567e-07	up	25.6769	GCNT3	Homo sapiens glucosaminyl (N-acetyl) transferase 3, mucin type (GCNT3), mRNA [NM_004751]
A_24_P7600	0.000151165	down	-3.49802	FBXL7	Homo sapiens F-box and leucine-rich repeat protein 7 (FBXL7), transcript variant 1, mRNA [NM_012304]
A_33_P3773261	0.0139382	down	-1.6506	NQO2	NAD(P)H dehydrogenase, quinone 2 [Source:HGNC Symbol;Acc:HGNC:7856] [ENST00000380455]
A_33_P3349469	0.00852892	down	-1.52158	ATAD3A	Homo sapiens ATPase family, AAA domain containing 3A (ATAD3A), transcript variant 1, mRNA [NM_018188]
A_33_P3340294	0.000175327	down	-2.55614	RBM33	Homo sapiens RNA binding motif protein 33 (RBM33), mRNA [NM_053043]
A_24_P71904	0.0115658	up	3.22694	HPGD	Homo sapiens hydroxyprostaglandin dehydrogenase 15-(NAD) (HPGD), transcript variant 1, mRNA [NM_000860]
A_23_P101623	0.00466195	up	1.77521	ZNF667	Homo sapiens zinc finger protein 667 (ZNF667), transcript variant 1, mRNA [NM_022103]
A_19_P00332300	0.00812517	down	-1.90489
A_32_P167076	0.000114655	up	14.4145	CAPN14	Homo sapiens calpain 14 (CAPN14), mRNA [NM_001145122]
A_33_P3302260	0.0365136	down	-2.32867	MYRF	Homo sapiens myelin regulatory factor (MYRF), transcript variant 1, mRNA [NM_013279]
A_33_P3230239	0.0306988	down	-2.07651	CSMD1	Homo sapiens CUB and Sushi multiple domains 1 (CSMD1), mRNA [NM_033225]
A_33_P3230090	0.00106577	down	-2.05181	LUZP6	Homo sapiens leucine zipper protein 6 (LUZP6), mRNA [NM_001128619]
A_23_P370682	0.00734168	up	2.24732	BATF2	Homo sapiens basic leucine zipper transcription factor, ATF-like 2 (BATF2), transcript variant 1, mRNA [NM_138456]
A_33_P3375814	0.00182873	down	-2.80359	lnc-NPY5R-1	LNCipedia lincRNA (lnc-NPY5R-1), lincRNA [lnc-NPY5R-1:4]
A_23_P118065	0.00139985	down	-4.32068	HSD17B2	Homo sapiens hydroxysteroid (17-beta) dehydrogenase 2 (HSD17B2), mRNA [NM_002153]
A_33_P3398195	0.0373139	down	-2.03298	KLK9	Homo sapiens kallikrein-related peptidase 9 (KLK9), mRNA [NM_012315]
A_32_P78491	0.0166878	down	-1.57474	ETV1	Homo sapiens ets variant 1 (ETV1), transcript variant 1, mRNA [NM_004956]
A_19_P00804988	0.00124979	down	-2.56666
A_23_P110777	0.0286144	down	-1.66535	LECT2	Homo sapiens leukocyte cell-derived chemotaxin 2 (LECT2), mRNA [NM_002302]
A_33_P3406661	0.00149839	up	2.22501	TMEM63C	Homo sapiens transmembrane protein 63C (TMEM63C), mRNA [NM_020431]
A_33_P3380405	0.010279	down	-1.66	CYTH1	cytohesin 1 [Source:HGNC Symbol;Acc:HGNC:9501] [ENST00000586299]
A_23_P144476	0.0232557	up	2.21397	SPRY1	Homo sapiens sprouty homolog 1, antagonist of FGF signaling (Drosophila) (SPRY1), transcript variant 2, mRNA [NM_199327]
A_33_P3349646	0.0141977	up	2.19081	PCDH7	Homo sapiens protocadherin 7 (PCDH7), transcript variant a, mRNA [NM_002589]
A_19_P00328397	0.0143184	down	-1.57715
A_23_P112135	0.0123937	up	1.61185	TRAM1	Homo sapiens translocation associated membrane protein 1 (TRAM1), mRNA [NM_014294]
A_33_P3424297	0.000441348	up	1.98422	SELT	Homo sapiens selenoprotein T (SELT), mRNA [NM_016275]
A_23_P9402	0.00416768	down	-2.41361	CNTFR	Homo sapiens ciliary neurotrophic factor receptor (CNTFR), transcript variant 1, mRNA [NM_147164]
A_24_P184388	0.001626	up	2.1389	LRTOMT	Homo sapiens leucine rich transmembrane and O-methyltransferase domain containing (LRTOMT), transcript variant 1, mRNA [NM_145309]
A_23_P44760	0.00222321	up	1.60375	SETD2	Homo sapiens SET domain containing 2 (SETD2), mRNA [NM_014159]
A_23_P202658	0.000478239	down	-2.19392	GSTP1	Homo sapiens glutathione S-transferase pi 1 (GSTP1), mRNA [NM_000852]
A_23_P29922	0.0348311	up	2.06303	TLR3	Homo sapiens toll-like receptor 3 (TLR3), mRNA [NM_003265]
A_19_P00319975	0.00419615	down	-2.36236
A_24_P239177	0.0269635	up	1.52866	MUC4	Homo sapiens mucin 4, cell surface associated (MUC4), transcript variant 1, mRNA [NM_018406]
A_23_P20804	0.00412323	down	-1.61311	FAM219A	Homo sapiens family with sequence similarity 219, member A (FAM219A), transcript variant 4, mRNA [NM_147202]
A_33_P3358233	1.41054e-05	down	-2.56791	NES	Homo sapiens nestin (NES), mRNA [NM_006617]
A_23_P210690	0.00455126	down	-3.62049	TRIB3	Homo sapiens tribbles pseudokinase 3 (TRIB3), transcript variant 1, mRNA [NM_021158]
ETG07_105829	0.00122387	down	-2.49305		Unknown
A_23_P116249	0.00045273	down	-2.60623	GRIK4	Homo sapiens glutamate receptor, ionotropic, kainate 4 (GRIK4), transcript variant 2, mRNA [NM_014619]
A_23_P102286	0.00278517	down	-2.51204	LHCGR	Homo sapiens luteinizing hormone/choriogonadotropin receptor (LHCGR), mRNA [NM_000233]
A_33_P3324206	0.00573572	down	-2.22113	HR	Homo sapiens hair growth associated (HR), transcript variant 1, mRNA [NM_005144]
A_33_P3398331	4.08657e-05	up	3.18924	MMP24	Homo sapiens matrix metallopeptidase 24 (membrane-inserted) (MMP24), mRNA [NM_006690]
A_33_P3398932	0.0056393	down	-1.61731	MBD1	methyl-CpG binding domain protein 1 [Source:HGNC Symbol;Acc:HGNC:6916] [ENST00000591416]
A_24_P202139	0.00344128	up	1.7866	METTL9	Homo sapiens methyltransferase like 9 (METTL9), transcript variant 1, mRNA [NM_016025]
A_33_P3356537	0.00262327	down	-2.51488
A_33_P3406821	0.0277231	down	-1.99375
A_23_P215566	2.52775e-06	up	5.59034	AHR	Homo sapiens aryl hydrocarbon receptor (AHR), mRNA [NM_001621]
A_23_P110243	0.000653433	up	1.78654	METTL14	methyltransferase like 14 [Source:HGNC Symbol;Acc:HGNC:29330] [ENST00000388822]
A_33_P3286621	0.0103919	down	-2.86975	SCARNA16	Homo sapiens small Cajal body-specific RNA 16 (SCARNA16), guide RNA [NR_003013]
A_32_P38467	0.0127753	down	-1.84119	SNHG8	Homo sapiens small nucleolar RNA host gene 8 (non-protein coding) (SNHG8), transcript variant 1, long non-coding RNA [NR_003584]
A_23_P105562	0.0239611	down	-2.33997	VWF	Homo sapiens von Willebrand factor (VWF), mRNA [NM_000552]
A_19_P00325761	0.00274521	down	-2.52572
A_32_P401091	0.0026102	down	-2.5836	CDY2A	Homo sapiens chromodomain protein, Y-linked, 2A (CDY2A), mRNA [NM_004825]
A_23_P203023	0.000147921	up	2.01316	RDX	Homo sapiens radixin (RDX), transcript variant 3, mRNA [NM_002906]
A_24_P160225	0.0181534	down	-2.12298	CXorf36	Homo sapiens chromosome X open reading frame 36 (CXorf36), transcript variant 2, mRNA [NM_024689]
A_24_P234768	0.0280742	up	1.94068	HTR4	Homo sapiens 5-hydroxytryptamine (serotonin) receptor 4, G protein-coupled (HTR4), transcript variant i, mRNA [NM_001040173]
A_19_P00812594	0.0101665	down	-2.26282
A_23_P100196	0.00138903	up	1.65637	USP10	Homo sapiens ubiquitin specific peptidase 10 (USP10), transcript variant 2, mRNA [NM_005153]
A_19_P00315843	0.0130014	down	-2.92144	SCARNA16	Homo sapiens small Cajal body-specific RNA 16 (SCARNA16), guide RNA [NR_003013]
A_23_P253586	0.0452382	up	1.51443	DOPEY2	Homo sapiens dopey family member 2 (DOPEY2), mRNA [NM_005128]
A_33_P3314081	0.00386131	down	-2.02975		DA959652 SPLEN2 Homo sapiens cDNA clone SPLEN2039783 5', mRNA sequence [DA959652]
A_23_P216225	0.0140783	down	-3.85375	EGR3	Homo sapiens early growth response 3 (EGR3), transcript variant 1, mRNA [NM_004430]
A_23_P151634	0.00261382	up	1.91903	SUPT16H	Homo sapiens suppressor of Ty 16 homolog (S. cerevisiae) (SUPT16H), mRNA [NM_007192]
A_19_P00321166	0.0153355	down	-2.43071	LOC100132356	Homo sapiens uncharacterized LOC100132356 (LOC100132356), long non-coding RNA [NR_034127]
A_23_P115261	0.0466469	up	3.72819	AGT	Homo sapiens angiotensinogen (serpin peptidase inhibitor, clade A, member 8) (AGT), mRNA [NM_000029]
A_19_P00321214	0.00206348	up	2.92844		Q412F2_KINRA (Q412F2) MOSC, partial (10%) [THC2481836]
A_23_P30950	0.00151212	down	-2.76141	SLC26A8	Homo sapiens solute carrier family 26 (anion exchanger), member 8 (SLC26A8), transcript variant 1, mRNA [NM_052961]
A_23_P408285	3.23648e-06	up	9.8563	PRICKLE1	Homo sapiens prickle homolog 1 (Drosophila) (PRICKLE1), transcript variant 1, mRNA [NM_153026]
A_23_P39799	0.0108302	up	2.13288	LOXL3	Homo sapiens lysyl oxidase-like 3 (LOXL3), transcript variant 1, mRNA [NM_032603]
A_23_P160214	0.0447514	up	2.11557	TTC39A	Homo sapiens tetratricopeptide repeat domain 39A (TTC39A), transcript variant 2, mRNA [NM_001080494]
A_19_P00812627	0.0448101	down	-1.61881	XLOC_l2_012335	BROAD Institute lincRNA (XLOC_l2_012335), lincRNA [TCONS_l2_00023282]
A_33_P3368208	0.00435845	down	-2.54168	ABRA	Homo sapiens actin-binding Rho activating protein (ABRA), mRNA [NM_139166]
A_23_P92107	0.00105039	up	5.38364	SLC15A2	Homo sapiens solute carrier family 15 (oligopeptide transporter), member 2 (SLC15A2), transcript variant 1, mRNA [NM_021082]
A_33_P3334225	0.0156732	down	-1.53926	ACACA	Homo sapiens acetyl-CoA carboxylase alpha (ACACA), transcript variant 2, mRNA [NM_198839]
A_33_P3255209	0.00261069	down	-2.15316	MGAT5	Homo sapiens mannosyl (alpha-1,6-)-glycoprotein beta-1,6-N-acetyl-glucosaminyltransferase (MGAT5), mRNA [NM_002410]
A_23_P10980	0.00629296	up	2.97467	LPHN3	Homo sapiens latrophilin 3 (LPHN3), mRNA [NM_015236]
A_24_P941376	0.00252049	up	2.06566	ZNF473	Homo sapiens zinc finger protein 473 (ZNF473), transcript variant 1, mRNA [NM_015428]
A_33_P3288491	0.00962099	down	-2.35499	KLHL38	Homo sapiens kelch-like family member 38 (KLHL38), mRNA [NM_001081675]
A_33_P3397763	1.49414e-05	down	-5.92672	TNFSF9	Homo sapiens tumor necrosis factor (ligand) superfamily, member 9 (TNFSF9), mRNA [NM_003811]
A_23_P983	0.00291357	down	-1.52869	PRDX6	Homo sapiens peroxiredoxin 6 (PRDX6), mRNA [NM_004905]
A_23_P112412	0.00540023	down	-1.52245	TEX10	Homo sapiens testis expressed 10 (TEX10), transcript variant 1, mRNA [NM_017746]
A_33_P3329088	0.000465663	down	-2.16199	PRSS8	Homo sapiens protease, serine, 8 (PRSS8), mRNA [NM_002773]
A_24_P359091	0.00977664	down	-2.48884		family with sequence similarity 95, member B1 [Source:HGNC Symbol;Acc:HGNC:32318] [ENST00000592873]
A_23_P415827	0.00353128	up	1.78179	2008-09-01	Homo sapiens septin 8 (SEPT8), transcript variant 2, mRNA [NM_015146]
A_33_P3278122	0.00761643	down	-1.88488		olfactory receptor, family 9, subfamily M, member 1, pseudogene [Source:HGNC Symbol;Acc:HGNC:15327] [ENST00000459641]
A_19_P00321296	0.00375504	down	-2.6066
A_23_P138105	0.01554	down	-2.67234	MED18	Homo sapiens mediator complex subunit 18 (MED18), transcript variant 1, mRNA [NM_017638]
A_23_P36187	0.0172053	up	2.46727	SYT8	Homo sapiens synaptotagmin VIII (SYT8), transcript variant 2, mRNA [NM_138567]
ERCC-00144_60	0.0243027	down	-1.87102		Unknown
A_23_P216434	0.00187201	down	-2.69332	ECM2	extracellular matrix protein 2, female organ and adipocyte specific [Source:HGNC Symbol;Acc:HGNC:3154] [ENST00000375540]
A_19_P00317552	0.00405466	down	-2.79604
A_33_P3782469	0.0459939	up	2.73079	PYGO1	Homo sapiens pygopus family PHD finger 1 (PYGO1), mRNA [NM_015617]
A_32_P831181	0.026813	down	-1.72107	BRI3BP	Homo sapiens BRI3 binding protein (BRI3BP), mRNA [NM_080626]
A_19_P00322170	0.00301778	down	-2.51849
A_23_P214360	0.00129628	down	-2.61866	IRF4	Homo sapiens interferon regulatory factor 4 (IRF4), transcript variant 1, mRNA [NM_002460]
A_33_P3232677	0.0453165	down	-2.19522
A_32_P207169	0.000574428	up	3.37187	SERTAD4-AS1	Homo sapiens SERTAD4 antisense RNA 1 (SERTAD4-AS1), long non-coding RNA [NR_024337]
A_33_P3307063	0.0392464	down	-1.83468
A_33_P3243214	0.0017561	down	-1.65056	C17orf59	Homo sapiens chromosome 17 open reading frame 59 (C17orf59), mRNA [NM_017622]
A_33_P3503279	0.037121	down	-1.84841
A_33_P3260572	0.0272936	down	-1.55894	CLIP4	Homo sapiens CAP-GLY domain containing linker protein family, member 4 (CLIP4), transcript variant 3, mRNA [NM_001287528]
A_33_P3238636	0.00198328	down	-2.84394	CCDC173	Homo sapiens coiled-coil domain containing 173 (CCDC173), mRNA [NM_001085447]
A_23_P79591	0.00325939	down	-2.52744	APOB	Homo sapiens apolipoprotein B (APOB), mRNA [NM_000384]
A_33_P3255939	0.0071866	down	-2.72566		Homo sapiens cDNA FLJ36032 fis, clone TESTI2017069. [AK093351]
A_23_P393034	4.5267e-06	up	14.934	HAS3	Homo sapiens hyaluronan synthase 3 (HAS3), transcript variant 1, mRNA [NM_005329]
A_33_P3314511	0.00788201	down	-1.95729	SNRPD3	small nuclear ribonucleoprotein D3 polypeptide 18kDa [Source:HGNC Symbol;Acc:HGNC:11160] [ENST00000402849]
A_23_P145016	0.00526368	down	-1.69917	BRD8	Homo sapiens bromodomain containing 8 (BRD8), transcript variant 1, mRNA [NM_006696]
A_23_P104471	0.0175757	up	3.65877	DUSP13	Homo sapiens dual specificity phosphatase 13 (DUSP13), transcript variant 1, mRNA [NM_001007271]
A_33_P3243405	0.005802	down	-2.92211	GPR182	Homo sapiens G protein-coupled receptor 182 (GPR182), mRNA [NM_007264]
A_23_P114862	0.0259563	down	-1.76206	ANGPTL7	Homo sapiens angiopoietin-like 7 (ANGPTL7), mRNA [NM_021146]
A_32_P460757	0.00377836	down	-2.57177	TAAR6	Homo sapiens trace amine associated receptor 6 (TAAR6), mRNA [NM_175067]
A_33_P3352572	0.0279724	down	-2.48818
A_33_P3368358	0.000998666	up	3.46736	NEDD9	Homo sapiens neural precursor cell expressed, developmentally down-regulated 9 (NEDD9), transcript variant 2, mRNA [NM_182966]
A_33_P3261530	0.00166064	down	-2.13728
A_19_P00316699	0.00290841	down	-2.49281	CASC8	Homo sapiens cancer susceptibility candidate 8 (non-protein coding) (CASC8), transcript variant 2, long non-coding RNA [NR_024393]
A_19_P00803723	0.00274655	down	-2.50303
A_32_P130630	0.00013588	up	7.06007	SLC16A7	Homo sapiens solute carrier family 16 (monocarboxylate transporter), member 7 (SLC16A7), transcript variant 3, mRNA [NM_004731]
A_33_P3230439	0.00112491	down	-2.73213	MAPT-IT1	Homo sapiens MAPT intronic transcript 1 (non-protein coding) (MAPT-IT1), long non-coding RNA [NR_024560]
A_24_P388786	0.000446179	up	3.27726	DNAH5	Homo sapiens dynein, axonemal, heavy chain 5 (DNAH5), mRNA [NM_001369]
A_19_P00803494	0.00182697	down	-2.77031	lnc-PPP1R3D-1	LNCipedia lincRNA (lnc-PPP1R3D-1), lincRNA [lnc-PPP1R3D-1:1]
A_19_P00803543	0.00781767	down	-1.76999		zg77g05.s1 Soares_fetal_heart_NbHH19W Homo sapiens cDNA clone IMAGE:399416 3' similar to contains Alu repetitive element;, mRNA sequence [AA733165]
A_23_P429950	3.99205e-07	up	11.104	KAL1	Homo sapiens Kallmann syndrome 1 sequence (KAL1), mRNA [NM_000216]
A_33_P3243702	0.0478037	up	3.11659	KLHL30	Homo sapiens kelch-like family member 30 (KLHL30), mRNA [NM_198582]
A_19_P00807206	0.00331542	down	-2.79049
A_33_P3497502	0.00355176	down	-2.58821	LOC283475	Homo sapiens mRNA; cDNA DKFZp686K1548 (from clone DKFZp686K1548) [AL833568]
A_24_P316489	0.00396189	down	-1.61995	NDUFA10	Homo sapiens NADH dehydrogenase (ubiquinone) 1 alpha subcomplex, 10, 42kDa (NDUFA10), mRNA [NM_004544]
A_23_P152353	0.000852465	up	1.8795	EARS2	Homo sapiens glutamyl-tRNA synthetase 2, mitochondrial (EARS2), transcript variant 1, mRNA [NM_001083614]
A_33_P3382595	0.000128366	down	-4.27687	RN7SK	Homo sapiens RNA, 7SK small nuclear (RN7SK), small nuclear RNA [NR_001445]
A_32_P113584	0.0177454	down	-2.04072	ZNF292	Homo sapiens zinc finger protein 292 (ZNF292), mRNA [NM_015021]
A_33_P3331351	0.00278048	down	-2.62992		tripartite motif containing 75, pseudogene [Source:HGNC Symbol;Acc:HGNC:32686] [ENST00000503032]
A_23_P138856	0.025116	down	-1.55034	DRAP1	Homo sapiens DR1-associated protein 1 (negative cofactor 2 alpha) (DRAP1), mRNA [NM_006442]
A_33_P3263106	0.000917907	down	-2.86843	FAM24B	family with sequence similarity 24, member B [Source:HGNC Symbol;Acc:HGNC:23475] [ENST00000489000]
ERCC-00150_127	0.00222308	down	-2.60141		Unknown
A_33_P3219682	0.0086122	down	-1.57086		yx87g09.r1 Soares melanocyte 2NbHM Homo sapiens cDNA clone IMAGE:268768 5', mRNA sequence [N35358]
A_32_P32254	0.0123887	up	1.70682	COL6A1	Homo sapiens collagen, type VI, alpha 1 (COL6A1), mRNA [NM_001848]
A_23_P114670	0.00413889	down	-1.83134	ARHGEF16	Homo sapiens Rho guanine nucleotide exchange factor (GEF) 16 (ARHGEF16), mRNA [NM_014448]
A_23_P24311	0.0322847	down	-2.04674	ALDH3B2	Homo sapiens aldehyde dehydrogenase 3 family, member B2 (ALDH3B2), transcript variant 1, mRNA [NM_000695]
A_24_P30206	0.00228121	up	1.62822	BCCIP	Homo sapiens BRCA2 and CDKN1A interacting protein (BCCIP), transcript variant B, mRNA [NM_078468]
A_23_P108492	1.13074e-05	up	4.33393	MARS2	Homo sapiens methionyl-tRNA synthetase 2, mitochondrial (MARS2), mRNA [NM_138395]
A_19_P00804144	0.00393585	down	-2.57858
A_33_P3259303	0.00379182	down	-2.57111
A_23_P129577	0.0301364	up	1.85086	TIGD7	Homo sapiens tigger transposable element derived 7 (TIGD7), mRNA [NM_033208]
A_24_P889720	0.0109933	down	-1.63659	UBC	Homo sapiens ubiquitin C (UBC), mRNA [NM_021009]
A_33_P3390202	0.00129723	down	-1.82032	SPATA25	Homo sapiens spermatogenesis associated 25 (SPATA25), mRNA [NM_080608]
A_23_P139965	0.0103532	down	-1.77853	SERP2	Homo sapiens stress-associated endoplasmic reticulum protein family member 2 (SERP2), mRNA [NM_001010897]
A_33_P3358148	0.00340091	down	-2.63263		ens
A_23_P325593	0.00155342	down	-2.49341	C15orf43	Homo sapiens chromosome 15 open reading frame 43 (C15orf43), mRNA [NM_152448]
A_23_P110879	0.00676501	down	-1.51098	TRAF3IP2	Homo sapiens TRAF3 interacting protein 2 (TRAF3IP2), transcript variant 2, mRNA [NM_147686]
A_33_P3367356	0.0285596	down	-2.12133		Homo sapiens chromosome 15 open reading frame 45, mRNA (cDNA clone MGC:168991 IMAGE:9021368), complete cds. [BC137370]
A_23_P126416	0.00234074	down	-2.56951	TIE1	Homo sapiens tyrosine kinase with immunoglobulin-like and EGF-like domains 1 (TIE1), transcript variant 1, mRNA [NM_005424]
A_33_P3377399	0.0188437	down	-1.65317	lnc-RP11-778D12.2.1-4	LNCipedia lincRNA (lnc-RP11-778D12.2.1-4), lincRNA [lnc-RP11-778D12.2.1-4:5]
A_23_P10232	0.0170148	up	2.35548	BANK1	Homo sapiens B-cell scaffold protein with ankyrin repeats 1 (BANK1), transcript variant 1, mRNA [NM_017935]
A_33_P3320817	0.00970053	down	-2.58909	GLT6D1	Homo sapiens glycosyltransferase 6 domain containing 1 (GLT6D1), mRNA [NM_182974]
A_23_P42975	0.00345232	up	2.13882	PRKAR2B	Homo sapiens protein kinase, cAMP-dependent, regulatory, type II, beta (PRKAR2B), mRNA [NM_002736]
A_23_P36972	0.00577209	down	-2.84778	ZIC2	Homo sapiens Zic family member 2 (ZIC2), mRNA [NM_007129]
A_33_P3355538	0.00236385	down	-2.55165	CERKL	Homo sapiens ceramide kinase-like (CERKL), transcript variant 2, mRNA [NM_001030311]
A_32_P69166	0.0115856	up	2.22676	ANKRD42	Homo sapiens ankyrin repeat domain 42 (ANKRD42), transcript variant 4, mRNA [NM_182603]
A_23_P86064	0.00302015	down	-2.7414	HHIPL2	Homo sapiens HHIP-like 2 (HHIPL2), mRNA [NM_024746]
A_24_P340128	0.00273523	down	-2.8907	P2RY8	Homo sapiens purinergic receptor P2Y, G-protein coupled, 8 (P2RY8), mRNA [NM_178129]
A_23_P142075	0.0166064	down	-1.58733	ACP5	Homo sapiens acid phosphatase 5, tartrate resistant (ACP5), transcript variant 4, mRNA [NM_001611]
A_24_P186274	0.0362564	down	-1.84933	IGFBPL1	Homo sapiens insulin-like growth factor binding protein-like 1 (IGFBPL1), mRNA [NM_001007563]
A_33_P3382351	0.00611178	down	-1.58324	RNASEK	Homo sapiens ribonuclease, RNase K (RNASEK), transcript variant 1, mRNA [NM_001004333]
A_33_P3351207	0.00109471	down	-3.80269	GLIDR	Homo sapiens glioblastoma down-regulated RNA (GLIDR), transcript variant 2, long non-coding RNA [NR_126044]
A_23_P26314	7.20303e-05	up	2.58901	ZNF319	Homo sapiens zinc finger protein 319 (ZNF319), mRNA [NM_020807]
A_23_P71073	0.00512568	up	2.66535	TWIST1	Homo sapiens twist family bHLH transcription factor 1 (TWIST1), mRNA [NM_000474]
A_23_P120776	0.00385274	down	-1.62623	SLC25A1	Homo sapiens solute carrier family 25 (mitochondrial carrier; citrate transporter), member 1 (SLC25A1), transcript variant 1, mRNA [NM_005984]
A_23_P384761	0.001011	down	-3.4437	GATA4	Homo sapiens GATA binding protein 4 (GATA4), mRNA [NM_002052]
A_32_P133072	0.0350477	down	-1.93134	SPON1	Homo sapiens spondin 1, extracellular matrix protein (SPON1), mRNA [NM_006108]
A_19_P00812926	0.0042637	down	-2.50334
A_19_P00328150	0.0309082	up	2.10381
A_33_P3382730	0.000929259	down	-1.80098	LARP4B	Homo sapiens La ribonucleoprotein domain family, member 4B (LARP4B), mRNA [NM_015155]
A_23_P101054	0.000939237	down	-5.25017	KRT34	Homo sapiens keratin 34, type I (KRT34), mRNA [NM_021013]
A_33_P3282291	0.000121524	down	-2.28393	FLJ40039	Homo sapiens cDNA FLJ40039 fis, clone SYNOV2000397. [AK097358]
A_23_P40515	0.000329238	down	-2.626	TSSK2	Homo sapiens testis-specific serine kinase 2 (TSSK2), mRNA [NM_053006]
A_33_P3216090	0.0229822	up	2.54018	SHC3	Homo sapiens SHC (Src homology 2 domain containing) transforming protein 3 (SHC3), mRNA [NM_016848]
A_23_P118741	0.0394952	down	-1.60058	SLC16A13	Homo sapiens solute carrier family 16, member 13 (SLC16A13), mRNA [NM_201566]
A_23_P121144	0.0361747	down	-1.87927	LYZL4	lysozyme-like 4 [Source:HGNC Symbol;Acc:HGNC:28387] [ENST00000470991]
A_23_P115726	6.42887e-05	up	6.03304	SLC16A9	Homo sapiens solute carrier family 16, member 9 (SLC16A9), mRNA [NM_194298]
A_23_P404667	0.0023053	up	2.31269	BIK	Homo sapiens BCL2-interacting killer (apoptosis-inducing) (BIK), mRNA [NM_001197]
A_33_P3290162	0.0147312	down	-1.62353	ASB18	Homo sapiens ankyrin repeat and SOCS box containing 18 (ASB18), mRNA [NM_212556]
A_33_P3339388	0.0040693	down	-2.51258
A_23_P115366	0.00380534	up	1.738	CMPK1	Homo sapiens cytidine monophosphate (UMP-CMP) kinase 1, cytosolic (CMPK1), transcript variant 1, mRNA [NM_016308]
A_33_P3442301	0.00264318	down	-2.31901	SMG1P3	602363146F1 NIH_MGC_90 Homo sapiens cDNA clone IMAGE:4471450 5', mRNA sequence [BG250912]
A_23_P55706	0.00551074	down	-1.59118	RELB	Homo sapiens v-rel avian reticuloendotheliosis viral oncogene homolog B (RELB), mRNA [NM_006509]
A_33_P3222196	0.019113	down	-2.57315
A_23_P40866	0.00709209	up	2.01778	ZBTB20	Homo sapiens zinc finger and BTB domain containing 20 (ZBTB20), transcript variant 2, mRNA [NM_015642]
A_33_P3285815	0.00449944	down	-3.18669	WFDC6	WAP four-disulfide core domain 6 [Source:HGNC Symbol;Acc:HGNC:16164] [ENST00000372665]
A_33_P3315027	0.00115974	down	-1.80081
A_33_P3342153	0.0282382	down	-1.95581	USP17L8	Homo sapiens ubiquitin specific peptidase 17-like family member 8 (USP17L8), mRNA [NM_001256872]
A_33_P3227506	0.0473649	up	1.52224	BPTF	Homo sapiens bromodomain PHD finger transcription factor (BPTF), transcript variant 1, mRNA [NM_182641]
A_24_P203308	0.00349998	down	-2.58552	STRA8	Homo sapiens stimulated by retinoic acid 8 (STRA8), mRNA [NM_182489]
A_33_P3266140	0.00348044	down	-2.58637		S26A4_HUMAN (O43511) Pendrin (Sodium-independent chloride/iodide transporter) (Solute carrier family 26 member 4), partial (4%) [THC2710796]
A_33_P3312416	0.00461277	down	-2.22222	LOC154449	Homo sapiens uncharacterized LOC154449 (LOC154449), long non-coding RNA [NR_002787]
A_33_P3388391	0.00481518	down	-2.36983	GJB4	Homo sapiens gap junction protein, beta 4, 30.3kDa (GJB4), mRNA [NM_153212]
A_23_P107623	0.00233789	down	-2.43791	SERPINB12	Homo sapiens serpin peptidase inhibitor, clade B (ovalbumin), member 12 (SERPINB12), mRNA [NM_080474]
A_24_P161233	0.00402128	up	2.70391
A_24_P85557	0.00464977	down	-2.62295	GPR37	Homo sapiens G protein-coupled receptor 37 (endothelin receptor type B-like) (GPR37), mRNA [NM_005302]
A_33_P3295119	0.00531735	down	-2.55725	LYPD4	Homo sapiens LY6/PLAUR domain containing 4 (LYPD4), transcript variant 1, mRNA [NM_173506]
A_33_P3230166	0.0435556	up	2.31058	NALCN	Homo sapiens sodium leak channel, non selective (NALCN), mRNA [NM_052867]
A_23_P106389	0.00106131	down	-3.19924	SEMA7A	Homo sapiens semaphorin 7A, GPI membrane anchor (John Milton Hagen blood group) (SEMA7A), transcript variant 1, mRNA [NM_003612]
A_33_P3734384	0.0220658	down	-1.76944	lnc-MYO1G-1	Homo sapiens cDNA FLJ40207 fis, clone TESTI2020946. [AK097526]
A_23_P83098	0.00167916	up	5.53277	ALDH1A1	Homo sapiens aldehyde dehydrogenase 1 family, member A1 (ALDH1A1), mRNA [NM_000689]
A_33_P3408683	0.00331227	down	-2.51505
A_33_P3392000	0.0318714	down	-1.62184	LINC00963	Homo sapiens long intergenic non-protein coding RNA 963 (LINC00963), long non-coding RNA [NR_038955]
A_24_P152968	0.00442458	down	-2.84221	AKR1C1	Homo sapiens aldo-keto reductase family 1, member C1 (AKR1C1), mRNA [NM_001353]
A_23_P44436	0.0293252	up	1.64261	GKN1	Homo sapiens gastrokine 1 (GKN1), mRNA [NM_019617]
A_33_P3220979	0.00429715	down	-2.50411
A_23_P124642	3.7226e-05	up	10.7569	RASGRP1	Homo sapiens RAS guanyl releasing protein 1 (calcium and DAG-regulated) (RASGRP1), transcript variant 1, mRNA [NM_005739]
A_33_P3362491	0.000951919	down	-2.75432	HTR3D	Homo sapiens 5-hydroxytryptamine (serotonin) receptor 3D, ionotropic (HTR3D), transcript variant 1, mRNA [NM_001145143]
A_23_P201808	0.00996955	up	1.97871	PPAP2B	Homo sapiens phosphatidic acid phosphatase type 2B (PPAP2B), mRNA [NM_003713]
A_23_P344531	6.20845e-05	up	2.0761	SYNPO	Homo sapiens synaptopodin (SYNPO), transcript variant 1, mRNA [NM_007286]
A_33_P3325102	3.41019e-06	down	-3.89621		BC020650 SEC3L1 protein {Homo sapiens} (exp=-1; wgp=0; cg=0), partial (18%) [THC2739440]
A_19_P00320970	0.0151135	down	-2.45672	LOC101929696	Homo sapiens uncharacterized LOC101929696 (LOC101929696), transcript variant 1, long non-coding RNA [NR_105052]
A_33_P3424489	0.00266172	down	-1.67069		immunoglobulin lambda variable 3-25 [Source:HGNC Symbol;Acc:HGNC:5908] [ENST00000390305]
A_23_P68167	0.0044862	up	2.80941	CNGA3	Homo sapiens cyclic nucleotide gated channel alpha 3 (CNGA3), transcript variant 1, mRNA [NM_001298]
A_33_P3238941	0.014285	down	-1.64019	ANKRD18A	Homo sapiens ankyrin repeat domain 18A (ANKRD18A), mRNA [NM_147195]
A_24_P103886	0.00813592	down	-2.06081	IDI1	Homo sapiens isopentenyl-diphosphate delta isomerase 1 (IDI1), mRNA [NM_004508]
A_19_P00321692	0.0267974	down	-1.69701	LOC644838
A_19_P00315916	0.00702465	down	-2.38961
A_33_P3365267	0.0380932	down	-1.80436
A_23_P167872	0.0212563	down	-2.56319	GPR111	Homo sapiens G protein-coupled receptor 111 (GPR111), mRNA [NM_153839]
A_23_P86411	0.0308284	down	-4.28463	MYO3A	Homo sapiens myosin IIIA (MYO3A), mRNA [NM_017433]
A_19_P00318292	0.000146872	down	-3.46089	LINC00698	Homo sapiens long intergenic non-protein coding RNA 698 (LINC00698), long non-coding RNA [NR_027104]
A_19_P00804392	0.00819726	down	-2.4351
A_33_P3265539	0.000198759	down	-4.06105
A_24_P16004	0.000266864	down	-4.0853		immunoglobulin kappa variable 6D-41 (non-functional) [Source:HGNC Symbol;Acc:HGNC:5838] [ENST00000390271]
A_23_P116868	0.00231179	down	-2.58978	SLCO1C1	Homo sapiens solute carrier organic anion transporter family, member 1C1 (SLCO1C1), transcript variant 2, mRNA [NM_017435]
A_33_P3741835	0.0362164	down	-1.7889		Homo sapiens cDNA FLJ45231 fis, clone BRCAN2021452. [AK127166]
A_23_P120442	0.0308803	up	1.65691	NCOA3	Homo sapiens nuclear receptor coactivator 3 (NCOA3), transcript variant 1, mRNA [NM_181659]
A_23_P11543	0.00238755	up	2.53443	FUCA1	Homo sapiens fucosidase, alpha-L- 1, tissue (FUCA1), mRNA [NM_000147]
A_33_P3246829	0.00852021	down	-2.2474	IL1RN	Homo sapiens interleukin 1 receptor antagonist (IL1RN), transcript variant 4, mRNA [NM_173843]
A_33_P3301097	0.0035128	up	2.25244
A_24_P228130	0.0276201	down	-4.34284	CCL3L3	Homo sapiens chemokine (C-C motif) ligand 3-like 3 (CCL3L3), mRNA [NM_001001437]
A_33_P3277407	0.00185234	down	-2.03594	KMT2E	Homo sapiens lysine (K)-specific methyltransferase 2E (KMT2E), transcript variant 1, mRNA [NM_182931]
A_32_P232035	0.014788	down	-1.65734	LOC100270746	Homo sapiens uncharacterized LOC100270746 (LOC100270746), long non-coding RNA [NR_026776]
A_23_P108673	0.00674952	up	2.76792	EVA1A	Homo sapiens eva-1 homolog A (C. elegans) (EVA1A), transcript variant 2, mRNA [NM_032181]
A_33_P3309804	0.00606234	up	1.51247	EID1	Homo sapiens EP300 interacting inhibitor of differentiation 1 (EID1), mRNA [NM_014335]
A_19_P00804739	0.00383582	down	-1.64564
A_33_P3232960	0.00348343	down	-2.99154	TDRD6	Homo sapiens tudor domain containing 6 (TDRD6), transcript variant 1, mRNA [NM_001010870]
A_32_P438767	0.00261444	down	-2.52661	NEUROG2	Homo sapiens neurogenin 2 (NEUROG2), mRNA [NM_024019]
A_23_P91076	0.00165616	up	1.87562	TMEM87B	Homo sapiens transmembrane protein 87B (TMEM87B), mRNA [NM_032824]
A_33_P3315748	0.00273768	down	-2.52542		GB
A_33_P3260941	0.0193121	down	-1.99581	FAM168A	Homo sapiens family with sequence similarity 168, member A (FAM168A), transcript variant 1, mRNA [NM_001286050]
A_19_P00319917	0.0143982	down	-1.93864	NUP50-AS1	Homo sapiens NUP50 antisense RNA 1 (head to head) (NUP50-AS1), transcript variant 1, long non-coding RNA [NR_038956]
A_33_P3284473	0.000598027	up	3.72283	lnc-ZNF454-1	LNCipedia lincRNA (lnc-ZNF454-1), lincRNA [lnc-ZNF454-1:1]
A_19_P00801844	0.00024901	down	-3.04142
A_23_P57417	0.00163966	up	2.16008	MMP11	Homo sapiens matrix metallopeptidase 11 (stromelysin 3) (MMP11), mRNA [NM_005940]
A_33_P3244808	0.00101412	down	-1.88515	BEST4	Homo sapiens bestrophin 4 (BEST4), mRNA [NM_153274]
A_33_P3282522	0.0222502	down	-1.91753	GCNT7	Homo sapiens glucosaminyl (N-acetyl) transferase family member 7 (GCNT7), mRNA [NM_080615]
A_24_P408457	0.0444934	up	1.86938	NAGA	Homo sapiens N-acetylgalactosaminidase, alpha- (NAGA), mRNA [NM_000262]
A_23_P21324	0.0156345	down	-2.35387	TWIST2	Homo sapiens twist family bHLH transcription factor 2 (TWIST2), transcript variant 1, mRNA [NM_001271893]
A_33_P3293668	0.00303141	up	1.71666	DENND4C	PREDICTED: Homo sapiens DENN/MADD domain containing 4C (DENND4C), transcript variant X1, mRNA [XM_006716804]
A_33_P3218004	0.0122203	up	1.92612	AKR7L	Homo sapiens aldo-keto reductase family 7-like (gene/pseudogene) (AKR7L), transcript variant 1, non-coding RNA [NR_040288]
A_32_P4364	0.00559737	down	-1.5213	BCAP31	Homo sapiens B-cell receptor-associated protein 31 (BCAP31), transcript variant 2, mRNA [NM_005745]
A_23_P203972	0.000815773	up	8.69832	FZD10	Homo sapiens frizzled class receptor 10 (FZD10), mRNA [NM_007197]
A_33_P3259821	0.000245165	down	-2.16977	DOCK9	Homo sapiens dedicator of cytokinesis 9 (DOCK9), transcript variant 4, mRNA [NM_001130050]
A_32_P88635	0.000125064	up	1.77374	NBPF3	Homo sapiens neuroblastoma breakpoint family, member 3 (NBPF3), transcript variant 1, mRNA [NM_032264]
A_33_P3289222	0.00419757	up	1.60432	LRRC41	Homo sapiens leucine rich repeat containing 41 (LRRC41), mRNA [NM_006369]
A_33_P3413810	0.0424987	down	-2.03144	LOC101928038	PREDICTED: Homo sapiens CDK5 and ABL1 enzyme substrate 2-like (LOC101928038), mRNA [XM_005276035]
A_33_P3857467	0.000498569	down	-3.19353	LOC100240728	Homo sapiens uncharacterized LOC100240728 (LOC100240728), long non-coding RNA [NR_108095]
A_23_P115105	0.00133936	down	-1.52642	SZRD1	Homo sapiens SUZ RNA binding domain containing 1 (SZRD1), transcript variant 1, mRNA [NM_001114600]
A_23_P404162	0.00791729	up	1.76845	HDAC9	Homo sapiens histone deacetylase 9 (HDAC9), transcript variant 3, mRNA [NM_014707]
A_24_P54131	0.034481	up	1.74653	DCLRE1B	Homo sapiens DNA cross-link repair 1B (DCLRE1B), mRNA [NM_022836]
A_33_P3251093	0.0250595	down	-1.86291	SLC36A1	Homo sapiens solute carrier family 36 (proton/amino acid symporter), member 1 (SLC36A1), mRNA [NM_078483]
A_33_P3346062	0.00409295	down	-2.55878
A_23_P58466	0.0118152	up	1.54159	SMN1	Homo sapiens survival of motor neuron 1, telomeric (SMN1), transcript variant d, mRNA [NM_000344]
A_19_P00813189	0.010629	down	-1.53826	NR2F1-AS1	Homo sapiens NR2F1 antisense RNA 1 (NR2F1-AS1), transcript variant 1, long non-coding RNA [NR_109825]
A_23_P100711	0.0277665	up	4.32301	PMP22	Homo sapiens peripheral myelin protein 22 (PMP22), transcript variant 1, mRNA [NM_000304]
A_33_P3415097	0.0436179	up	2.08094	CLCN4	Homo sapiens chloride channel, voltage-sensitive 4 (CLCN4), transcript variant 1, mRNA [NM_001830]
A_23_P55917	0.0150393	down	-1.6204	SYT3	Homo sapiens synaptotagmin III (SYT3), transcript variant 1, mRNA [NM_032298]
A_33_P3218258	0.000520352	down	-3.31449
A_19_P00804882	0.00232003	up	2.4719
A_23_P110846	0.00414974	up	1.95624	CNOT8	Homo sapiens CCR4-NOT transcription complex, subunit 8 (CNOT8), transcript variant 1, mRNA [NM_004779]
A_23_P212089	0.0142534	up	1.99499	NFKBIZ	Homo sapiens nuclear factor of kappa light polypeptide gene enhancer in B-cells inhibitor, zeta (NFKBIZ), transcript variant 1, mRNA [NM_031419]
A_19_P00807787	0.019004	down	-1.56049
A_33_P3295937	0.000491602	down	-2.79552	lnc-TMEM30B-2	LNCipedia lincRNA (lnc-TMEM30B-2), lincRNA [lnc-TMEM30B-2:1]
A_19_P00805995	0.00271158	down	-2.52653
A_23_P133293	0.0276877	down	-1.87264	MCTP1	Homo sapiens multiple C2 domains, transmembrane 1 (MCTP1), transcript variant L, mRNA [NM_024717]
A_33_P3374559	0.00464015	down	-1.80463	GUSBP11	Homo sapiens glucuronidase, beta pseudogene 11 (GUSBP11), non-coding RNA [NR_024448]
A_33_P3826751	0.00407371	down	-2.47674	DKFZp451B082	Homo sapiens uncharacterized LOC401282 (DKFZp451B082), long non-coding RNA [NR_033862]
A_23_P10936	0.00568671	down	-2.15514	KRTAP4-1	Homo sapiens keratin associated protein 4-1 (KRTAP4-1), mRNA [NM_033060]
A_24_P7157	0.00325662	down	-1.74607	RIMKLB	Homo sapiens ribosomal modification protein rimK-like family member B (RIMKLB), transcript variant 1, mRNA [NM_020734]
A_23_P118615	0.00762363	down	-2.20234	ABCA8	Homo sapiens ATP-binding cassette, sub-family A (ABC1), member 8 (ABCA8), transcript variant 2, mRNA [NM_007168]
A_33_P3395502	0.000832676	down	-2.80315	LOC100129884	Homo sapiens cDNA FLJ39760 fis, clone SMINT2019200. [AK097079]
A_33_P3301445	0.00238655	down	-1.6535
A_19_P00315527	0.0216743	down	-1.6252		Homo sapiens cDNA FLJ33449 fis, clone BRAMY2000021. [AK090768]
A_33_P3355618	0.0170637	down	-2.54712	LOC63930	Homo sapiens uncharacterized LOC63930 (LOC63930), long non-coding RNA [NR_033370]
A_23_P120933	0.0163863	down	-1.6681	ATF4	Homo sapiens activating transcription factor 4 (ATF4), transcript variant 1, mRNA [NM_001675]
A_23_P113005	0.00132946	down	-1.97626	EFNA1	Homo sapiens ephrin-A1 (EFNA1), transcript variant 1, mRNA [NM_004428]
A_19_P00804091	0.00445931	down	-2.53807
A_33_P3385681	0.0444374	down	-1.53586	LOC100130768	Homo sapiens cDNA FLJ46357 fis, clone TESTI4049562. [AK128224]
A_23_P66798	0.00114744	down	-2.13929	KRT19	Homo sapiens keratin 19, type I (KRT19), mRNA [NM_002276]
A_23_P93360	0.0022421	down	-1.80608	AGER	Homo sapiens advanced glycosylation end product-specific receptor (AGER), transcript variant 1, mRNA [NM_001136]
A_23_P146885	0.018325	up	1.99229	UTS2R	Homo sapiens urotensin 2 receptor (UTS2R), mRNA [NM_018949]
A_24_P137376	0.00487127	up	1.66802	ATP2C1	Homo sapiens ATPase, Ca++ transporting, type 2C, member 1 (ATP2C1), transcript variant 3, mRNA [NM_001001485]
A_24_P182494	0.00226961	down	-2.34851	DUSP10	Homo sapiens dual specificity phosphatase 10 (DUSP10), transcript variant 1, mRNA [NM_007207]
A_23_P155939	3.33905e-05	up	2.14323	ZNF595	Homo sapiens zinc finger protein 595 (ZNF595), transcript variant 1, mRNA [NM_182524]
A_33_P3233565	0.00490032	up	1.64732	UROS	Homo sapiens uroporphyrinogen III synthase (UROS), mRNA [NM_000375]
A_33_P3269423	0.00976357	down	-2.1783	ATP11AUN	Homo sapiens ATP11A upstream neighbor (ATP11AUN), mRNA [NM_207440]
A_33_P3389658	0.023169	down	-1.61609	PDE4D	Homo sapiens phosphodiesterase 4D, cAMP-specific (PDE4D), transcript variant 3, mRNA [NM_001165899]
A_33_P3264116	0.0108985	up	1.50833	NHLRC1	Homo sapiens NHL repeat containing E3 ubiquitin protein ligase 1 (NHLRC1), mRNA [NM_198586]
A_24_P347378	0.000797871	up	4.57039	ALOX5AP	Homo sapiens arachidonate 5-lipoxygenase-activating protein (ALOX5AP), transcript variant 1, mRNA [NM_001629]
A_19_P00805097	0.00250713	down	-2.52165		Homo sapiens cDNA FLJ46726 fis, clone TRACH3019018. [AK128567]
A_33_P3372094	0.00261801	down	-2.71906	LLGL1	Homo sapiens lethal giant larvae homolog 1 (Drosophila) (LLGL1), mRNA [NM_004140]
A_19_P00805593	0.028063	down	-1.97247	lnc-GPR26-4	Q7QKM6_ANOGA (Q7QKM6) ENSANGP00000017211 (ENSANGP00000016060) (Fragment), partial (10%) [THC2604153]
A_33_P3235177	0.000732398	down	-2.87482	TET3	Homo sapiens tet methylcytosine dioxygenase 3 (TET3), mRNA [NM_001287491]
A_23_P39315	0.0493036	down	-1.86119	CYP4F11	Homo sapiens cytochrome P450, family 4, subfamily F, polypeptide 11 (CYP4F11), transcript variant 1, mRNA [NM_021187]
A_23_P410040	0.000324204	down	-2.85534	KCNH7	Homo sapiens potassium channel, voltage gated eag related subfamily H, member 7 (KCNH7), transcript variant 2, mRNA [NM_173162]
A_23_P122375	0.00124139	up	1.77498	ZFAND3	Homo sapiens zinc finger, AN1-type domain 3 (ZFAND3), mRNA [NM_021943]
A_23_P306987	0.00117425	up	3.62359	SOX7	Homo sapiens SRY (sex determining region Y)-box 7 (SOX7), mRNA [NM_031439]
A_23_P91350	0.000151525	up	3.38074	GPCPD1	Homo sapiens glycerophosphocholine phosphodiesterase GDE1 homolog (S. cerevisiae) (GPCPD1), mRNA [NM_019593]
A_24_P321766	0.00211736	down	-2.58432	SERPINA5	Homo sapiens serpin peptidase inhibitor, clade A (alpha-1 antiproteinase, antitrypsin), member 5 (SERPINA5), mRNA [NM_000624]
A_32_P188825	0.0104662	up	2.39514	TDRD12	Homo sapiens tudor domain containing 12 (TDRD12), mRNA [NM_001110822]
ERCC-00003_63	0.0201284	down	-1.91258		Unknown
A_24_P200023	0.000113374	up	3.76261	IL1R1	Homo sapiens interleukin 1 receptor, type I (IL1R1), transcript variant 1, mRNA [NM_000877]
A_23_P202245	0.0353536	up	2.22563	RET	Homo sapiens ret proto-oncogene (RET), transcript variant 2, mRNA [NM_020975]
A_24_P419276	0.0212731	up	1.88532	ZNF248	Homo sapiens zinc finger protein 248 (ZNF248), transcript variant 1, mRNA [NM_021045]
A_19_P00808297	0.049021	up	1.54462	PLEKHA3	pleckstrin homology domain containing, family A (phosphoinositide binding specific) member 3 [Source:HGNC Symbol;Acc:HGNC:14338] [ENST00000234453]
A_23_P41217	0.00077707	up	2.30932	CD200R1	Homo sapiens CD200 receptor 1 (CD200R1), transcript variant 1, mRNA [NM_138806]
A_24_P945147	0.0133651	up	1.66093	RABEP1	Homo sapiens rabaptin, RAB GTPase binding effector protein 1 (RABEP1), transcript variant 1, mRNA [NM_004703]
A_23_P114008	0.00191776	down	-2.72267	TM4SF20	Homo sapiens transmembrane 4 L six family member 20 (TM4SF20), mRNA [NM_024795]
A_24_P300777	0.00345649	down	-2.0303	ADAM8	Homo sapiens ADAM metallopeptidase domain 8 (ADAM8), transcript variant 1, mRNA [NM_001109]
A_19_P00805861	1.45936e-05	down	-3.41139
A_33_P3255135	0.00101938	down	-2.98047	LOC101929485	PREDICTED: Homo sapiens uncharacterized LOC101929485 (LOC101929485), transcript variant X2, ncRNA [XR_241533]
A_33_P3351175	0.000108894	up	7.2779	WNK2	Homo sapiens WNK lysine deficient protein kinase 2 (WNK2), transcript variant 2, mRNA [NM_006648]
A_23_P206280	0.0204636	down	-1.71006	GPR56	Homo sapiens G protein-coupled receptor 56 (GPR56), transcript variant 3, mRNA [NM_201525]
A_23_P146444	0.00303238	up	1.8486	CORO2A	Homo sapiens coronin, actin binding protein, 2A (CORO2A), transcript variant 1, mRNA [NM_003389]
A_19_P00805480	0.0180349	down	-2.30061
A_19_P00805333	0.026279	down	-1.68481	C15orf57	chromosome 15 open reading frame 57 [Source:HGNC Symbol;Acc:HGNC:28295] [ENST00000559291]
A_19_P00805216	0.00226521	down	-1.98758
A_23_P388124	0.00586618	down	-2.42359	ABCD2	Homo sapiens ATP-binding cassette, sub-family D (ALD), member 2 (ABCD2), mRNA [NM_005164]
A_24_P75157	0.0395545	up	1.6256	TCP10	Homo sapiens t-complex 10 (TCP10), mRNA [NM_004610]
A_19_P00807732	0.0344354	down	-2.08271
A_23_P123488	0.00091497	down	-2.71833	PRDM14	Homo sapiens PR domain containing 14 (PRDM14), mRNA [NM_024504]
A_23_P116829	0.000425813	up	1.94716	UBE2N	Homo sapiens ubiquitin-conjugating enzyme E2N (UBE2N), mRNA [NM_003348]
A_19_P00801761	0.0461258	up	1.77093	TOMM5	translocase of outer mitochondrial membrane 5 homolog (yeast) [Source:HGNC Symbol;Acc:HGNC:31369] [ENST00000540941]
A_33_P3209497	1.68319e-07	down	-3.27567		olfactory receptor, family 10, subfamily AC, member 1 (gene/pseudogene) [Source:HGNC Symbol;Acc:HGNC:14758] [ENST00000439431]
A_33_P3326962	0.00294785	down	-2.48845	FABP1	fatty acid binding protein 1, liver [Source:HGNC Symbol;Acc:HGNC:3555] [ENST00000495375]
A_24_P343233	0.0449189	up	2.65617	HLA-DRB1	Homo sapiens major histocompatibility complex, class II, DR beta 1 (HLA-DRB1), transcript variant 1, mRNA [NM_002124]
A_33_P3305373	0.00739474	down	-2.33061	OR8K1	Homo sapiens olfactory receptor, family 8, subfamily K, member 1 (OR8K1), mRNA [NM_001002907]
A_19_P00318202	0.0054773	down	-2.58801	LOC728040
A_19_P00811743	0.04583	up	1.65696
A_19_P00812699	0.00245021	down	-2.59085
A_23_P66241	0.00244224	down	-2.64999	MT1M	Homo sapiens metallothionein 1M (MT1M), mRNA [NM_176870]
A_23_P149813	0.00123616	up	1.83831	RSU1	Homo sapiens Ras suppressor protein 1 (RSU1), transcript variant 1, mRNA [NM_012425]
A_23_P118234	0.00170354	down	-2.54059	CES5A	Homo sapiens carboxylesterase 5A (CES5A), transcript variant 2, mRNA [NM_145024]
A_23_P51126	0.00868744	up	5.18986	IL1RL1	Homo sapiens interleukin 1 receptor-like 1 (IL1RL1), transcript variant 1, mRNA [NM_016232]
A_23_P103720	0.00326458	down	-2.02519	AGMAT	Homo sapiens agmatine ureohydrolase (agmatinase) (AGMAT), mRNA [NM_024758]
A_23_P101319	0.0052731	up	2.20484	ZNF285	Homo sapiens zinc finger protein 285 (ZNF285), transcript variant 2, mRNA [NM_152354]
A_23_P167509	0.000718866	up	5.84877	CYFIP2	Homo sapiens cytoplasmic FMR1 interacting protein 2 (CYFIP2), transcript variant 3, mRNA [NM_014376]
A_19_P00321866	0.00769309	down	-1.97195	C1orf132	Homo sapiens cDNA FLJ41182 fis, clone BRACE2043349. [AK123177]
A_19_P00320671	0.000887626	down	-2.34039
A_23_P201459	0.00929003	up	3.19923	IFI6	Homo sapiens interferon, alpha-inducible protein 6 (IFI6), transcript variant 3, mRNA [NM_022873]
A_23_P144807	0.0350759	up	1.54249	2008-09-01	Homo sapiens septin 8 (SEPT8), transcript variant 1, mRNA [NM_001098811]
A_23_P23797	0.0366967	down	-2.08592	ATP6V1G3	Homo sapiens ATPase, H+ transporting, lysosomal 13kDa, V1 subunit G3 (ATP6V1G3), transcript variant 2, mRNA [NM_133326]
A_19_P00806995	0.00453323	down	-2.51025
A_24_P220855	0.00461372	down	-2.52371	ITIH5	Homo sapiens inter-alpha-trypsin inhibitor heavy chain family, member 5 (ITIH5), transcript variant 3, mRNA [NM_001001851]
A_33_P3279600	0.0129881	down	-2.28997	FSHR	Homo sapiens follicle stimulating hormone receptor (FSHR), transcript variant 1, mRNA [NM_000145]
A_19_P00807412	0.0183418	down	-1.70725
A_19_P00321973	0.0379498	up	2.11265		MIR4435-1 host gene (non-protein coding) [Source:HGNC Symbol;Acc:HGNC:35163] [ENST00000609902]
A_19_P00801621	0.0141932	down	-1.57601
A_33_P3230249	0.00350522	down	-2.59072	CSMD1	CUB and Sushi multiple domains 1 [Source:HGNC Symbol;Acc:HGNC:14026] [ENST00000523387]
A_23_P319423	0.0197359	down	-2.24395	KCNK5	Homo sapiens potassium channel, two pore domain subfamily K, member 5 (KCNK5), mRNA [NM_003740]
A_32_P86763	0.00213368	up	5.0244	TGM2	Homo sapiens transglutaminase 2 (TGM2), transcript variant 1, mRNA [NM_004613]
A_19_P00812966	0.00883052	up	1.68797	LOC102723405	PREDICTED: Homo sapiens uncharacterized LOC102723405 (LOC102723405), ncRNA [XR_427760]
A_24_P833256	0.00131494	down	-2.58897
A_19_P00325149	0.00278842	down	-2.34622
A_23_P500956	0.0383314	up	1.67152	B3GNT2	Homo sapiens UDP-GlcNAc:betaGal beta-1,3-N-acetylglucosaminyltransferase 2 (B3GNT2), mRNA [NM_006577]
A_32_P108870	0.00279702	down	-2.58429	PMP2	Homo sapiens peripheral myelin protein 2 (PMP2), mRNA [NM_002677]
A_33_P3413759	0.0142532	down	-2.25706	ACER2	Homo sapiens alkaline ceramidase 2 (ACER2), mRNA [NM_001010887]
A_19_P00324062	0.0279802	down	-2.22363
A_23_P253350	5.84998e-05	up	29.9905	C8orf4	Homo sapiens chromosome 8 open reading frame 4 (C8orf4), mRNA [NM_020130]
A_23_P210763	0.00549036	up	1.87176	JAG1	Homo sapiens jagged 1 (JAG1), mRNA [NM_000214]
A_19_P00805594	0.00294181	down	-2.52447
A_23_P99906	0.0176963	up	1.77142	HOMER2	Homo sapiens homer homolog 2 (Drosophila) (HOMER2), transcript variant 2, mRNA [NM_199330]
A_19_P00322047	0.0109792	down	-1.79693		ol11f11.s1 Soares_NFL_T_GBC_S1 Homo sapiens cDNA clone IMAGE:1523181 3', mRNA sequence [AA909024]
A_33_P3362933	0.0411982	up	1.96513	GYPA	Homo sapiens glycophorin A (MNS blood group) (GYPA), mRNA [NM_002099]
A_24_P49183	0.000877835	up	3.02745	EXD3	Homo sapiens exonuclease 3'-5' domain containing 3 (EXD3), transcript variant 1, mRNA [NM_017820]
A_23_P214330	0.0419158	down	-1.67602	SERPINB1	Homo sapiens serpin peptidase inhibitor, clade B (ovalbumin), member 1 (SERPINB1), transcript variant 1, mRNA [NM_030666]
A_23_P427023	0.0045393	down	-2.51198	GIMAP1	Homo sapiens GTPase, IMAP family member 1 (GIMAP1), mRNA [NM_130759]
A_23_P156180	0.00243335	up	2.16242	SLC22A4	Homo sapiens solute carrier family 22 (organic cation/zwitterion transporter), member 4 (SLC22A4), mRNA [NM_003059]
A_33_P3399228	0.0490967	down	-1.90728	LINGO1	Homo sapiens leucine rich repeat and Ig domain containing 1 (LINGO1), transcript variant 5, mRNA [NM_001301191]
A_33_P3372640	0.0170759	up	1.83158	ZNF891	Homo sapiens zinc finger protein 891 (ZNF891), mRNA [NM_001277291]
A_19_P00327732	0.0396622	down	-1.79005
A_19_P00321322	0.0281753	up	2.31059
A_24_P255471	0.0198147	down	-2.08145	SYT9	Homo sapiens synaptotagmin IX (SYT9), mRNA [NM_175733]
A_23_P106236	0.0115999	down	-2.14503	FOXN3-AS2	Homo sapiens FOXN3 antisense RNA 2 (FOXN3-AS2), long non-coding RNA [NR_024620]
A_33_P3319581	0.00230588	down	-1.69044	FIGNL2	Homo sapiens fidgetin-like 2 (FIGNL2), mRNA [NM_001013690]
A_33_P3222253	0.000927205	down	-2.74486	EPX	Homo sapiens eosinophil peroxidase (EPX), mRNA [NM_000502]
A_33_P3322784	0.00212992	down	-2.73127	NTRK2	Homo sapiens neurotrophic tyrosine kinase, receptor, type 2 (NTRK2), transcript variant d, mRNA [NM_001018065]
A_23_P416894	0.0184187	up	1.78049	GSAP	Homo sapiens gamma-secretase activating protein (GSAP), mRNA [NM_017439]
A_33_P3217347	0.0208417	down	-1.56615	PJA1	Homo sapiens praja ring finger 1, E3 ubiquitin protein ligase (PJA1), transcript variant 1, mRNA [NM_145119]
A_19_P00803872	0.00295491	down	-2.99259
A_33_P3416634	0.016995	down	-2.27856	PRSS41	Homo sapiens protease, serine, 41 (PRSS41), mRNA [NM_001135086]
A_19_P00320038	0.00695307	down	-3.0651	LINC00574	Homo sapiens long intergenic non-protein coding RNA 574 (LINC00574), long non-coding RNA [NR_026780]
A_23_P345887	0.0079875	up	1.58531	GFPT1	Homo sapiens glutamine--fructose-6-phosphate transaminase 1 (GFPT1), transcript variant 1, mRNA [NM_001244710]
A_19_P00317332	0.00251228	down	-2.51772	LINC00504	Homo sapiens long intergenic non-protein coding RNA 504 (LINC00504), long non-coding RNA [NR_126435]
ETG02_36680	0.00381053	down	-2.21388		Unknown
A_19_P00802785	0.00127465	down	-2.88743
A_24_P936014	0.00246913	down	-2.52923	DKFZP434H168	Homo sapiens uncharacterized LOC26077 (DKFZP434H168), long non-coding RNA [NR_026889]
A_33_P3392447	0.00587527	up	2.12954	BCL10	Homo sapiens B-cell CLL/lymphoma 10 (BCL10), mRNA [NM_003921]
A_24_P235400	0.000715357	down	-2.7297	MMP16	Homo sapiens matrix metallopeptidase 16 (membrane-inserted) (MMP16), mRNA [NM_005941]
A_33_P3337049	0.00228504	down	-2.56458	GLRA2	Homo sapiens glycine receptor, alpha 2 (GLRA2), transcript variant 3, mRNA [NM_001118886]
A_33_P3323258	0.0358196	down	-2.35105		GB
A_33_P3556154	0.00519387	down	-2.68885	LOC283435	PREDICTED: Homo sapiens uncharacterized LOC283435 (LOC283435), misc_RNA [XR_247884]
A_32_P160883	0.000524675	up	1.6585	NEDD4	Homo sapiens neural precursor cell expressed, developmentally down-regulated 4, E3 ubiquitin protein ligase (NEDD4), transcript variant 2, mRNA [NM_198400]
A_23_P133974	1.14994e-05	down	-2.55445	C6orf106	Homo sapiens chromosome 6 open reading frame 106 (C6orf106), transcript variant 1, mRNA [NM_024294]
A_33_P3263747	0.0171876	down	-1.55142
A_23_P360990	0.00347074	down	-2.51652	DYDC1	Homo sapiens DPY30 domain containing 1 (DYDC1), transcript variant 1, mRNA [NM_138812]
A_19_P00811650	0.00278727	down	-2.35214
A_33_P3271196	0.0309989	down	-1.65085	AMOTL1	Homo sapiens angiomotin like 1 (AMOTL1), transcript variant 1, mRNA [NM_130847]
A_23_P209129	0.00281261	down	-2.56166	LAIR2	Homo sapiens leukocyte-associated immunoglobulin-like receptor 2 (LAIR2), transcript variant 1, mRNA [NM_002288]
A_33_P3295173	0.0199647	down	-1.71667	HSPB11	heat shock protein family B (small), member 11 [Source:HGNC Symbol;Acc:HGNC:25019] [ENST00000371377]
A_33_P3317453	0.00396919	down	-2.51006		Q8N1G1_HUMAN (Q8N1G1) Transcription elongation factor B polypeptide 3 binding protein 1, partial (3%) [THC2636181]
A_23_P19556	0.00198768	down	-2.95755	FUT9	Homo sapiens fucosyltransferase 9 (alpha (1,3) fucosyltransferase) (FUT9), mRNA [NM_006581]
A_33_P3346498	0.00410035	down	-1.64188	OPA1	Homo sapiens optic atrophy 1 (autosomal dominant) (OPA1), transcript variant 2, mRNA [NM_130831]
A_33_P3406961	0.00072881	down	-1.65385	XLOC_l2_013467	BROAD Institute lincRNA (XLOC_l2_013467), lincRNA [TCONS_l2_00025990]
A_19_P00806902	0.0296219	down	-1.66489
A_19_P00322030	0.00537547	down	-1.75107	TPGS2	tubulin polyglutamylase complex subunit 2 [Source:HGNC Symbol;Acc:HGNC:24561] [ENST00000587382]
A_23_P320858	0.0297323	down	-2.102		Homo sapiens chromosome 15 open reading frame 49, mRNA (cDNA clone MGC:95352 IMAGE:7216891), complete cds. [BC069077]
(+)E1A_r60_a20	3.5416e-07	up	11.7154		Unknown
A_23_P309865	0.0291402	up	1.69618	ZNF449	Homo sapiens zinc finger protein 449 (ZNF449), mRNA [NM_152695]
A_33_P3293918	1.35281e-06	down	-13.8694	SH2D3C	Homo sapiens SH2 domain containing 3C (SH2D3C), transcript variant 1, mRNA [NM_170600]
A_23_P119778	0.0486262	up	1.65019	SLC39A10	Homo sapiens solute carrier family 39 (zinc transporter), member 10 (SLC39A10), transcript variant 2, mRNA [NM_020342]
A_23_P87011	0.0294029	up	4.28395	TAGLN	Homo sapiens transgelin (TAGLN), transcript variant 1, mRNA [NM_001001522]
A_23_P415611	0.000807075	down	-3.66632	SLC9B1	Homo sapiens solute carrier family 9, subfamily B (NHA1, cation proton antiporter 1), member 1 (SLC9B1), transcript variant 1, mRNA [NM_139173]
A_33_P3396686	0.00121001	down	-2.61315	CAGE1	Homo sapiens cancer antigen 1 (CAGE1), transcript variant 2, mRNA [NM_001170693]
A_23_P126735	0.0476013	up	1.59305	IL10	Homo sapiens interleukin 10 (IL10), mRNA [NM_000572]
A_33_P3297888	0.037936	up	1.63749	CCDC125	Homo sapiens coiled-coil domain containing 125 (CCDC125), transcript variant 1, mRNA [NM_176816]
A_32_P221799	0.00428154	down	-3.16645	HIST1H2AM	Homo sapiens histone cluster 1, H2am (HIST1H2AM), mRNA [NM_003514]
A_23_P359636	0.00228048	down	-1.62711	BROX	Homo sapiens BRO1 domain and CAAX motif containing (BROX), transcript variant 1, mRNA [NM_144695]
A_33_P3318227	0.0415215	down	-1.73404
A_23_P106505	0.0200288	up	1.59569	LCMT2	Homo sapiens leucine carboxyl methyltransferase 2 (LCMT2), mRNA [NM_014793]
A_23_P16953	0.0159519	up	2.95632	HTR2B	Homo sapiens 5-hydroxytryptamine (serotonin) receptor 2B, G protein-coupled (HTR2B), mRNA [NM_000867]
A_23_P101038	0.000519253	down	-2.47805	KRTAP9-3	Homo sapiens keratin associated protein 9-3 (KRTAP9-3), mRNA [NM_031962]
A_19_P00316880	0.0443418	down	-1.94988
A_24_P277615	0.0098524	down	-1.90093	TRIM7	Homo sapiens tripartite motif containing 7 (TRIM7), transcript variant 2, mRNA [NM_203297]
A_24_P270460	0.00722256	up	2.99396	IFI27	Homo sapiens interferon, alpha-inducible protein 27 (IFI27), transcript variant 2, mRNA [NM_005532]
A_33_P3290403	0.0267746	down	-1.87193	IMPA2	Homo sapiens inositol(myo)-1(or 4)-monophosphatase 2 (IMPA2), mRNA [NM_014214]
A_24_P237036	0.0054757	up	6.93713	TNFSF14	Homo sapiens tumor necrosis factor (ligand) superfamily, member 14 (TNFSF14), transcript variant 1, mRNA [NM_003807]
A_24_P387875	0.0391267	down	-1.94424	KCNJ10	Homo sapiens potassium channel, inwardly rectifying subfamily J, member 10 (KCNJ10), mRNA [NM_002241]
A_23_P64525	0.00223913	down	-3.04911	RAG2	Homo sapiens recombination activating gene 2 (RAG2), transcript variant 1, mRNA [NM_000536]
A_24_P348828	0.0155722	down	-2.18577	PRNT	Homo sapiens prion protein (testis specific) (PRNT), transcript variant 1, long non-coding RNA [NR_024267]
A_23_P138655	0.0276704	up	2.7585	CYP26A1	Homo sapiens cytochrome P450, family 26, subfamily A, polypeptide 1 (CYP26A1), transcript variant 2, mRNA [NM_057157]
A_23_P134100	0.0126493	down	-1.82304	ULBP3	Homo sapiens UL16 binding protein 3 (ULBP3), mRNA [NM_024518]
A_32_P397824	0.00231004	up	3.258	FIGN	Homo sapiens fidgetin (FIGN), mRNA [NM_018086]
A_23_P302634	0.000124601	down	-3.25946	OTOGL	Homo sapiens otogelin-like (OTOGL), mRNA [NM_173591]
A_23_P26674	0.0310137	down	-1.52953	KIAA0430	Homo sapiens KIAA0430 (KIAA0430), transcript variant 1, mRNA [NM_014647]
A_19_P00809791	0.00342042	down	-2.59792
A_33_P3264331	0.000362619	down	-2.87747	FOXD3	Homo sapiens forkhead box D3 (FOXD3), mRNA [NM_012183]
A_24_P274270	0.0248662	up	1.68725	STAT1	Homo sapiens signal transducer and activator of transcription 1, 91kDa (STAT1), transcript variant beta, mRNA [NM_139266]
A_33_P3504218	0.0360378	down	-2.44834	FLJ27255	PREDICTED: Homo sapiens uncharacterized LOC401281 (FLJ27255), misc_RNA [XR_426103]
A_33_P3404346	0.0303929	down	-2.44961
A_23_P118722	0.00965486	down	-1.55676	ASGR1	Homo sapiens asialoglycoprotein receptor 1 (ASGR1), transcript variant 1, mRNA [NM_001671]
A_33_P3420757	0.0177296	up	2.29188	AQP4	Homo sapiens aquaporin 4 (AQP4), transcript variant a, mRNA [NM_001650]
A_23_P25605	0.000352412	up	2.85047	KBTBD7	Homo sapiens kelch repeat and BTB (POZ) domain containing 7 (KBTBD7), mRNA [NM_032138]
A_33_P3341224	0.0016706	down	-1.72444	CDK17	Homo sapiens cyclin-dependent kinase 17 (CDK17), transcript variant 2, mRNA [NM_001170464]
A_33_P3237050	0.0142881	down	-4.35238	OR4K14	Homo sapiens olfactory receptor, family 4, subfamily K, member 14 (OR4K14), mRNA [NM_001004712]
A_32_P133840	7.26327e-06	down	-2.44833	TMCC2	Homo sapiens transmembrane and coiled-coil domain family 2 (TMCC2), transcript variant 1, mRNA [NM_014858]
A_33_P3347928	0.0328692	down	-1.79867	CCNL1	Homo sapiens cyclin L1 (CCNL1), mRNA [NM_020307]
A_19_P00319196	0.0195219	down	-2.65235
A_33_P3276813	0.0357508	down	-1.79406	EYS	Homo sapiens eyes shut homolog (Drosophila) (EYS), transcript variant 1, mRNA [NM_001142800]
A_33_P3277318	0.00291989	down	-2.52645
A_19_P00329765	0.00010971	down	-2.67761	lnc-RP1-239B22.1.1-1	Q7WVU3_ACTPL (Q7WVU3) Collagen adhesin (Fragment), partial (5%) [THC2631248]
A_33_P3217534	0.00305269	down	-1.96925	RBM33	Homo sapiens RNA binding motif protein 33 (RBM33), mRNA [NM_053043]
A_23_P67278	0.0107694	up	1.88462	ZNF443	Homo sapiens zinc finger protein 443 (ZNF443), mRNA [NM_005815]
A_33_P3419369	0.00355646	down	-2.51571	LINC01091	long intergenic non-protein coding RNA 1091 [Source:HGNC Symbol;Acc:HGNC:27721] [ENST00000514823]
A_19_P00326000	0.0036862	down	-2.51262
A_33_P3402570	0.00414179	up	1.50839	CCDC59	Homo sapiens coiled-coil domain containing 59 (CCDC59), transcript variant 1, mRNA [NM_014167]
A_23_P152002	0.012574	up	4.03275	BCL2A1	Homo sapiens BCL2-related protein A1 (BCL2A1), transcript variant 1, mRNA [NM_004049]
A_19_P00800556	0.0103109	up	2.63448		UI-E-CI0-aaa-d-12-0-UI.s1 UI-E-CI0 Homo sapiens cDNA clone UI-E-CI0-aaa-d-12-0-UI 3', mRNA sequence [BM662952]
A_23_P67646	0.00535521	down	-3.06833	GAPDHS	Homo sapiens glyceraldehyde-3-phosphate dehydrogenase, spermatogenic (GAPDHS), mRNA [NM_014364]
A_33_P3393986	0.000237308	down	-3.00417
A_33_P3221748	0.0303899	down	-2.72124	RUNX3	Homo sapiens runt-related transcription factor 3 (RUNX3), transcript variant 1, mRNA [NM_001031680]
A_33_P3863935	0.0328089	down	-1.83414	CFL1P1	Homo sapiens cofilin 1 (non-muscle) pseudogene 1 (CFL1P1), non-coding RNA [NR_028492]
A_33_P3341499	8.9478e-05	up	4.99458	WNT5A	Homo sapiens wingless-type MMTV integration site family, member 5A (WNT5A), transcript variant 1, mRNA [NM_003392]
A_24_P98047	0.00443858	down	-2.51252	SLC16A10	Homo sapiens solute carrier family 16 (aromatic amino acid transporter), member 10 (SLC16A10), mRNA [NM_018593]
A_33_P3267577	0.00459264	down	-3.01453	SEMG1	Homo sapiens semenogelin I (SEMG1), mRNA [NM_003007]
A_24_P91991	0.00147078	up	6.03417	NAT8L	Homo sapiens N-acetyltransferase 8-like (GCN5-related, putative) (NAT8L), mRNA [NM_178557]
A_23_P81898	0.0029659	up	37.0944	UBD	Homo sapiens ubiquitin D (UBD), mRNA [NM_006398]
A_33_P3392802	0.0024227	down	-1.71108	TAF1B	TATA box binding protein (TBP)-associated factor, RNA polymerase I, B, 63kDa [Source:HGNC Symbol;Acc:HGNC:11533] [ENST00000402170]
A_24_P115007	0.000678409	up	2.97965	ALDH5A1	Homo sapiens aldehyde dehydrogenase 5 family, member A1 (ALDH5A1), transcript variant 1, mRNA [NM_170740]
A_33_P3273063	0.0231944	down	-2.38486	NUP43	Homo sapiens nucleoporin 43kDa (NUP43), transcript variant 1, mRNA [NM_198887]
A_23_P101960	0.00321912	down	-1.96082	ZFP36L2	Homo sapiens ZFP36 ring finger protein-like 2 (ZFP36L2), mRNA [NM_006887]
A_19_P00804453	0.00499778	down	-2.01549
A_24_P237778	0.0212934	up	2.52426	MAN1C1	Homo sapiens mannosidase, alpha, class 1C, member 1 (MAN1C1), transcript variant 1, mRNA [NM_020379]
A_33_P3287745	0.0338192	down	-1.52411	KAT8	Homo sapiens K(lysine) acetyltransferase 8 (KAT8), transcript variant 2, mRNA [NM_182958]
A_23_P500892	0.00170466	up	3.8042	TUB	Homo sapiens tubby bipartite transcription factor (TUB), transcript variant 1, mRNA [NM_003320]
A_33_P3320217	0.0428978	down	-1.72266	ADCY2	Homo sapiens adenylate cyclase 2 (brain) (ADCY2), mRNA [NM_020546]
A_24_P383330	0.00153209	down	-1.51937
A_33_P3211558	0.000390524	down	-2.88207	ERBB4	Homo sapiens erb-b2 receptor tyrosine kinase 4 (ERBB4), transcript variant JM-a/CVT-1, mRNA [NM_005235]
A_23_P67569	5.28113e-05	up	2.91624	LPPR3	Homo sapiens lipid phosphate phosphatase-related protein type 3 (LPPR3), transcript variant 1, mRNA [NM_024888]
A_24_P115967	0.000984998	up	3.84747	DAGLA	Homo sapiens diacylglycerol lipase, alpha (DAGLA), mRNA [NM_006133]
A_23_P17706	0.00705085	up	1.61469	IL17RA	Homo sapiens interleukin 17 receptor A (IL17RA), transcript variant 1, mRNA [NM_014339]
A_19_P00326188	0.0148353	down	-1.87513		ALU5_HUMAN (P39192) Alu subfamily SC sequence contamination warning entry, partial (28%) [THC2560721]
A_24_P935506	0.00203192	down	-2.90008
A_23_P85441	0.00229341	down	-1.96959	IGSF9	Homo sapiens immunoglobulin superfamily, member 9 (IGSF9), transcript variant 2, mRNA [NM_020789]
A_23_P256624	0.0423281	down	-2.09666	DDX4	Homo sapiens DEAD (Asp-Glu-Ala-Asp) box polypeptide 4 (DDX4), transcript variant 1, mRNA [NM_024415]
A_33_P3392537	0.00193884	up	2.07251	TK2	Homo sapiens thymidine kinase 2, mitochondrial (TK2), transcript variant 1, mRNA [NM_004614]
A_33_P3254695	0.0106361	down	-1.68582	SNORA73B	Homo sapiens small nucleolar RNA, H/ACA box 73B (SNORA73B), small nucleolar RNA [NR_004404]
A_23_P45598	0.0195946	down	-2.15501	BPY2B	Homo sapiens basic charge, Y-linked, 2B (BPY2B), mRNA [NM_001002760]
A_33_P3332744	0.00691368	down	-1.56552	CYTH1	Homo sapiens cytohesin 1 (CYTH1), transcript variant 3, mRNA [NM_001292018]
A_33_P3634364	0.000392421	down	-2.70973	LOC285692	Homo sapiens uncharacterized LOC285692 (LOC285692), long non-coding RNA [NR_027112]
A_23_P24469	0.000461674	down	-1.87921	CSRP3	Homo sapiens cysteine and glycine-rich protein 3 (cardiac LIM protein) (CSRP3), mRNA [NM_003476]
A_33_P3372099	0.0466244	up	1.82428	DDIT4L	Homo sapiens DNA-damage-inducible transcript 4-like (DDIT4L), mRNA [NM_145244]
A_23_P142403	0.0411772	down	-2.04097	TM6SF2	Homo sapiens transmembrane 6 superfamily member 2 (TM6SF2), mRNA [NM_001001524]
A_23_P115792	0.0187306	up	1.61822	PLEKHA1	Homo sapiens pleckstrin homology domain containing, family A (phosphoinositide binding specific) member 1 (PLEKHA1), transcript variant 2, mRNA [NM_001001974]
A_23_P120281	2.38041e-07	up	8.31987	EDAR	Homo sapiens ectodysplasin A receptor (EDAR), mRNA [NM_022336]
A_23_P138089	0.0128648	down	-2.06331	MPZ	Homo sapiens myelin protein zero (MPZ), mRNA [NM_000530]
A_33_P3262977	0.0382862	down	-2.01088	GPR64	Homo sapiens G protein-coupled receptor 64 (GPR64), transcript variant 1, mRNA [NM_001079858]
A_19_P00805906	0.000277773	down	-2.89464
A_23_P11800	0.0408592	down	-1.76506	CAMK2N1	Homo sapiens calcium/calmodulin-dependent protein kinase II inhibitor 1 (CAMK2N1), mRNA [NM_018584]
A_23_P368558	0.000401004	up	1.93333	TMEM131	Homo sapiens transmembrane protein 131 (TMEM131), mRNA [NM_015348]
A_23_P107132	0.00874501	down	-2.21939	RCVRN	Homo sapiens recoverin (RCVRN), mRNA [NM_002903]
A_23_P157338	0.00299164	down	-2.52563	VWC2	Homo sapiens von Willebrand factor C domain containing 2 (VWC2), mRNA [NM_198570]
A_19_P00812378	0.0177715	down	-2.56154
A_23_P23783	0.0068111	down	-1.80015	MYOC	Homo sapiens myocilin, trabecular meshwork inducible glucocorticoid response (MYOC), mRNA [NM_000261]
A_23_P13701	0.00168308	up	1.84632	TMBIM4	Homo sapiens transmembrane BAX inhibitor motif containing 4 (TMBIM4), transcript variant 2, mRNA [NM_016056]
A_19_P00318549	0.0376876	down	-2.16189
A_24_P403417	0.0342069	up	2.53031	PTGES	Homo sapiens prostaglandin E synthase (PTGES), mRNA [NM_004878]
A_23_P18142	0.00317356	down	-1.55526	RPL32	Homo sapiens ribosomal protein L32 (RPL32), transcript variant 3, mRNA [NM_001007074]
ERCC-00128_189	0.0119386	down	-1.72378		Unknown
A_33_P3402545	0.00449941	down	-2.51561	LINC00636	Homo sapiens long intergenic non-protein coding RNA 636 (LINC00636), long non-coding RNA [NR_015394]
A_23_P21207	0.0251066	up	2.07997	UBA7	Homo sapiens ubiquitin-like modifier activating enzyme 7 (UBA7), mRNA [NM_003335]
A_33_P3268910	0.035936	up	1.85528	SPRY1	Homo sapiens sprouty homolog 1, antagonist of FGF signaling (Drosophila) (SPRY1), transcript variant 1, mRNA [NM_001258038]
A_19_P00804862	0.0153861	down	-1.67216	MIR762HG	Homo sapiens MIR762 host gene (non-protein coding) (MIR762HG), transcript variant 2, long non-coding RNA [NR_110941]
A_33_P3748769	0.00556454	down	-3.6208	LOC388406	Homo sapiens uncharacterized LOC388406 (LOC388406), long non-coding RNA [NR_126009]
A_33_P3297092	0.00219571	down	-2.70265	H2BFWT	Homo sapiens H2B histone family, member W, testis-specific (H2BFWT), mRNA [NM_001002916]
A_32_P797019	0.0371141	down	-2.11473		aminopeptidase-like 1 [Source:HGNC Symbol;Acc:HGNC:16244] [ENST00000532531]
A_19_P00808641	0.0135902	down	-1.89162
A_19_P00807239	0.0473867	up	2.13996
A_33_P3539684	0.0129322	down	-2.02581	LOC153910	Homo sapiens uncharacterized LOC153910 (LOC153910), transcript variant 2, long non-coding RNA [NR_027312]
A_33_P3233318	0.03298	down	-1.83699
A_19_P00322191	0.0233803	down	-1.51033	LINC00894	Homo sapiens long intergenic non-protein coding RNA 894 (LINC00894), long non-coding RNA [NR_027456]
A_23_P82975	0.0075874	down	-1.73949	VPS13B	Homo sapiens vacuolar protein sorting 13 homolog B (yeast) (VPS13B), transcript variant 4, mRNA [NM_181661]
A_33_P3381762	0.0219507	down	-1.59652
A_33_P3226761	0.000340435	down	-3.36538	SOX18	Homo sapiens SRY (sex determining region Y)-box 18 (SOX18), mRNA [NM_018419]
A_33_P3319834	0.0112516	down	-2.96304	OR2T8	Homo sapiens olfactory receptor, family 2, subfamily T, member 8 (OR2T8), mRNA [NM_001005522]
A_19_P00322730	0.000408122	down	-2.90682
A_32_P144342	0.0027221	up	3.07699	PARP4	Homo sapiens poly (ADP-ribose) polymerase family, member 4 (PARP4), mRNA [NM_006437]
A_33_P3269817	0.011538	down	-2.14735	LOC101928697	Homo sapiens uncharacterized LOC101928697 (LOC101928697), long non-coding RNA [NR_126054]
A_23_P34233	0.00692784	down	-2.17229	QPRT	Homo sapiens quinolinate phosphoribosyltransferase (QPRT), mRNA [NM_014298]
A_23_P138461	0.00226277	up	2.07194	C10orf2	Homo sapiens chromosome 10 open reading frame 2 (C10orf2), transcript variant 1, mRNA [NM_021830]
A_33_P3276808	0.00459117	down	-2.16812
A_23_P142856	0.000147671	down	-2.709	AQP12A	Homo sapiens aquaporin 12A (AQP12A), mRNA [NM_198998]
A_23_P301521	7.05987e-05	up	14.0222	KIAA1462	Homo sapiens KIAA1462 (KIAA1462), mRNA [NM_020848]
A_23_P109254	0.00280214	down	-1.6054	RBM39	Homo sapiens RNA binding motif protein 39 (RBM39), transcript variant 1, mRNA [NM_184234]
A_33_P3289825	0.0026132	down	-2.62508		Homo sapiens cDNA FLJ43686 fis, clone TBAES2001751. [AK125674]
A_23_P149926	0.0282659	down	-1.69486	AKR1C4	Homo sapiens aldo-keto reductase family 1, member C4 (AKR1C4), mRNA [NM_001818]
A_23_P1102	0.00326289	up	4.55057	ACTA1	Homo sapiens actin, alpha 1, skeletal muscle (ACTA1), mRNA [NM_001100]
A_24_P92680	0.00372608	down	-2.51463	ACTA2-AS1	Homo sapiens ACTA2 antisense RNA 1 (ACTA2-AS1), long non-coding RNA [NR_125373]
A_33_P3323218	0.0164938	up	1.55477	CARF	Homo sapiens calcium responsive transcription factor (CARF), transcript variant 2, mRNA [NM_024744]
A_23_P107963	0.01515	down	-1.66913	FUT1	Homo sapiens fucosyltransferase 1 (galactoside 2-alpha-L-fucosyltransferase, H blood group) (FUT1), mRNA [NM_000148]
A_33_P3368383	0.00181808	down	-2.58239	LINC00314	Homo sapiens long intergenic non-protein coding RNA 314 (LINC00314), long non-coding RNA [NR_027246]
A_33_P3412013	0.0497883	down	-1.97233	LRRC37A5P	Homo sapiens leucine rich repeat containing 37, member A5, pseudogene (LRRC37A5P), long non-coding RNA [NR_034087]
A_24_P337239	0.00226448	down	-2.68127	FGF5	Homo sapiens fibroblast growth factor 5 (FGF5), transcript variant 1, mRNA [NM_004464]
A_33_P3230048	0.00452343	down	-2.51882
A_24_P12397	0.0045481	down	-3.5415	TREM2	Homo sapiens triggering receptor expressed on myeloid cells 2 (TREM2), transcript variant 1, mRNA [NM_018965]
A_24_P22976	0.0282379	down	-2.43133	ARRDC2	Homo sapiens arrestin domain containing 2 (ARRDC2), transcript variant 2, mRNA [NM_001025604]
A_33_P3342722	0.00107246	down	-2.76067	NETO1	Homo sapiens neuropilin (NRP) and tolloid (TLL)-like 1 (NETO1), transcript variant 1, mRNA [NM_138999]
A_33_P3400302	0.00686442	down	-1.79923	TTTY18	Homo sapiens testis-specific transcript, Y-linked 18 (non-protein coding) (TTTY18), long non-coding RNA [NR_001550]
A_33_P3340468	0.0335041	down	-2.14634	CENPI	centromere protein I [Source:HGNC Symbol;Acc:HGNC:3968] [ENST00000403304]
A_33_P3287383	0.00346642	down	-2.62745	SLC22A2	solute carrier family 22 (organic cation transporter), member 2 [Source:HGNC Symbol;Acc:HGNC:10966] [ENST00000366952]
A_33_P3420545	0.00388124	down	-2.57522	KCNV1	Homo sapiens potassium channel, voltage gated modifier subfamily V, member 1 (KCNV1), mRNA [NM_014379]
A_33_P3277096	0.0132081	down	-1.6378		lymphocyte antigen 6 complex, locus G6E (pseudogene) [Source:HGNC Symbol;Acc:HGNC:13934] [ENST00000383417]
A_33_P3284117	0.00986176	down	-2.27949
A_23_P47019	0.00445531	down	-2.49091	LIPF	Homo sapiens lipase, gastric (LIPF), transcript variant 2, mRNA [NM_004190]
A_23_P216622	0.0163047	up	1.50678	FKTN	Homo sapiens fukutin (FKTN), transcript variant 1, mRNA [NM_001079802]
A_19_P00321771	0.0294964	down	-2.10374		Homo sapiens mRNA; cDNA DKFZp586L0223 (from clone DKFZp586L0223). [AL080217]
A_24_P405631	0.0166207	down	-2.17518	FEZF2	Homo sapiens FEZ family zinc finger 2 (FEZF2), mRNA [NM_018008]
A_32_P192970	6.57754e-05	down	-1.89284	ALDH4A1	Homo sapiens aldehyde dehydrogenase 4 family, member A1 (ALDH4A1), transcript variant P5CDhS, mRNA [NM_170726]
A_33_P3262729	0.00266731	down	-2.51684	MYH8	Homo sapiens myosin, heavy chain 8, skeletal muscle, perinatal (MYH8), mRNA [NM_002472]
A_19_P00811563	0.000684675	down	-5.74153
A_23_P502312	0.0372448	down	-1.50826	CD97	Homo sapiens CD97 molecule (CD97), transcript variant 1, mRNA [NM_078481]
A_33_P3233099	1.46184e-05	down	-8.39364	ARHGEF4	Homo sapiens Rho guanine nucleotide exchange factor (GEF) 4 (ARHGEF4), transcript variant 1, mRNA [NM_015320]
A_23_P125423	0.0206896	down	-2.29629	C1R	Homo sapiens complement component 1, r subcomponent (C1R), mRNA [NM_001733]
A_23_P34183	0.00277152	down	-2.53071	XKRY2	Homo sapiens XK, Kell blood group complex subunit-related, Y-linked 2 (XKRY2), mRNA [NM_001002906]
A_23_P79251	0.00227389	up	2.9318	EHD3	Homo sapiens EH-domain containing 3 (EHD3), mRNA [NM_014600]
A_24_P289139	0.0168643	up	1.60923	SH3KBP1	Homo sapiens SH3-domain kinase binding protein 1 (SH3KBP1), transcript variant 2, mRNA [NM_001024666]
A_33_P3410259	0.00113047	down	-2.65398	MRPL23-AS1	Homo sapiens MRPL23 antisense RNA 1 (MRPL23-AS1), long non-coding RNA [NR_024471]
A_24_P153568	0.00190475	down	-2.93299	MPEG1	Homo sapiens macrophage expressed 1 (MPEG1), mRNA [NM_001039396]
A_23_P258418	9.42614e-05	down	-1.94132	TNIP2	Homo sapiens TNFAIP3 interacting protein 2 (TNIP2), transcript variant 1, mRNA [NM_024309]
A_23_P158708	0.00232334	down	-2.67595	DCC	Homo sapiens DCC netrin 1 receptor (DCC), mRNA [NM_005215]
A_33_P3412262	0.00377038	down	-2.51473	JAKMIP2-AS1	Homo sapiens JAKMIP2 antisense RNA 1 (JAKMIP2-AS1), long non-coding RNA [NR_038902]
A_33_P3366301	0.000167136	down	-3.26922	LINC01551	Homo sapiens long intergenic non-protein coding RNA 1551 (LINC01551), transcript variant 2, long non-coding RNA [NR_026732]
A_33_P3259153	0.00167989	down	-2.36238	TINCR	Homo sapiens tissue differentiation-inducing non-protein coding RNA (TINCR), long non-coding RNA [NR_027064]
A_24_P152188	0.00561645	up	2.08578	PRICKLE2	Homo sapiens prickle homolog 2 (Drosophila) (PRICKLE2), mRNA [NM_198859]
A_33_P3295178	0.00753861	down	-2.11377	HSPB11	heat shock protein family B (small), member 11 [Source:HGNC Symbol;Acc:HGNC:25019] [ENST00000371376]
A_23_P104804	0.0463432	up	1.54258	ZBTB16	Homo sapiens zinc finger and BTB domain containing 16 (ZBTB16), transcript variant 1, mRNA [NM_006006]
A_33_P3218564	0.0335335	up	1.69593
A_23_P212105	0.00352543	down	-2.39426	DAZL	Homo sapiens deleted in azoospermia-like (DAZL), transcript variant 2, mRNA [NM_001351]
A_23_P389281	0.00320761	down	-2.49808	HOXA13	Homo sapiens homeobox A13 (HOXA13), mRNA [NM_000522]
A_33_P3376292	0.0301885	down	-2.16172	LINC00862	Homo sapiens long intergenic non-protein coding RNA 862 (LINC00862), long non-coding RNA [NR_040064]
A_23_P355377	0.0310545	down	-2.49174	SLC12A5	Homo sapiens solute carrier family 12 (potassium/chloride transporter), member 5 (SLC12A5), transcript variant 2, mRNA [NM_020708]
A_33_P3245784	0.000605451	down	-1.97784	ZNF620	Homo sapiens zinc finger protein 620 (ZNF620), transcript variant 1, mRNA [NM_175888]
A_19_P00806456	0.0161908	down	-1.97735
A_24_P943113	0.000276698	up	1.96019	EIF4E3	Homo sapiens eukaryotic translation initiation factor 4E family member 3 (EIF4E3), transcript variant 2, mRNA [NM_173359]
A_24_P203710	0.0431191	up	1.53924	FUBP3	Homo sapiens far upstream element (FUSE) binding protein 3 (FUBP3), mRNA [NM_003934]
A_19_P00324739	0.000240374	down	-2.8545
A_23_P152406	3.3378e-05	down	-2.7734	CAPNS2	Homo sapiens calpain, small subunit 2 (CAPNS2), mRNA [NM_032330]
A_33_P3349145	0.000193536	up	2.72642	TTLL1	Homo sapiens tubulin tyrosine ligase-like family member 1 (TTLL1), transcript variant 1, mRNA [NM_012263]
A_33_P3362306	0.0029537	down	-2.24425	LOC254028	Homo sapiens uncharacterized LOC254028 (LOC254028), long non-coding RNA [NR_122043]
A_33_P3336822	0.000110788	down	-2.72377		immunoglobulin lambda variable 1-44 [Source:HGNC Symbol;Acc:HGNC:5879] [ENST00000390297]
A_23_P518	0.0001023	up	7.2873	VTCN1	Homo sapiens V-set domain containing T cell activation inhibitor 1 (VTCN1), transcript variant 1, mRNA [NM_024626]
A_19_P00805828	0.045873	down	-1.69469		zn72b03.s1 Stratagene NT2 neuronal precursor 937230 Homo sapiens cDNA clone IMAGE:563693 3' similar to gb:X12671_rna1 HETEROGENEOUS NUCLEAR RIBONUCLEOPROTEIN A1 (HUMAN);, mRNA sequence [AA121759]
A_23_P103503	0.0308381	down	-1.51899	MDM4	Homo sapiens MDM4, p53 regulator (MDM4), transcript variant 1, mRNA [NM_002393]
A_23_P301372	0.0131435	up	1.55887	TAPT1	Homo sapiens transmembrane anterior posterior transformation 1 (TAPT1), mRNA [NM_153365]
A_33_P3412061	0.00130266	down	-2.60284
A_33_P3222962	0.028233	down	-1.79238	RIBC1	Homo sapiens RIB43A domain with coiled-coils 1 (RIBC1), transcript variant 2, mRNA [NM_144968]
A_32_P30710	0.00156613	down	-1.66897	RPL23	Homo sapiens ribosomal protein L23 (RPL23), mRNA [NM_000978]
A_19_P00321032	0.0258464	down	-1.68091		Q6C7Y8_YARLI (Q6C7Y8) Similarity (Fragment), partial (13%) [THC2735998]
A_23_P82249	0.0378675	down	-1.50419	ABCB8	Homo sapiens ATP-binding cassette, sub-family B (MDR/TAP), member 8 (ABCB8), transcript variant 2, mRNA [NM_007188]
A_23_P161909	0.0202594	down	-2.10893	MS4A3	Homo sapiens membrane-spanning 4-domains, subfamily A, member 3 (hematopoietic cell-specific) (MS4A3), transcript variant 1, mRNA [NM_006138]
A_33_P3335366	0.0143121	down	-2.06384	MAML3	Homo sapiens mastermind-like 3 (Drosophila) (MAML3), mRNA [NM_018717]
A_33_P3366266	0.0379022	down	-2.66194	lnc-TRIM29-1	LNCipedia lincRNA (lnc-TRIM29-1), lincRNA [lnc-TRIM29-1:2]
A_33_P3224800	0.00242427	down	-3.26368	NCF1B	neutrophil cytosolic factor 1B pseudogene [Source:HGNC Symbol;Acc:HGNC:32522] [ENST00000435988]
A_24_P339429	1.62607e-05	up	5.23084	KCNJ12	Homo sapiens potassium channel, inwardly rectifying subfamily J, member 12 (KCNJ12), mRNA [NM_021012]
A_32_P160561	0.0158984	down	-2.1051	DOK6	Homo sapiens docking protein 6 (DOK6), mRNA [NM_152721]
A_19_P00801581	0.0287041	down	-1.91335
A_23_P410700	0.0393774	down	-2.13168	C16orf46	Homo sapiens chromosome 16 open reading frame 46 (C16orf46), transcript variant 2, mRNA [NM_152337]
A_24_P944253	0.00536345	down	-2.736	KLHL6	Homo sapiens kelch-like family member 6 (KLHL6), mRNA [NM_130446]
A_23_P120883	0.00334555	down	-6.85499	HMOX1	Homo sapiens heme oxygenase (decycling) 1 (HMOX1), mRNA [NM_002133]
A_23_P92754	3.33732e-05	down	-2.26443	FGFR4	Homo sapiens fibroblast growth factor receptor 4 (FGFR4), transcript variant 3, mRNA [NM_213647]
A_24_P385280	0.00390029	up	1.65777	ALDH9A1	Homo sapiens aldehyde dehydrogenase 9 family, member A1 (ALDH9A1), mRNA [NM_000696]
A_23_P39525	2.09222e-05	up	6.04704	FAM124B	Homo sapiens family with sequence similarity 124B (FAM124B), transcript variant 2, mRNA [NM_024785]
A_23_P111919	0.0172073	down	-1.68903	PURG	Homo sapiens purine-rich element binding protein G (PURG), transcript variant A, mRNA [NM_013357]
A_23_P23564	0.0357645	up	1.88927	PIP5K1A	Homo sapiens phosphatidylinositol-4-phosphate 5-kinase, type I, alpha (PIP5K1A), transcript variant 2, mRNA [NM_003557]
A_33_P3391132	0.00429475	down	-2.51401	ARRDC3-AS1	Homo sapiens ARRDC3 antisense RNA 1 (ARRDC3-AS1), long non-coding RNA [NR_027435]
A_23_P87238	0.0433465	up	3.04158	SAA4	Homo sapiens serum amyloid A4, constitutive (SAA4), mRNA [NM_006512]
A_33_P3264974	0.000613601	down	-3.31423		Homo sapiens cDNA FLJ45721 fis, clone HCASM2007773. [AK127623]
A_23_P341443	0.00174158	down	-1.92078	MNT	Homo sapiens MAX network transcriptional repressor (MNT), mRNA [NM_020310]
A_19_P00321379	0.000508923	down	-4.75027
A_19_P00331472	0.00181414	down	-2.67062
A_33_P3511265	0.0396555	up	3.65073	POSTN	Homo sapiens periostin, osteoblast specific factor (POSTN), transcript variant 1, mRNA [NM_006475]
A_23_P383009	0.00350285	up	5.06428	IGFBP5	Homo sapiens insulin-like growth factor binding protein 5 (IGFBP5), mRNA [NM_000599]
A_32_P137939	0.000804535	down	-1.90237	ACTB	Homo sapiens actin, beta (ACTB), mRNA [NM_001101]
A_23_P113382	0.00332793	up	2.14126	GRIP1	Homo sapiens glutamate receptor interacting protein 1 (GRIP1), transcript variant 1, mRNA [NM_021150]
A_19_P00319222	0.0462334	up	1.51778	ARAP2	ArfGAP with RhoGAP domain, ankyrin repeat and PH domain 2 [Source:HGNC Symbol;Acc:HGNC:16924] [ENST00000503225]
A_33_P3272773	0.000272283	down	-3.55563	ZNF217	Homo sapiens zinc finger protein 217 (ZNF217), mRNA [NM_006526]
A_23_P374322	0.0465339	down	-1.62078	LACC1	Homo sapiens laccase (multicopper oxidoreductase) domain containing 1 (LACC1), transcript variant 2, mRNA [NM_153218]
A_19_P00320478	0.0102701	down	-1.63906
A_19_P00810499	0.0112006	down	-2.57933
A_23_P211643	0.0204643	down	-1.6143	PPARA	Homo sapiens peroxisome proliferator-activated receptor alpha (PPARA), transcript variant 5, mRNA [NM_005036]
A_19_P00805656	0.00138113	down	-2.50904		Homo sapiens cDNA FLJ26832 fis, clone PRS07128. [AK130342]
A_24_P350744	0.0114359	down	-1.76989	KIAA0907	Homo sapiens KIAA0907 (KIAA0907), mRNA [NM_014949]
A_19_P00328159	0.0206995	down	-1.81019
A_23_P386888	0.049726	down	-2.15838	LPA	Homo sapiens lipoprotein, Lp(a) (LPA), mRNA [NM_005577]
A_33_P3805085	0.0354939	down	-1.53367	FNIP1	Homo sapiens folliculin interacting protein 1 (FNIP1), transcript variant 1, mRNA [NM_133372]
A_33_P3234882	0.00107115	down	-2.61798	PRELP	Homo sapiens proline/arginine-rich end leucine-rich repeat protein (PRELP), transcript variant 1, mRNA [NM_002725]
A_23_P28507	0.00333066	up	3.19785	MGAT4A	Homo sapiens mannosyl (alpha-1,3-)-glycoprotein beta-1,4-N-acetylglucosaminyltransferase, isozyme A (MGAT4A), transcript variant 1, mRNA [NM_012214]
A_33_P3309468	0.0307165	up	2.31758	PTPRS	Homo sapiens protein tyrosine phosphatase, receptor type, S (PTPRS), transcript variant 1, mRNA [NM_002850]
A_23_P46215	0.00402406	down	-1.6676	TRIM46	Homo sapiens tripartite motif containing 46 (TRIM46), transcript variant 1, mRNA [NM_025058]
A_33_P3213551	0.000258816	down	-1.69512	SHARPIN	Homo sapiens SHANK-associated RH domain interactor (SHARPIN), transcript variant 1, mRNA [NM_030974]
A_24_P932736	0.0316919	down	-1.7	HMBOX1	homeobox containing 1 [Source:HGNC Symbol;Acc:HGNC:26137] [ENST00000397358]
A_24_P16559	0.000331452	down	-3.14427	FOXP2	Homo sapiens forkhead box P2 (FOXP2), transcript variant 4, mRNA [NM_148900]
A_33_P3260614	0.0402137	up	2.72398	PLCB2	Homo sapiens phospholipase C, beta 2 (PLCB2), transcript variant 1, mRNA [NM_004573]
A_19_P00319545	0.00366898	down	-3.31247
A_23_P303803	0.0384582	up	1.92559	C19orf18	Homo sapiens chromosome 19 open reading frame 18 (C19orf18), mRNA [NM_152474]
A_33_P3402646	0.00213201	down	-2.61374		T cell receptor alpha variable 8-3 [Source:HGNC Symbol;Acc:HGNC:12148] [ENST00000390435]
A_24_P63347	0.0020493	up	3.27149	PF4V1	Homo sapiens platelet factor 4 variant 1 (PF4V1), mRNA [NM_002620]
A_33_P3341906	0.0112712	down	-2.61985	C10orf128	PREDICTED: Homo sapiens chromosome 10 open reading frame 128 (C10orf128), transcript variant X1, mRNA [XM_006717655]
A_23_P54291	4.03718e-05	up	2.51811	DUOX1	Homo sapiens dual oxidase 1 (DUOX1), transcript variant 1, mRNA [NM_017434]
A_23_P36641	0.00319383	down	-2.37042	AICDA	Homo sapiens activation-induced cytidine deaminase (AICDA), mRNA [NM_020661]
A_19_P00327273	0.00907434	down	-3.64339
A_24_P349743	0.00737103	down	-1.52135	RPSAP58	Homo sapiens ribosomal protein SA pseudogene 58 (RPSAP58), non-coding RNA [NR_003662]
A_33_P3389398	0.00449399	down	-2.52212	LOC401220	Homo sapiens hypothetical gene supported by BC036933, mRNA (cDNA clone IMAGE:5243701). [BC036933]
A_33_P3644503	0.0118955	down	-2.31772	LOC339568	Homo sapiens uncharacterized LOC339568 (LOC339568), long non-coding RNA [NR_027124]
A_33_P3351617	0.0070179	down	-2.98661	MYO3A	myosin IIIA [Source:HGNC Symbol;Acc:HGNC:7601] [ENST00000376302]
A_19_P00316505	0.0051204	down	-2.37033		Q3QXT8_9RHOB (Q3QXT8) Mce4/Rv3499c/MTV023.06c protein precursor, partial (9%) [THC2650297]
A_23_P167349	0.00409865	down	-2.35497	GC	Homo sapiens group-specific component (vitamin D binding protein) (GC), transcript variant 1, mRNA [NM_000583]
A_23_P208493	0.0013683	down	-2.87322	LILRB2	Homo sapiens leukocyte immunoglobulin-like receptor, subfamily B (with TM and ITIM domains), member 2 (LILRB2), transcript variant 1, mRNA [NM_005874]
A_19_P00805942	0.00107121	down	-1.87422	SLC7A14	Homo sapiens solute carrier family 7, member 14 (SLC7A14), mRNA [NM_020949]
A_24_P636882	0.00447981	up	1.80532	STK17B	Homo sapiens serine/threonine kinase 17b (STK17B), mRNA [NM_004226]
A_19_P00802849	5.26799e-06	down	-7.93902
A_24_P161293	0.0105788	down	-1.54353	NBPF9	Homo sapiens mRNA; cDNA DKFZp686H059 (from clone DKFZp686H059). [CR936830]
A_19_P00321871	0.000342948	down	-2.55338
A_24_P245298	0.0206238	down	-1.77994	TNFSF12	Homo sapiens tumor necrosis factor (ligand) superfamily, member 12 (TNFSF12), transcript variant 1, mRNA [NM_003809]
A_33_P3229042	0.0238459	down	-2.11893	OR52N1	Homo sapiens olfactory receptor, family 52, subfamily N, member 1 (OR52N1), mRNA [NM_001001913]
A_23_P55586	0.00242705	down	-2.52051	CDH20	Homo sapiens cadherin 20, type 2 (CDH20), mRNA [NM_031891]
A_23_P73632	0.000110613	down	-13.1184	NR0B1	Homo sapiens nuclear receptor subfamily 0, group B, member 1 (NR0B1), mRNA [NM_000475]
A_33_P3264910	7.43615e-05	down	-2.78196	NKX6-2	Homo sapiens NK6 homeobox 2 (NKX6-2), mRNA [NM_177400]
A_33_P3266958	0.0280898	up	1.82564		ZN286_HUMAN (Q9HBT8) Zinc finger protein 286, partial (21%) [THC2510444]
A_23_P5968	0.0141112	down	-2.24037	SEMG2	Homo sapiens semenogelin II (SEMG2), mRNA [NM_003008]
A_24_P752208	0.00134596	up	1.81202		RNA binding motif protein 17 pseudogene 4 [Source:HGNC Symbol;Acc:HGNC:50369] [ENST00000558517]
A_33_P3364473	0.00254592	down	-2.54048
A_33_P3249224	0.00521017	down	-2.47957	BAAT	Homo sapiens bile acid CoA:amino acid N-acyltransferase (BAAT), transcript variant 1, mRNA [NM_001701]
A_33_P3420992	0.00138752	up	1.5237
A_23_P41713	0.043749	down	-2.01738	FAM71B	Homo sapiens family with sequence similarity 71, member B (FAM71B), mRNA [NM_130899]
A_24_P255233	0.00334639	down	-2.52654	RAMP2-AS1	Homo sapiens RAMP2 antisense RNA 1 (RAMP2-AS1), transcript variant 2, long non-coding RNA [NR_024462]
A_33_P3221009	0.00012591	up	3.38464		Homo sapiens cDNA FLJ45966 fis, clone PLACE7015647. [AK127863]
A_33_P3423420	0.000325055	down	-6.78849	ZNF750	Homo sapiens zinc finger protein 750 (ZNF750), mRNA [NM_024702]
A_19_P00331553	0.00462122	down	-1.88542
A_33_P3230399	0.00115471	down	-1.62504	ZNF784	Homo sapiens zinc finger protein 784 (ZNF784), mRNA [NM_203374]
A_32_P108474	0.000142491	up	1.79209	ABCE1	Homo sapiens ATP-binding cassette, sub-family E (OABP), member 1 (ABCE1), transcript variant 1, mRNA [NM_002940]
A_33_P3366575	0.000630086	down	-1.86419	NXT2	Homo sapiens nuclear transport factor 2-like export factor 2 (NXT2), transcript variant 1, mRNA [NM_018698]
A_24_P106112	7.96838e-05	up	2.70422	PKD2	Homo sapiens polycystic kidney disease 2 (autosomal dominant) (PKD2), mRNA [NM_000297]
A_19_P00801075	0.00216104	down	-2.7874
A_23_P4628	0.000658911	up	1.97632	ZNF606	Homo sapiens zinc finger protein 606 (ZNF606), mRNA [NM_025027]
A_23_P77779	0.00202037	down	-1.56983	RPL19	Homo sapiens ribosomal protein L19 (RPL19), mRNA [NM_000981]
A_23_P404481	0.0203697	down	-2.70464	S1PR1	Homo sapiens sphingosine-1-phosphate receptor 1 (S1PR1), mRNA [NM_001400]
A_23_P163711	0.000172616	down	-2.91352	FAM57B	Homo sapiens family with sequence similarity 57, member B (FAM57B), mRNA [NM_031478]
A_23_P329924	3.82128e-05	down	-2.44381	HCAR2	Homo sapiens hydroxycarboxylic acid receptor 2 (HCAR2), mRNA [NM_177551]
A_19_P00316063	0.00721973	up	1.94388	LINC00963	long intergenic non-protein coding RNA 963 [Source:HGNC Symbol;Acc:HGNC:48716] [ENST00000444184]
A_23_P413193	0.00906978	up	1.95812	SFR1	Homo sapiens SWI5-dependent recombination repair 1 (SFR1), transcript variant 2, mRNA [NM_145247]
A_24_P284584	0.00975428	up	1.68496	ZNF559	Homo sapiens zinc finger protein 559 (ZNF559), transcript variant 2, mRNA [NM_032497]
A_33_P3261468	0.0317516	down	-2.29313	SLFN12L	Homo sapiens schlafen family member 12-like (SLFN12L), mRNA [NM_001195790]
A_24_P920646	0.0077958	down	-2.54552	CYP19A1	Homo sapiens cytochrome P450, family 19, subfamily A, polypeptide 1, mRNA (cDNA clone IMAGE:5588077), complete cds. [BC035714]
A_19_P00804344	0.00319343	down	-2.61196
A_33_P3677050	0.0127691	down	-2.15546	LINC01185	Homo sapiens long intergenic non-protein coding RNA 1185 (LINC01185), long non-coding RNA [NR_033980]
A_23_P144123	0.0454239	down	-1.7025	SLC22A13	Homo sapiens solute carrier family 22 (organic anion/urate transporter), member 13 (SLC22A13), mRNA [NM_004256]
A_33_P3409294	0.00876665	down	-1.786		trinucleotide repeat containing 18 pseudogene 2 [Source:HGNC Symbol;Acc:HGNC:34014] [ENST00000417666]
A_33_P3254844	0.00629798	up	2.78754	CEACAM7	Homo sapiens carcinoembryonic antigen-related cell adhesion molecule 7 (CEACAM7), transcript variant 1, mRNA [NM_006890]
A_23_P78980	0.0370035	down	-1.78308	B3GNT3	Homo sapiens UDP-GlcNAc:betaGal beta-1,3-N-acetylglucosaminyltransferase 3 (B3GNT3), mRNA [NM_014256]
A_24_P942017	0.00802472	down	-2.50181	LOC100132356	Homo sapiens uncharacterized LOC100132356 (LOC100132356), long non-coding RNA [NR_034127]
A_23_P12357	0.00487175	down	-2.21124	CRB1	Homo sapiens crumbs family member 1, photoreceptor morphogenesis associated (CRB1), transcript variant 1, mRNA [NM_201253]
A_24_P222911	0.0175488	up	2.10599	SRSF7	Homo sapiens serine/arginine-rich splicing factor 7 (SRSF7), transcript variant 1, mRNA [NM_001031684]
A_24_P374445	0.00127401	down	-2.83642	EFCAB13	Homo sapiens EF-hand calcium binding domain 13 (EFCAB13), transcript variant A, mRNA [NM_152347]
A_23_P351667	0.0406823	up	2.28073	ADAM23	Homo sapiens ADAM metallopeptidase domain 23 (ADAM23), mRNA [NM_003812]
A_23_P342934	0.0248905	up	1.54095	TLE3	Homo sapiens transducin-like enhancer of split 3 (TLE3), transcript variant 1, mRNA [NM_005078]
A_23_P366035	0.0258884	down	-1.98377	ABHD12B	Homo sapiens abhydrolase domain containing 12B (ABHD12B), transcript variant 1, mRNA [NM_001206673]
A_33_P3228617	0.000204802	down	-3.04023	LUZP2	leucine zipper protein 2 [Source:HGNC Symbol;Acc:HGNC:23206] [ENST00000405855]
A_33_P3356361	0.00541858	up	2.49073	SRP14-AS1	Homo sapiens SRP14 antisense RNA1 (head to head) (SRP14-AS1), transcript variant 1, long non-coding RNA [NR_040059]
A_19_P00316183	0.00347373	down	-2.4951	LINC00607	long intergenic non-protein coding RNA 607 [Source:HGNC Symbol;Acc:HGNC:43944] [ENST00000413563]
A_33_P3256760	0.00179759	down	-2.90372	HOXB-AS3	Homo sapiens HOXB cluster antisense RNA 3 (HOXB-AS3), transcript variant 1, long non-coding RNA [NR_033201]
A_23_P159741	0.000502656	up	2.24033	BCOR	Homo sapiens BCL6 corepressor (BCOR), transcript variant 1, mRNA [NM_017745]
A_24_P498652	0.00278742	down	-2.70046	KCNA1	Homo sapiens potassium channel, voltage gated shaker related subfamily A, member 1 (KCNA1), mRNA [NM_000217]
A_23_P350001	0.00177068	down	-2.33083	GUCY1A2	Homo sapiens guanylate cyclase 1, soluble, alpha 2 (GUCY1A2), transcript variant 2, mRNA [NM_000855]
A_33_P3415430	0.0136075	down	-2.32365	HSPA1B	Homo sapiens heat shock 70kDa protein 1B (HSPA1B), mRNA [NM_005346]
A_33_P3843415	0.00439766	down	-2.54125	WDR11-AS1	Homo sapiens WDR11 antisense RNA 1 (WDR11-AS1), long non-coding RNA [NR_033850]
A_23_P105592	1.96722e-05	down	-4.1049	MVK	Homo sapiens mevalonate kinase (MVK), transcript variant 1, mRNA [NM_000431]
A_19_P00809528	0.00977738	down	-2.77858
A_33_P3417215	0.0149716	down	-2.56976	CD72	CD72 molecule [Source:HGNC Symbol;Acc:HGNC:1696] [ENST00000378431]
A_19_P00315999	0.00657117	down	-2.36673
A_32_P182812	0.036791	down	-2.05731	SLC6A4	Homo sapiens solute carrier family 6 (neurotransmitter transporter), member 4 (SLC6A4), mRNA [NM_001045]
A_33_P3376419	0.00413959	down	-2.38011	lnc-ST6GALNAC5-1	ik22g01.x6 HR85 islet Homo sapiens cDNA clone IMAGE:5781697 3', mRNA sequence [CK825693]
A_33_P3375785	0.00285573	down	-2.63956	LOC100996630	PREDICTED: Homo sapiens uncharacterized LOC100996630 (LOC100996630), ncRNA [XR_159047]
A_33_P3362068	0.0351221	down	-1.73202		ICP0_HHV11 (P08393) Trans-acting transcriptional protein ICP0 (Immediate-early protein IE110) (VMW110) (Alpha-0 protein), partial (4%) [THC2688744]
A_33_P3259253	0.04172	down	-1.6031	CD28	Homo sapiens CD28 molecule (CD28), transcript variant 1, mRNA [NM_006139]
A_24_P153576	0.0153163	up	1.51347	SHPRH	Homo sapiens SNF2 histone linker PHD RING helicase, E3 ubiquitin protein ligase (SHPRH), transcript variant 2, mRNA [NM_173082]
A_24_P252794	0.0307146	up	1.53376	CUL2	Homo sapiens cullin 2 (CUL2), transcript variant 3, mRNA [NM_003591]
A_33_P3423570	0.0147386	down	-1.59311	METRN	Homo sapiens meteorin, glial cell differentiation regulator (METRN), mRNA [NM_024042]
A_33_P3404470	0.00197537	up	2.70337	UNC93B1	Homo sapiens unc-93 homolog B1 (C. elegans) (UNC93B1), mRNA [NM_030930]
A_23_P30358	0.0113565	down	-2.25145	PSD2	Homo sapiens pleckstrin and Sec7 domain containing 2 (PSD2), mRNA [NM_032289]
A_19_P00318152	0.0127977	up	2.07296	SNHG11	Homo sapiens small nucleolar RNA host gene 11 (non-protein coding) (SNHG11), long non-coding RNA [NR_003239]
A_23_P158997	0.0209747	down	-1.8987	MIR3916	microRNA 3916 [Source:HGNC Symbol;Acc:HGNC:38912] [ENST00000421406]
A_23_P351757	1.62243e-05	down	-2.20602	PLCD3	Homo sapiens phospholipase C, delta 3 (PLCD3), mRNA [NM_133373]
A_24_P202567	0.0126454	down	-1.99371	ITPKC	Homo sapiens inositol-trisphosphate 3-kinase C (ITPKC), mRNA [NM_025194]
A_33_P3290914	0.0180916	down	-1.92928	SMC1A	Homo sapiens structural maintenance of chromosomes 1A (SMC1A), transcript variant 2, mRNA [NM_001281463]
A_24_P57898	0.00820032	up	2.52908	BHLHE23	Homo sapiens basic helix-loop-helix family, member e23 (BHLHE23), mRNA [NM_080606]
A_24_P148717	0.0113586	down	-3.6026	CCR1	Homo sapiens chemokine (C-C motif) receptor 1 (CCR1), mRNA [NM_001295]
A_24_P194661	0.0038162	down	-2.53991	FLJ38379	PREDICTED: Homo sapiens uncharacterized FLJ38379 (FLJ38379), misc_RNA [XR_108456]
A_19_P00331688	0.0215467	down	-1.84289	LOC101927841	PREDICTED: Homo sapiens uncharacterized LOC101927841 (LOC101927841), transcript variant X1, ncRNA [XR_242144]
A_23_P18123	0.0052819	down	-2.42719	NLGN1	Homo sapiens neuroligin 1 (NLGN1), mRNA [NM_014932]
A_33_P3420633	0.0268832	down	-2.14133	PRR35	Homo sapiens proline rich 35 (PRR35), mRNA [NM_145270]
A_33_P3386181	0.000308519	down	-1.65802	ZFP64	Homo sapiens ZFP64 zinc finger protein (ZFP64), transcript variant 1, mRNA [NM_018197]
A_33_P3412588	0.00430968	down	-2.51746	LOC102724809	PREDICTED: Homo sapiens uncharacterized LOC102724809 (LOC102724809), transcript variant X2, ncRNA [XR_425796]
A_19_P00331099	0.00496755	down	-1.82851
A_23_P431430	0.0152523	down	-2.27284		chromosome 20 open reading frame 187 [Source:HGNC Symbol;Acc:HGNC:16180] [ENST00000378252]
A_33_P3232290	0.0360651	down	-1.85324	NPS	Homo sapiens neuropeptide S (NPS), mRNA [NM_001030013]
A_33_P3230369	0.0249376	down	-2.19864		Q7QZ24_GIALA (Q7QZ24) GLP_464_39861_39520, partial (13%) [THC2626276]
A_23_P6293	0.0331433	down	-2.08313	UBASH3A	Homo sapiens ubiquitin associated and SH3 domain containing A (UBASH3A), transcript variant 1, mRNA [NM_018961]
A_19_P00800397	0.0362152	down	-2.15991
A_23_P324304	0.0234924	down	-2.0203	ALK	Homo sapiens anaplastic lymphoma receptor tyrosine kinase (ALK), mRNA [NM_004304]
A_23_P68910	5.50501e-06	down	-3.73209	SSTR3	Homo sapiens somatostatin receptor 3 (SSTR3), transcript variant 1, mRNA [NM_001051]
A_23_P388168	0.0187213	down	-2.75351	RAB3B	Homo sapiens RAB3B, member RAS oncogene family (RAB3B), mRNA [NM_002867]
A_24_P204244	0.000508902	down	-1.63798	ANXA2P1	Homo sapiens annexin A2 pseudogene 1 (ANXA2P1), non-coding RNA [NR_001562]
A_32_P172141	0.0332193	up	2.0785	CDON	Homo sapiens cell adhesion associated, oncogene regulated (CDON), transcript variant 2, mRNA [NM_016952]
A_24_P79617	0.000613379	up	3.69461	KIAA0040	Homo sapiens KIAA0040 (KIAA0040), transcript variant 2, mRNA [NM_014656]
A_33_P3525067	0.000643909	down	-3.42612	LOC285627	Homo sapiens uncharacterized LOC285627 (LOC285627), long non-coding RNA [NR_027110]
A_23_P110430	0.0181496	up	2.35938	MSX1	Homo sapiens msh homeobox 1 (MSX1), mRNA [NM_002448]
A_19_P00803049	0.034147	up	1.9994
A_23_P2066	0.00332012	up	1.81739	APIP	Homo sapiens APAF1 interacting protein (APIP), mRNA [NM_015957]
A_33_P3320022	0.0266875	down	-1.89334	GALNTL6	Homo sapiens polypeptide N-acetylgalactosaminyltransferase-like 6 (GALNTL6), mRNA [NM_001034845]
A_33_P3376031	0.0236788	up	1.94403	LOC100128770	Homo sapiens uncharacterized LOC100128770 (LOC100128770), long non-coding RNA [NR_047572]
A_33_P3245133	0.0375764	down	-1.5136
A_33_P3342375	0.0034815	down	-2.54454	MAGEA6	Homo sapiens melanoma antigen family A, 6 (MAGEA6), transcript variant 2, mRNA [NM_175868]
A_33_P3227904	0.00345731	down	-1.77657	SLC25A34	Homo sapiens solute carrier family 25, member 34 (SLC25A34), mRNA [NM_207348]
A_23_P216845	0.0492571	down	-1.50278	GFI1B	Homo sapiens growth factor independent 1B transcription repressor (GFI1B), transcript variant 1, mRNA [NM_004188]
A_19_P00802757	0.00342181	down	-2.52191
A_33_P3389728	0.00107989	down	-3.65913	NR5A2	Homo sapiens nuclear receptor subfamily 5, group A, member 2 (NR5A2), transcript variant 1, mRNA [NM_205860]
A_33_P3595369	0.00555881	down	-2.46465	RGR	Homo sapiens retinal G protein coupled receptor (RGR), transcript variant 1, mRNA [NM_002921]
A_33_P3295749	0.0476777	down	-1.65727	GLIPR1L2	Homo sapiens GLI pathogenesis-related 1 like 2 (GLIPR1L2), transcript variant 3, non-coding RNA [NR_072995]
A_23_P212383	0.00214899	up	1.66313	SACM1L	Homo sapiens SAC1 suppressor of actin mutations 1-like (yeast) (SACM1L), mRNA [NM_014016]
A_24_P205130	0.00523895	up	1.50439	FNBP1	Homo sapiens formin binding protein 1 (FNBP1), mRNA [NM_015033]
A_23_P99186	0.00391632	up	1.54032	UBE3B	Homo sapiens ubiquitin protein ligase E3B (UBE3B), transcript variant 3, mRNA [NM_183415]
A_33_P3367860	0.02763	down	-1.72722	CHRM1	Homo sapiens cholinergic receptor, muscarinic 1 (CHRM1), mRNA [NM_000738]
A_19_P00320740	0.0280142	down	-2.32903	MIR143HG	MIR143 host gene (non-protein coding) [Source:HGNC Symbol;Acc:HGNC:42872] [ENST00000505254]
A_33_P3339715	0.0043737	down	-2.54261	LOC644841	Homo sapiens cDNA FLJ42553 fis, clone BRACE3005225. [AK124544]
A_33_P3269109	0.00987811	up	2.02955	GUCY1A3	guanylate cyclase 1, soluble, alpha 3 [Source:HGNC Symbol;Acc:HGNC:4685] [ENST00000512983]
A_23_P153480	0.0142802	up	3.35049	KLK5	Homo sapiens kallikrein-related peptidase 5 (KLK5), transcript variant 1, mRNA [NM_012427]
A_24_P251534	0.00103008	down	-1.60325	CTDSPL	Homo sapiens CTD (carboxy-terminal domain, RNA polymerase II, polypeptide A) small phosphatase-like (CTDSPL), transcript variant 1, mRNA [NM_001008392]
A_23_P138680	0.021676	up	1.93752	IL15RA	Homo sapiens interleukin 15 receptor, alpha (IL15RA), transcript variant 2, mRNA [NM_172200]
A_23_P257365	0.0270438	up	1.9008	GFI1	Homo sapiens growth factor independent 1 transcription repressor (GFI1), transcript variant 1, mRNA [NM_005263]
A_23_P215227	0.0325881	up	1.56085	DNAJB6	Homo sapiens DnaJ (Hsp40) homolog, subfamily B, member 6 (DNAJB6), transcript variant 2, mRNA [NM_005494]
A_32_P192692	9.6631e-05	down	-3.6743	KCNMA1	Homo sapiens potassium channel, calcium activated large conductance subfamily M alpha, member 1 (KCNMA1), transcript variant 1, mRNA [NM_001014797]
A_19_P00800519	0.0105069	down	-2.07099
A_19_P00805888	0.0360888	down	-2.19398
A_23_P119789	0.000480632	up	1.84369	TMEM185B	Homo sapiens transmembrane protein 185B (TMEM185B), mRNA [NM_024121]
A_33_P3300867	0.0144958	down	-1.87749	lnc-PAICS-1	Homo sapiens cDNA FLJ42646 fis, clone BRACE3026075. [AK124637]
A_33_P3325704	0.000681631	down	-7.21951	SPRR2E	Homo sapiens small proline-rich protein 2E (SPRR2E), mRNA [NM_001024209]
A_33_P3389336	0.000242367	down	-3.39759	LOC101929918	PREDICTED: Homo sapiens uncharacterized LOC101929918 (LOC101929918), transcript variant X1, ncRNA [XR_424216]
A_23_P252388	0.00170996	down	-2.87642	SPEF2	Homo sapiens sperm flagellar 2 (SPEF2), transcript variant 1, mRNA [NM_024867]
A_19_P00326973	1.1755e-05	down	-3.17156
A_33_P3304948	0.0287671	down	-2.15619	XKR7	Homo sapiens XK, Kell blood group complex subunit-related family, member 7 (XKR7), mRNA [NM_001011718]
A_23_P46182	0.00286988	down	-1.70278	RPS8	Homo sapiens ribosomal protein S8 (RPS8), mRNA [NM_001012]
A_24_P350759	0.0274667	down	-2.12593	SLC1A2	Homo sapiens solute carrier family 1 (glial high affinity glutamate transporter), member 2 (SLC1A2), transcript variant 1, mRNA [NM_004171]
A_23_P116387	0.013123	down	-2.02151	INCENP	Homo sapiens inner centromere protein antigens 135/155kDa (INCENP), transcript variant 1, mRNA [NM_001040694]
A_24_P157424	0.00107128	up	1.55835	NCBP2	Homo sapiens nuclear cap binding protein subunit 2, 20kDa (NCBP2), transcript variant 1, mRNA [NM_007362]
A_33_P3271261	0.00262079	down	-3.5153	NTN3	Homo sapiens netrin 3 (NTN3), mRNA [NM_006181]
A_33_P3690239	0.0192417	down	-2.09435	LINC00701	Homo sapiens long intergenic non-protein coding RNA 701 (LINC00701), long non-coding RNA [NR_038884]
A_33_P3326349	0.00988354	down	-2.2173	SMG5	Homo sapiens SMG5 nonsense mediated mRNA decay factor (SMG5), mRNA [NM_015327]
A_33_P3708658	0.00389138	up	2.25963	lnc-RP11-712L6.5.1-2	Homo sapiens cDNA FLJ39051 fis, clone NT2RP7011452. [AK096370]
A_23_P85015	0.00484566	up	3.64577	MAOB	Homo sapiens monoamine oxidase B (MAOB), mRNA [NM_000898]
A_23_P81880	7.12331e-05	down	-2.06013	CTDSP2	Homo sapiens CTD (carboxy-terminal domain, RNA polymerase II, polypeptide A) small phosphatase 2 (CTDSP2), mRNA [NM_005730]
A_33_P3299865	0.000625729	down	-2.34923	HIST1H4K	Homo sapiens histone cluster 1, H4k (HIST1H4K), mRNA [NM_003541]
A_23_P159676	0.00498202	down	-2.60296	TBX22	Homo sapiens T-box 22 (TBX22), transcript variant 2, mRNA [NM_016954]
A_23_P28598	0.0179707	down	-2.69717	DLX2	Homo sapiens distal-less homeobox 2 (DLX2), mRNA [NM_004405]
A_33_P3223898	0.0201576	down	-2.16451	PRSS45	Homo sapiens protease, serine, 45 (PRSS45), mRNA [NM_199183]
A_19_P00319282	0.00979932	down	-2.19302	CAV2	caveolin 2 [Source:HGNC Symbol;Acc:HGNC:1528] [ENST00000490906]
A_33_P3351851	4.77279e-05	down	-5.04915	HIST1H4L	Homo sapiens histone cluster 1, H4l (HIST1H4L), mRNA [NM_003546]
A_33_P3363799	0.00839941	down	-2.52248	NCAM1	Homo sapiens neural cell adhesion molecule 1 (NCAM1), transcript variant 5, mRNA [NM_001242607]
A_33_P3806558	0.00245599	down	-2.69084	LOC388456	PREDICTED: Homo sapiens uncharacterized LOC388456 (LOC388456), ncRNA [XR_243815]
A_24_P98006	0.0230939	down	-2.39634	MCHR2	Homo sapiens melanin-concentrating hormone receptor 2 (MCHR2), transcript variant 1, mRNA [NM_001040179]
A_33_P3242623	0.000131548	down	-5.77357	SLC7A11	Homo sapiens solute carrier family 7 (anionic amino acid transporter light chain, xc- system), member 11 (SLC7A11), mRNA [NM_014331]
A_23_P110345	0.00961509	down	-1.74919	CHIC2	Homo sapiens cysteine-rich hydrophobic domain 2 (CHIC2), mRNA [NM_012110]
A_33_P3347937	0.0382322	down	-1.56455	HSF1	Homo sapiens heat shock transcription factor 1 (HSF1), mRNA [NM_005526]
A_33_P3228718	0.0395995	up	1.97007		C-type lectin domain family 19, member A [Source:HGNC Symbol;Acc:HGNC:34522] [ENST00000476906]
A_23_P128759	0.0204715	down	-2.05369	SERPINA10	Homo sapiens serpin peptidase inhibitor, clade A (alpha-1 antiproteinase, antitrypsin), member 10 (SERPINA10), transcript variant 1, mRNA [NM_016186]
A_33_P3875570	0.00215338	down	-2.72278	LOC100628314	UI-1-BC1p-akz-b-02-0-UI.s1 NCI_CGAP_Pl3 Homo sapiens cDNA clone UI-1-BC1p-akz-b-02-0-UI 3', mRNA sequence [BQ013595]
A_23_P77401	0.0032566	up	1.76288	CPPED1	Homo sapiens calcineurin-like phosphoesterase domain containing 1 (CPPED1), transcript variant 1, mRNA [NM_018340]
A_23_P37127	0.0322585	up	2.28032	FOXA1	Homo sapiens forkhead box A1 (FOXA1), mRNA [NM_004496]
A_33_P3409225	0.00345407	down	-2.60349		T cell receptor beta variable 5-3 (non-functional) [Source:HGNC Symbol;Acc:HGNC:12220] [ENST00000390362]
A_23_P381577	0.0197754	up	1.57758	ZNF25	Homo sapiens zinc finger protein 25 (ZNF25), mRNA [NM_145011]
A_24_P14731	0.0292298	up	1.86015	PCSK1N	Homo sapiens proprotein convertase subtilisin/kexin type 1 inhibitor (PCSK1N), mRNA [NM_013271]
A_23_P34835	0.0419686	down	-1.64698	LMNA	Homo sapiens lamin A/C (LMNA), transcript variant 2, mRNA [NM_005572]
A_23_P23502	0.0495544	down	-1.72551	OR6N1	Homo sapiens olfactory receptor, family 6, subfamily N, member 1 (OR6N1), mRNA [NM_001005185]
A_33_P3314407	0.00605776	down	-2.34961	ENO4	Homo sapiens enolase family member 4 (ENO4), mRNA [NM_001242699]
A_23_P110957	0.0108639	up	1.9464	FOXF2	Homo sapiens forkhead box F2 (FOXF2), mRNA [NM_001452]
A_33_P3277952	0.00452059	down	-2.32774
A_33_P3421664	0.00509425	down	-2.19793	TDRD5	Homo sapiens tudor domain containing 5 (TDRD5), transcript variant 1, mRNA [NM_001199085]
A_19_P00803578	0.0228105	up	2.98746
A_23_P215956	0.00415059	up	2.66741	MYC	Homo sapiens v-myc avian myelocytomatosis viral oncogene homolog (MYC), mRNA [NM_002467]
A_33_P3499102	0.0423386	down	-1.59907	RBM10	Homo sapiens cDNA FLJ40796 fis, clone TRACH2007754, highly similar to DXS8237E PROTEIN. [AK098115]
A_23_P148919	0.00213732	up	1.55881	CPT2	Homo sapiens carnitine palmitoyltransferase 2 (CPT2), mRNA [NM_000098]
A_23_P152305	0.0179497	down	-1.84188	CDH11	Homo sapiens cadherin 11, type 2, OB-cadherin (osteoblast) (CDH11), mRNA [NM_001797]
A_24_P286569	0.00225826	up	2.24122	LANCL2	Homo sapiens LanC lantibiotic synthetase component C-like 2 (bacterial) (LANCL2), mRNA [NM_018697]
A_23_P116173	0.0219984	up	8.12156	COLCA2	Homo sapiens colorectal cancer associated 2 (COLCA2), transcript variant 3, mRNA [NM_001136105]
A_33_P3223056	0.0102587	up	2.70885	ADAMTS10	Homo sapiens ADAM metallopeptidase with thrombospondin type 1 motif, 10 (ADAMTS10), transcript variant 1, mRNA [NM_030957]
A_23_P73837	0.00273063	down	-2.52588	TLR8	Homo sapiens toll-like receptor 8 (TLR8), transcript variant 1, mRNA [NM_016610]
A_33_P3336617	0.0160111	down	-1.6625	ALDH3A2	Homo sapiens aldehyde dehydrogenase 3 family, member A2 (ALDH3A2), transcript variant 2, mRNA [NM_000382]
A_33_P3266780	0.0071979	up	3.00513	PODXL2	Homo sapiens podocalyxin-like 2 (PODXL2), mRNA [NM_015720]
A_33_P3451458	0.000956384	down	-2.82182	NCRNA00249	ak36e05.s1 Soares_testis_NHT Homo sapiens cDNA clone IMAGE:1408064 3', mRNA sequence [AA861243]
A_23_P50942	0.00806549	down	-1.56872	RAB3GAP1	Homo sapiens RAB3 GTPase activating protein subunit 1 (catalytic) (RAB3GAP1), transcript variant 2, mRNA [NM_012233]
A_33_P3307495	0.0024011	up	19.2728	STRA6	Homo sapiens stimulated by retinoic acid 6 (STRA6), transcript variant 8, mRNA [NM_001199042]
A_23_P164179	0.00388759	down	-1.7807	TOB1	Homo sapiens transducer of ERBB2, 1 (TOB1), transcript variant 1, mRNA [NM_005749]
A_23_P416142	0.0128737	up	1.71342	DLG1	Homo sapiens discs, large homolog 1 (Drosophila) (DLG1), transcript variant 2, mRNA [NM_004087]
A_33_P3302652	0.0490529	down	-1.66829		chromosome 1 open reading frame 132 [Source:HGNC Symbol;Acc:HGNC:32018] [ENST00000487977]
A_24_P935682	0.0314064	up	3.15509	LOC100131541	Homo sapiens clone DNA166629 MRSS6228 (UNQ6228) mRNA, complete cds. [AY358248]
A_23_P354151	0.000934478	down	-2.53005	ITK	Homo sapiens IL2-inducible T-cell kinase (ITK), mRNA [NM_005546]
A_32_P47988	6.40518e-05	down	-2.62005	CAMK2D	Homo sapiens calcium/calmodulin-dependent protein kinase II delta (CAMK2D), transcript variant 3, mRNA [NM_001221]
A_23_P332374	0.0120141	up	1.56267	ZNF175	Homo sapiens zinc finger protein 175 (ZNF175), mRNA [NM_007147]
A_23_P143365	0.0123995	down	-2.22869	CST9L	Homo sapiens cystatin 9-like (CST9L), mRNA [NM_080610]
A_33_P3364761	0.0233799	down	-1.78014		PREDICTED: Homo sapiens uncharacterized LOC401589 (LOC401589), misc_RNA [XR_132683]
A_23_P151851	8.05662e-05	up	7.07637	DUOX2	Homo sapiens dual oxidase 2 (DUOX2), mRNA [NM_014080]
A_19_P00811218	0.00398387	down	-2.57138
A_33_P3417589	0.000240054	up	2.23154		keratin 8 pseudogene 44 [Source:HGNC Symbol;Acc:HGNC:39878] [ENST00000441609]
A_19_P00317878	0.00416967	down	-2.4296	LINC00659	Homo sapiens long intergenic non-protein coding RNA 659 (LINC00659), transcript variant 1, long non-coding RNA [NR_046224]
A_23_P400505	0.00369642	down	-2.68376	C1QTNF9	Homo sapiens C1q and tumor necrosis factor related protein 9 (C1QTNF9), transcript variant 2, mRNA [NM_178540]
A_32_P123143	0.00302264	down	-2.51489	HCN1	Homo sapiens hyperpolarization activated cyclic nucleotide gated potassium channel 1 (HCN1), mRNA [NM_021072]
A_24_P401090	0.0219268	up	1.79448
A_33_P3237784	0.012118	down	-1.70662	PORCN	Homo sapiens porcupine homolog (Drosophila) (PORCN), transcript variant F, mRNA [NM_001282167]
A_33_P3326627	0.00232628	down	-2.52679	LOC100130468	Homo sapiens cDNA FLJ44564 fis, clone UTERU3009259. [AK126528]
A_23_P34597	0.0038684	down	-2.3386	CDA	Homo sapiens cytidine deaminase (CDA), mRNA [NM_001785]
A_32_P190488	0.00882532	down	-1.5398
A_23_P167723	0.00228768	down	-2.5392	FBXL21	Homo sapiens F-box and leucine-rich repeat protein 21 (gene/pseudogene) (FBXL21), mRNA [NM_012159]
A_24_P843020	0.00232648	down	-2.54065
A_33_P3427239	0.0378334	down	-1.77673	LOC100134937	Homo sapiens cDNA clone IMAGE:5263734. [BC035129]
A_19_P00318230	0.00095762	down	-1.95208	lnc-KLF14-2	LNCipedia lincRNA (lnc-KLF14-2), lincRNA [lnc-KLF14-2:7]
A_33_P3221223	0.00274498	down	-2.53517		Q96PM8_HUMAN (Q96PM8) B lymphocyte activation-related protein BC-1514, complete [THC2601316]
A_23_P258612	0.00147524	down	-1.95503	ATP8A2	Homo sapiens ATPase, aminophospholipid transporter, class I, type 8A, member 2 (ATP8A2), mRNA [NM_016529]
A_33_P3211659	0.00112244	up	10.0099
A_33_P3313528	0.0101669	down	-1.5167		Synthetic construct Homo sapiens gateway clone IMAGE:100016719 3' read ADORA2B mRNA. [CU693037]
A_32_P167239	0.00843391	down	-1.73883	AFAP1L1	Homo sapiens actin filament associated protein 1-like 1 (AFAP1L1), transcript variant 1, mRNA [NM_152406]
A_24_P251841	0.00134604	up	1.83464	SETD7	Homo sapiens SET domain containing (lysine methyltransferase) 7 (SETD7), mRNA [NM_030648]
A_33_P3792328	0.0074413	up	1.65927	LSM3	LSM3 homolog, U6 small nuclear RNA associated (S. cerevisiae) [Source:HGNC Symbol;Acc:HGNC:17874] [ENST00000306024]
A_23_P390148	0.00147197	up	3.39215	RALGPS1	Homo sapiens Ral GEF with PH domain and SH3 binding motif 1 (RALGPS1), transcript variant 1, mRNA [NM_014636]
A_33_P3832341	0.00225353	down	-2.58196	SCARNA22	AGENCOURT_10609207 NIH_MGC_126 Homo sapiens cDNA clone IMAGE:6727460 5', mRNA sequence [BU955376]
A_33_P3279311	0.035007	down	-2.1569	lnc-C21orf54-4	LNCipedia lincRNA (lnc-C21orf54-4), lincRNA [lnc-C21orf54-4:1]
A_33_P3280080	0.00419273	down	-2.4555	LINC00898	Homo sapiens long intergenic non-protein coding RNA 898 (LINC00898), long non-coding RNA [NR_033377]
A_33_P3281795	0.00101709	down	-2.36863	MGLL	Homo sapiens monoglyceride lipase (MGLL), transcript variant 1, mRNA [NM_007283]
A_23_P215484	2.37344e-06	up	495.459	CCL26	Homo sapiens chemokine (C-C motif) ligand 26 (CCL26), mRNA [NM_006072]
A_23_P300905	0.000185645	up	1.97743	CCNY	Homo sapiens cyclin Y (CCNY), transcript variant 1, mRNA [NM_145012]
A_33_P3283679	0.0157859	down	-2.39413	LOC100129717	Homo sapiens cDNA FLJ53524 complete cds. [AK296186]
A_33_P3372332	0.021515	up	1.82416	CYBA	Homo sapiens cytochrome b-245, alpha polypeptide (CYBA), mRNA [NM_000101]
A_23_P124402	0.0383403	down	-2.08841	HTR3C	Homo sapiens 5-hydroxytryptamine (serotonin) receptor 3C, ionotropic (HTR3C), mRNA [NM_130770]
A_24_P132039	0.0013259	up	1.91318	RNF14	Homo sapiens ring finger protein 14 (RNF14), transcript variant 1, mRNA [NM_004290]
A_23_P253446	0.0363718	down	-2.04639	GAP43	Homo sapiens growth associated protein 43 (GAP43), transcript variant 2, mRNA [NM_002045]
A_33_P3230478	0.00613679	down	-2.41701	C1S	Homo sapiens complement component 1, s subcomponent (C1S), transcript variant 1, mRNA [NM_201442]
A_33_P3397496	0.00403929	down	-2.51252	F13B	Homo sapiens coagulation factor XIII, B polypeptide (F13B), mRNA [NM_001994]
A_23_P371729	0.022604	down	-1.89198	GJA5	Homo sapiens gap junction protein, alpha 5, 40kDa (GJA5), transcript variant A, mRNA [NM_005266]
A_33_P3336248	0.00470393	down	-2.61586		Homo sapiens cDNA FLJ45488 fis, clone BRTHA2003759. [AK127397]
A_19_P00812625	0.00056226	down	-2.47564
A_33_P3313070	0.00366315	down	-2.59157		HSU15172 BCL2/adenovirus E1B 19kD-interacting protein 1 {Homo sapiens} (exp=-1; wgp=0; cg=0), partial (5%) [THC2766186]
A_33_P3242039	0.0449372	down	-1.77708
A_23_P380754	0.0258464	up	2.34195	PRSS1	Homo sapiens protease, serine, 1 (trypsin 1) (PRSS1), mRNA [NM_002769]
A_23_P502957	0.00100058	up	5.43508	CDH26	Homo sapiens cadherin 26 (CDH26), transcript variant b, mRNA [NM_021810]
A_19_P00321882	0.00310017	down	-2.22233		qo16d04.x1 NCI_CGAP_Lu5 Homo sapiens cDNA clone IMAGE:1908679 3' similar to gb:K01506 HLA CLASS II HISTOCOMPATIBILITY ANTIGEN, DP(1) ALPHA CHAIN (HUMAN);, mRNA sequence [AI301070]
A_32_P211418	0.00332227	down	-2.61259	PIH1D3	Homo sapiens PIH1 domain containing 3 (PIH1D3), transcript variant 2, mRNA [NM_173494]
A_33_P3417432	0.0316244	down	-2.25167	LOC100129098	PREDICTED: Homo sapiens WAS/WASL-interacting protein family member 1-like (LOC100129098), mRNA [XM_001714893]
A_24_P116710	0.00520142	down	-2.35992	RAMP2	Homo sapiens receptor (G protein-coupled) activity modifying protein 2 (RAMP2), mRNA [NM_005854]
A_23_P18672	0.0485437	up	1.98353	GBA3	Homo sapiens glucosidase, beta, acid 3 (gene/pseudogene) (GBA3), transcript variant 1, mRNA [NM_020973]
A_24_P223124	0.00952286	up	1.70376	FNDC3B	Homo sapiens fibronectin type III domain containing 3B (FNDC3B), transcript variant 1, mRNA [NM_022763]
A_24_P696761	0.0106516	up	4.312	LEMD1	Homo sapiens LEM domain containing 1 (LEMD1), transcript variant 3, mRNA [NM_001001552]
A_24_P184305	2.19343e-05	up	2.35907	BBS1	Homo sapiens Bardet-Biedl syndrome 1 (BBS1), mRNA [NM_024649]
A_23_P150857	0.00322922	up	2.10465	SUOX	Homo sapiens sulfite oxidase (SUOX), transcript variant 1, mRNA [NM_000456]
A_24_P42446	0.00303035	down	-2.58399	PURG	purine-rich element binding protein G [Source:HGNC Symbol;Acc:HGNC:17930] [ENST00000339382]
A_19_P00803054	0.0026269	down	-2.53791
A_23_P155765	0.0202192	down	-2.12477	HMGB2	Homo sapiens high mobility group box 2 (HMGB2), transcript variant 1, mRNA [NM_002129]
A_19_P00321502	0.016365	down	-2.12401	KC6	keratoconus gene 6 [Source:EntrezGene;Acc:641516] [ENST00000601523]
A_24_P343377	0.00274719	down	-1.51958	ATP5J2	Homo sapiens ATP synthase, H+ transporting, mitochondrial Fo complex, subunit F2 (ATP5J2), transcript variant 3, mRNA [NM_001003714]
A_24_P325520	0.0138055	up	1.95241	SORT1	Homo sapiens sortilin 1 (SORT1), transcript variant 1, mRNA [NM_002959]
A_23_P35092	4.55774e-05	up	52.5618	IL19	Homo sapiens interleukin 19 (IL19), transcript variant 1, mRNA [NM_153758]
A_23_P14876	0.0129928	down	-1.50282	SRP14	Homo sapiens signal recognition particle 14kDa (homologous Alu RNA binding protein) (SRP14), transcript variant 1, mRNA [NM_003134]
A_33_P3373985	0.043262	down	-1.8795		high mobility group AT-hook 1 pseudogene 8 (functional) [Source:HGNC Symbol;Acc:HGNC:39183] [ENST00000414130]
A_19_P00813222	0.0284128	down	-2.15718
A_24_P682579	0.0371237	down	-1.88813
A_33_P3462960	0.0197706	down	-1.52209	DNAJC3	Homo sapiens DnaJ (Hsp40) homolog, subfamily C, member 3 (DNAJC3), mRNA [NM_006260]
A_23_P211007	0.00145329	up	2.57277	NRIP1	Homo sapiens nuclear receptor interacting protein 1 (NRIP1), mRNA [NM_003489]
A_33_P3360341	0.00107989	up	9.65781	GATA3	Homo sapiens GATA binding protein 3 (GATA3), transcript variant 1, mRNA [NM_001002295]
A_19_P00811847	0.0288709	down	-1.9446		MRPE_BACPF (Q9RGZ1) Na(+)/H(+) antiporter subunit E (Multiple resistance and pH homeostasis protein E) (Mrp complex subunit E), partial (9%) [THC2650232]
A_23_P76529	0.0178565	down	-1.7054	ITGB7	Homo sapiens integrin, beta 7 (ITGB7), transcript variant 1, mRNA [NM_000889]
A_33_P3418000	2.62148e-05	down	-2.21784	RELL1	Homo sapiens RELT-like 1 (RELL1), transcript variant 2, mRNA [NM_001085399]
A_33_P3272663	0.0130787	down	-1.64474		Homo sapiens cDNA FLJ27430 fis, clone WMD07913. [AK130940]
A_33_P3383356	0.00196153	down	-2.89676	GLT8D2	glycosyltransferase 8 domain containing 2 [Source:HGNC Symbol;Acc:HGNC:24890] [ENST00000548660]
A_23_P500410	0.0365288	up	1.52604	ATP6V1G2	Homo sapiens ATPase, H+ transporting, lysosomal 13kDa, V1 subunit G2 (ATP6V1G2), transcript variant 1, mRNA [NM_130463]
A_23_P88602	6.41523e-05	up	2.2611	MEIS2	Homo sapiens Meis homeobox 2 (MEIS2), transcript variant a, mRNA [NM_170677]
A_33_P3311855	0.00233513	down	-2.52458
A_24_P164998	0.00127082	down	-2.62875	LYPD8	Homo sapiens LY6/PLAUR domain containing 8 (LYPD8), transcript variant 1, mRNA [NM_001085474]
A_19_P00322010	0.00225408	down	-2.53567
A_33_P3268507	0.021782	up	1.83306	CEACAM1	Homo sapiens carcinoembryonic antigen-related cell adhesion molecule 1 (biliary glycoprotein) (CEACAM1), transcript variant 5, mRNA [NM_001184816]
A_33_P3343360	0.00226521	down	-2.54057	CCSER1	Homo sapiens coiled-coil serine-rich protein 1 (CCSER1), transcript variant 2, mRNA [NM_207491]
A_23_P253542	8.77321e-05	up	7.00069	SMPX	Homo sapiens small muscle protein, X-linked (SMPX), transcript variant 1, mRNA [NM_014332]
A_23_P116850	0.00514756	down	-2.25162	KRT2	Homo sapiens keratin 2, type II (KRT2), mRNA [NM_000423]
A_19_P00805014	0.00236527	down	-2.54226
A_23_P385690	0.0452345	up	1.77209	WNT3A	Homo sapiens wingless-type MMTV integration site family, member 3A (WNT3A), mRNA [NM_033131]
A_33_P3284557	0.00476166	down	-1.76719	ZAK	Homo sapiens sterile alpha motif and leucine zipper containing kinase AZK (ZAK), transcript variant 1, mRNA [NM_016653]
A_33_P3359683	0.0059032	down	-2.36726	IL16	Homo sapiens interleukin 16 (IL16), transcript variant 3, mRNA [NM_001172128]
A_23_P7896	0.00233142	up	1.63058	DUSP22	Homo sapiens dual specificity phosphatase 22 (DUSP22), transcript variant 2, mRNA [NM_020185]
A_24_P41850	0.00623924	down	-2.25962	MASP1	Homo sapiens mannan-binding lectin serine peptidase 1 (C4/C2 activating component of Ra-reactive factor) (MASP1), transcript variant 3, mRNA [NM_001031849]
A_23_P161098	0.00262921	down	-1.88739	ELK4	Homo sapiens ELK4, ETS-domain protein (SRF accessory protein 1) (ELK4), transcript variant a, mRNA [NM_001973]
A_19_P00806877	0.00466953	down	-2.15624
A_24_P103893	0.00277442	down	-2.30071	HPSE2	Homo sapiens heparanase 2 (inactive) (HPSE2), transcript variant 1, mRNA [NM_021828]
A_23_P252062	0.00171747	up	2.07176	PPARG	Homo sapiens peroxisome proliferator-activated receptor gamma (PPARG), transcript variant 3, mRNA [NM_138711]
A_23_P74870	0.0418167	down	-1.98181	MROH9	Homo sapiens maestro heat-like repeat family member 9 (MROH9), transcript variant 2, mRNA [NM_025063]
A_19_P00323712	0.0210559	down	-1.90493		Q5D048_HUMAN (Q5D048) DDX6 protein, partial (10%) [THC2546977]
A_33_P3283480	0.000273522	up	6.68398	CTSC	Homo sapiens cathepsin C (CTSC), transcript variant 2, mRNA [NM_148170]
A_33_P3692984	0.00143615	down	-2.78035		long intergenic non-protein coding RNA 567 [Source:HGNC Symbol;Acc:HGNC:43711] [ENST00000569854]
A_33_P3337549	0.00438749	down	-2.52876	ABCB5	Homo sapiens ATP-binding cassette, sub-family B (MDR/TAP), member 5 (ABCB5), transcript variant 3, mRNA [NM_001163942]
A_33_P3369371	0.0253508	down	-1.82777	GPX3	Homo sapiens glutathione peroxidase 3 (plasma) (GPX3), mRNA [NM_002084]
A_19_P00317316	0.00619824	down	-1.95477		long intergenic non-protein coding RNA 1484 [Source:HGNC Symbol;Acc:HGNC:51136] [ENST00000521128]
A_19_P00801160	0.0255585	down	-1.98416
A_33_P3414157	0.00554192	up	1.99334	MLPH	Homo sapiens melanophilin (MLPH), transcript variant 1, mRNA [NM_024101]
A_33_P3293386	0.00199241	down	-3.02693	LRRC1	leucine rich repeat containing 1 [Source:HGNC Symbol;Acc:HGNC:14307] [ENST00000487251]
A_23_P127978	0.00463589	up	2.89099	B3GNT6	Homo sapiens UDP-GlcNAc:betaGal beta-1,3-N-acetylglucosaminyltransferase 6 (core 3 synthase) (B3GNT6), mRNA [NM_138706]
A_23_P121564	0.00214266	up	2.64903	GUCY1B3	Homo sapiens guanylate cyclase 1, soluble, beta 3 (GUCY1B3), transcript variant 2, mRNA [NM_000857]
A_33_P3248843	0.0308408	down	-2.322
A_23_P216679	0.00708798	up	2.02008	CDC14B	Homo sapiens cell division cycle 14B (CDC14B), transcript variant 2, mRNA [NM_033331]
A_23_P201551	0.0196208	down	-3.31026	VAV3	Homo sapiens vav 3 guanine nucleotide exchange factor (VAV3), transcript variant 1, mRNA [NM_006113]
A_23_P319492	0.0105407	up	1.66521	FAM118B	Homo sapiens family with sequence similarity 118, member B (FAM118B), mRNA [NM_024556]
A_23_P350512	0.000348553	up	3.44795	ADAM12	Homo sapiens ADAM metallopeptidase domain 12 (ADAM12), transcript variant 2, mRNA [NM_021641]
A_33_P3418681	0.00881527	up	2.19707	HCN4	Homo sapiens hyperpolarization activated cyclic nucleotide gated potassium channel 4 (HCN4), mRNA [NM_005477]
A_19_P00325754	0.010194	down	-1.72689
A_23_P108437	0.00211028	up	1.70659	FZD5	Homo sapiens frizzled class receptor 5 (FZD5), mRNA [NM_003468]
A_33_P3872115	0.000740555	down	-3.21798	LOC727710	PREDICTED: Homo sapiens uncharacterized LOC727710 (LOC727710), ncRNA [XR_243489]
A_33_P3217123	0.00190295	down	-1.8147	BCL2L12	Homo sapiens BCL2-like 12 (proline rich) (BCL2L12), transcript variant 1, mRNA [NM_138639]
A_33_P3290955	0.0357159	down	-1.72095	KIAA1875	Homo sapiens KIAA1875 (KIAA1875), long non-coding RNA [NR_024207]
A_23_P2601	0.0135345	down	-1.52155	HSP90B1	Homo sapiens heat shock protein 90kDa beta (Grp94), member 1 (HSP90B1), mRNA [NM_003299]
A_23_P81590	0.0309762	up	2.67303	PDE6A	Homo sapiens phosphodiesterase 6A, cGMP-specific, rod, alpha (PDE6A), mRNA [NM_000440]
A_33_P3258244	0.035997	down	-1.61086	PCDH15	Homo sapiens protocadherin-related 15 (PCDH15), transcript variant K, mRNA [NM_001142771]
A_23_P207517	0.0260981	up	1.67253	PDK2	Homo sapiens pyruvate dehydrogenase kinase, isozyme 2 (PDK2), transcript variant 1, mRNA [NM_002611]
A_19_P00332396	0.0153014	down	-2.87607
A_24_P242609	0.00161073	up	1.80234	KLHL12	Homo sapiens kelch-like family member 12 (KLHL12), transcript variant 2, mRNA [NM_021633]
A_23_P140009	0.0215461	up	1.84857	SLC10A2	Homo sapiens solute carrier family 10 (sodium/bile acid cotransporter), member 2 (SLC10A2), mRNA [NM_000452]
A_24_P263786	0.00114052	down	-2.28221		immunoglobulin kappa variable 2D-30 [Source:HGNC Symbol;Acc:HGNC:5801] [ENST00000474213]
A_24_P369656	0.0267604	down	-1.91878	TRIM9	Homo sapiens tripartite motif containing 9 (TRIM9), transcript variant 2, mRNA [NM_052978]
A_33_P3256778	0.045733	down	-1.51023	CNTF	Homo sapiens ciliary neurotrophic factor (CNTF), mRNA [NM_000614]
A_23_P28334	0.0453635	up	1.61281	IL18RAP	Homo sapiens interleukin 18 receptor accessory protein (IL18RAP), mRNA [NM_003853]
A_23_P108028	0.00139024	up	1.81082	ZNF146	Homo sapiens zinc finger protein 146 (ZNF146), transcript variant 1, mRNA [NM_007145]
A_33_P3397473	0.00134674	down	-2.56239
A_33_P3328782	0.00358235	down	-2.52216	DKFZP434L187	Homo sapiens uncharacterized LOC26082 (DKFZP434L187), long non-coding RNA [NR_026771]
A_19_P00319563	0.0114264	down	-1.98032
A_23_P112859	0.00493453	up	2.54828	CST1	Homo sapiens cystatin SN (CST1), mRNA [NM_001898]
A_23_P71170	3.84774e-05	up	8.70286	TRPV6	Homo sapiens transient receptor potential cation channel, subfamily V, member 6 (TRPV6), mRNA [NM_018646]
A_23_P76914	0.0143168	up	2.08568	SIX1	Homo sapiens SIX homeobox 1 (SIX1), mRNA [NM_005982]
A_23_P329198	3.51689e-07	up	4.22307	NABP1	Homo sapiens nucleic acid binding protein 1 (NABP1), transcript variant 1, mRNA [NM_001031716]
A_19_P00316025	0.00393515	down	-2.63795
A_23_P162322	2.75362e-06	down	-3.23164	WNT10B	Homo sapiens wingless-type MMTV integration site family, member 10B (WNT10B), mRNA [NM_003394]
A_19_P00317318	0.00257517	down	-3.93784	RFX8	Homo sapiens RFX family member 8, lacking RFX DNA binding domain (RFX8), mRNA [NM_001145664]
A_33_P3772739	0.0256128	down	-1.99395	LINC00309	Homo sapiens long intergenic non-protein coding RNA 309 (LINC00309), long non-coding RNA [NR_033837]
A_33_P3413038	0.00157636	up	2.09567	PLXNB3	Homo sapiens plexin B3 (PLXNB3), transcript variant 2, mRNA [NM_001163257]
A_24_P282343	0.0255429	up	1.88152	CDKL5	Homo sapiens cyclin-dependent kinase-like 5 (CDKL5), transcript variant I, mRNA [NM_003159]
A_33_P3279381	0.022955	down	-2.21508
A_33_P3331174	0.0146497	down	-2.20998	LOC101930405	immunoglobulin heavy variable 3-13 [Source:HGNC Symbol;Acc:HGNC:5581] [ENST00000390602]
A_24_P492083	0.005644	down	-3.13963	LOC101929422	PREDICTED: Homo sapiens uncharacterized LOC101929422 (LOC101929422), ncRNA [XR_245820]
A_23_P91619	0.000242127	down	-1.90373	MIF	Homo sapiens macrophage migration inhibitory factor (glycosylation-inhibiting factor) (MIF), mRNA [NM_002415]
A_23_P203994	0.000138181	down	-1.71575	PSMD9	Homo sapiens proteasome (prosome, macropain) 26S subunit, non-ATPase, 9 (PSMD9), transcript variant 1, mRNA [NM_002813]
A_32_P189211	0.0456833	down	-2.02922	C15orf56	Homo sapiens chromosome 15 open reading frame 56 (C15orf56), mRNA [NM_001039905]
A_24_P176255	0.0129069	up	1.59565	GABPB1	Homo sapiens GA binding protein transcription factor, beta subunit 1 (GABPB1), transcript variant beta-1, mRNA [NM_005254]
A_23_P110791	0.00197063	down	-3.26345	CSF1R	Homo sapiens colony stimulating factor 1 receptor (CSF1R), transcript variant 1, mRNA [NM_005211]
ERCC-00004_125	0.0078793	down	-1.61632		Unknown
A_19_P00315538	0.0447488	down	-1.81124	LOC101929470	Homo sapiens uncharacterized LOC101929470 (LOC101929470), long non-coding RNA [NR_125817]
A_23_P55286	0.00158299	down	-2.75255	OMG	Homo sapiens oligodendrocyte myelin glycoprotein (OMG), mRNA [NM_002544]
A_23_P78353	0.0190945	down	-2.05954	MEP1B	Homo sapiens meprin A, beta (MEP1B), mRNA [NM_005925]
A_24_P358619	0.00464472	up	1.71936	ZNF99	Homo sapiens zinc finger protein 99 (ZNF99), mRNA [NM_001080409]
A_23_P328074	0.00254229	down	-2.58397	SALL1	Homo sapiens spalt-like transcription factor 1 (SALL1), transcript variant 1, mRNA [NM_002968]
A_33_P3540143	0.00631619	up	2.73093	IL17RA	Homo sapiens interleukin 17 receptor A (IL17RA), transcript variant 1, mRNA [NM_014339]
A_23_P311895	0.000389187	up	13.6206	CLIC5	Homo sapiens chloride intracellular channel 5 (CLIC5), transcript variant 2, mRNA [NM_016929]
A_19_P00322890	0.0474552	up	2.1453
A_19_P00322101	0.036135	down	-1.57615	LINC00963	Homo sapiens long intergenic non-protein coding RNA 963 (LINC00963), long non-coding RNA [NR_038955]
A_24_P419120	0.012189	down	-1.53904	BICD2	Homo sapiens bicaudal D homolog 2 (Drosophila) (BICD2), transcript variant 2, mRNA [NM_015250]
A_33_P3210483	0.000344831	down	-3.34672	LOC642696	PREDICTED: Homo sapiens hCG1983896 (FLJ32790), misc_RNA [XR_109256]
A_19_P00318272	0.00171801	down	-1.89891	LINC00630	Homo sapiens long intergenic non-protein coding RNA 630 (LINC00630), long non-coding RNA [NR_038988]
A_23_P160318	0.000334812	down	-2.44639	COL16A1	Homo sapiens collagen, type XVI, alpha 1 (COL16A1), mRNA [NM_001856]
A_19_P00813444	0.0354422	up	1.6734
A_33_P3267627	0.00968445	down	-2.64461	DEFB113	Homo sapiens defensin, beta 113 (DEFB113), mRNA [NM_001037729]
A_33_P3395513	0.000777642	down	-2.39094	NRG2	Homo sapiens cDNA FLJ42513 fis, clone BRACE2046295, highly similar to Pro-neuregulin-2, membrane-bound isoform precursor. [AK124504]
A_24_P400507	0.0303988	up	1.58577	EOGT	Homo sapiens EGF domain-specific O-linked N-acetylglucosamine (GlcNAc) transferase (EOGT), transcript variant 2, mRNA [NM_173654]
A_23_P322854	0.00276969	down	-2.19771		Homo sapiens cDNA clone MGC:15478 IMAGE:2967661, complete cds. [BC010426]
A_23_P402670	0.0041536	down	-2.35938	CD1A	Homo sapiens CD1a molecule (CD1A), mRNA [NM_001763]
A_23_P339079	0.00733941	up	1.59084	ZNF573	Homo sapiens zinc finger protein 573 (ZNF573), transcript variant 1, mRNA [NM_152360]
A_23_P377882	0.00211109	up	1.99322	KCNH2	Homo sapiens potassium voltage-gated channel, subfamily H (eag-related), member 2 (KCNH2), transcript variant 2, mRNA [NM_172056]
A_33_P3398697	0.00137006	down	-1.55634	PICK1	Homo sapiens protein interacting with PRKCA 1 (PICK1), transcript variant 1, mRNA [NM_012407]
A_23_P414312	0.0210931	down	-2.04171	KNDC1	Homo sapiens kinase non-catalytic C-lobe domain (KIND) containing 1 (KNDC1), mRNA [NM_152643]
A_33_P3289113	0.0377547	down	-1.76542	COX11	cytochrome c oxidase assembly homolog 11 (yeast) [Source:HGNC Symbol;Acc:HGNC:2261] [ENST00000572088]
A_33_P3254246	0.0143884	down	-2.28895	OR7C1	Homo sapiens olfactory receptor, family 7, subfamily C, member 1 (OR7C1), mRNA [NM_198944]
A_19_P00812359	0.0264174	down	-2.05068
A_19_P00317190	0.0182571	down	-2.02127
A_33_P3223002	0.00383306	down	-2.39085	C5AR2	Homo sapiens complement component 5a receptor 2 (C5AR2), transcript variant 1, mRNA [NM_001271749]
A_33_P3419577	0.00156099	down	-2.89924	RAD21L1	Homo sapiens RAD21-like 1 (S. pombe) (RAD21L1), mRNA [NM_001136566]
A_33_P3227400	0.0326053	up	2.09424	COL4A4	Homo sapiens collagen, type IV, alpha 4 (COL4A4), mRNA [NM_000092]
A_33_P3379046	0.015598	up	2.04457	LOC729770	PREDICTED: Homo sapiens uncharacterized LOC729770 (LOC729770), misc_RNA [XR_112442]
A_23_P141394	0.0223181	down	-1.63826	WIPI1	Homo sapiens WD repeat domain, phosphoinositide interacting 1 (WIPI1), mRNA [NM_017983]
A_33_P3671734	0.00245201	down	-2.54266	FLJ44715	AGENCOURT_6710316 NIH_MGC_114 Homo sapiens cDNA clone IMAGE:5763880 5', mRNA sequence [BM925662]
A_32_P225816	0.048142	up	2.50054	PRDM16	Homo sapiens PR domain containing 16 (PRDM16), transcript variant 1, mRNA [NM_022114]
A_23_P452	0.0333679	up	1.8968	DDR2	Homo sapiens discoidin domain receptor tyrosine kinase 2 (DDR2), transcript variant 1, mRNA [NM_001014796]
A_24_P124647	0.00402643	down	-2.65187	SLC17A8	Homo sapiens solute carrier family 17 (vesicular glutamate transporter), member 8 (SLC17A8), transcript variant 1, mRNA [NM_139319]
A_33_P3312499	0.0312711	down	-1.95009	MS4A15	Homo sapiens membrane-spanning 4-domains, subfamily A, member 15 (MS4A15), transcript variant 1, mRNA [NM_001098835]
A_33_P3252359	0.029763	down	-2.55493	BDH1	Homo sapiens 3-hydroxybutyrate dehydrogenase, type 1 (BDH1), transcript variant 3, mRNA [NM_203314]
A_23_P218079	0.00326355	down	-1.699	SLC38A2	Homo sapiens solute carrier family 38, member 2 (SLC38A2), mRNA [NM_018976]
A_33_P3680462	0.017561	down	-1.89311	LOC339539	Homo sapiens uncharacterized LOC339539 (LOC339539), long non-coding RNA [NR_104171]
ERCC-00073_60	0.00259125	down	-2.31513		Unknown
A_24_P77904	0.0131584	down	-2.1038	HOXA10	Homo sapiens homeobox A10 (HOXA10), transcript variant 1, mRNA [NM_018951]
A_33_P3351944	0.0386287	down	-1.52946	EGFR	Homo sapiens epidermal growth factor receptor (EGFR), transcript variant 3, mRNA [NM_201283]
A_23_P103104	0.0079766	down	-1.98044	MFNG	Homo sapiens MFNG O-fucosylpeptide 3-beta-N-acetylglucosaminyltransferase (MFNG), transcript variant 1, mRNA [NM_002405]
A_33_P3409274	0.000736661	down	-2.60183		immunoglobulin heavy variable 3-64 [Source:HGNC Symbol;Acc:HGNC:5617] [ENST00000454421]
A_24_P195794	0.00157624	down	-1.7357		Homo sapiens cDNA FLJ27420 fis, clone WMC07143. [AK130930]
A_33_P3403957	0.00511236	down	-2.46151
A_19_P00806810	0.0196469	up	1.67303
A_33_P3410889	0.0309859	down	-2.42426	DEFB133	Homo sapiens defensin, beta 133 (DEFB133), mRNA [NM_001166478]
A_23_P112846	0.021473	down	-1.77227	MTHFD2L	Homo sapiens methylenetetrahydrofolate dehydrogenase (NADP+ dependent) 2-like (MTHFD2L), mRNA [NM_001144978]
A_33_P3407592	2.85923e-05	down	-2.81372		Rho GTPase activating protein 23 pseudogene 1 [Source:HGNC Symbol;Acc:HGNC:45039] [ENST00000562773]
A_33_P3237835	3.22024e-05	down	-4.58032
A_23_P426663	0.00870137	up	1.52945	MITF	Homo sapiens microphthalmia-associated transcription factor (MITF), transcript variant 1, mRNA [NM_198159]
A_23_P80508	0.00929807	down	-2.77573	PLSCR2	Homo sapiens phospholipid scramblase 2 (PLSCR2), transcript variant 3, mRNA [NM_020359]
A_19_P00331059	0.00533959	down	-2.46941
A_24_P4334	0.0258605	down	-1.59356	RNF38	Homo sapiens ring finger protein 38 (RNF38), transcript variant 2, mRNA [NM_194328]
A_23_P1962	0.00250274	up	5.06933	RARRES3	Homo sapiens retinoic acid receptor responder (tazarotene induced) 3 (RARRES3), mRNA [NM_004585]
A_33_P3301050	0.00401196	down	-2.60646	HHLA1	Homo sapiens HERV-H LTR-associating 1 (HHLA1), mRNA [NM_001145095]
A_33_P3254136	0.0028281	down	-2.62621	PKHD1L1	Homo sapiens polycystic kidney and hepatic disease 1 (autosomal recessive)-like 1 (PKHD1L1), mRNA [NM_177531]
A_19_P00316450	0.0286957	down	-2.15436	LINC00312	Homo sapiens long intergenic non-protein coding RNA 312 (LINC00312), long non-coding RNA [NR_024065]
A_32_P109683	0.00186776	down	-2.59541	PAGE2B	Homo sapiens P antigen family, member 2B (PAGE2B), mRNA [NM_001015038]
A_33_P3433258	0.00184715	down	-2.79635	LOC401134	Homo sapiens uncharacterized LOC401134 (LOC401134), long non-coding RNA [NR_033976]
A_23_P24903	0.00916239	up	1.8832	P2RY2	Homo sapiens purinergic receptor P2Y, G-protein coupled, 2 (P2RY2), transcript variant 1, mRNA [NM_176072]
A_19_P00317034	0.00142259	up	8.27393
A_33_P3393971	0.0281471	down	-1.92887	PKP1	Homo sapiens plakophilin 1 (PKP1), transcript variant 1b, mRNA [NM_000299]
A_19_P00801981	0.0425613	down	-1.88277
A_19_P00803133	0.00125748	down	-3.16782
A_33_P3210278	0.0492189	down	-1.70496	SYNE2	Homo sapiens spectrin repeat containing, nuclear envelope 2 (SYNE2), transcript variant 5, mRNA [NM_182914]
ETG10_236652	0.00976226	down	-2.21773		Unknown
A_33_P3414799	0.00565219	down	-1.99906	SH3BP2	Homo sapiens SH3-domain binding protein 2 (SH3BP2), transcript variant 4, mRNA [NM_001145855]
A_33_P3365652	0.028124	down	-2.50716	UBA5	ubiquitin-like modifier activating enzyme 5 [Source:HGNC Symbol;Acc:HGNC:23230] [ENST00000480955]
A_23_P116512	0.00276377	up	1.75323	PRR5L	Homo sapiens proline rich 5 like (PRR5L), transcript variant 2, mRNA [NM_024841]
A_33_P3286278	0.00708519	down	-1.68793	GRN	Homo sapiens granulin (GRN), mRNA [NM_002087]
A_23_P216812	0.0037458	down	-2.74247	CDKN2B	Homo sapiens cyclin-dependent kinase inhibitor 2B (p15, inhibits CDK4) (CDKN2B), transcript variant 1, mRNA [NM_004936]
A_19_P00315469	0.0207721	down	-2.02712
A_23_P104464	5.36291e-06	up	7.17447	ALOX5	Homo sapiens arachidonate 5-lipoxygenase (ALOX5), transcript variant 1, mRNA [NM_000698]
A_23_P103765	0.000854728	down	-2.17871	FCER1A	Homo sapiens Fc fragment of IgE, high affinity I, receptor for; alpha polypeptide (FCER1A), mRNA [NM_002001]
A_33_P3323347	0.00516279	up	1.61262	ZNF417	Homo sapiens zinc finger protein 417 (ZNF417), transcript variant 2, mRNA [NM_001297734]
A_19_P00803920	0.00696043	down	-2.34156
A_19_P00319544	0.00218127	down	-2.72995	LOC100507006	BX335788 Homo sapiens PLACENTA COT 25-NORMALIZED Homo sapiens cDNA clone CS0DI020YI19 3-PRIME, mRNA sequence [BX335788]
A_23_P138938	0.00578164	down	-2.45012	PGR	Homo sapiens progesterone receptor (PGR), transcript variant 2, mRNA [NM_000926]
A_24_P224727	0.0421422	down	-2.18684	CEBPA	Homo sapiens CCAAT/enhancer binding protein (C/EBP), alpha (CEBPA), transcript variant 1, mRNA [NM_004364]
A_33_P3381097	0.00434061	down	-2.53717	OR10V1	Homo sapiens olfactory receptor, family 10, subfamily V, member 1 (OR10V1), mRNA [NM_001005324]
A_23_P11841	0.000336257	down	-1.99954	ATP2B4	Homo sapiens ATPase, Ca++ transporting, plasma membrane 4 (ATP2B4), transcript variant 2, mRNA [NM_001684]
A_23_P133359	0.0215587	up	2.2292	ZFP2	Homo sapiens ZFP2 zinc finger protein (ZFP2), mRNA [NM_030613]
A_24_P555170	0.00727386	down	-1.84838	UBE2Q2L	Homo sapiens ubiquitin-conjugating enzyme E2Q family member 2-like (UBE2Q2L), mRNA [NM_001243531]
A_33_P3231140	0.00165782	up	1.84274	ANKRD50	Homo sapiens ankyrin repeat domain 50 (ANKRD50), transcript variant 2, mRNA [NM_001167882]
A_19_P00319725	0.00169559	up	2.27125		DA446599 CTONG2 Homo sapiens cDNA clone CTONG2017677 5', mRNA sequence [DA446599]
A_24_P273043	0.013263	down	-2.07905		glutaredoxin 3 pseudogene 2 [Source:HGNC Symbol;Acc:HGNC:49788] [ENST00000405027]
A_19_P00330666	0.00596538	up	2.60446
A_23_P208850	0.000378885	down	-1.6713	RPS16	Homo sapiens ribosomal protein S16 (RPS16), mRNA [NM_001020]
A_33_P3419485	0.000724166	down	-3.00522		BX106402 Soares_NFL_T_GBC_S1 Homo sapiens cDNA clone IMAGp998J223812, mRNA sequence [BX106402]
A_23_P25813	0.00448645	down	-2.37426	EDDM3A	Homo sapiens epididymal protein 3A (EDDM3A), mRNA [NM_006683]
A_19_P00811561	0.00139093	up	1.772	TUG1	Homo sapiens taurine up-regulated 1 (non-protein coding) (TUG1), transcript variant 1, long non-coding RNA [NR_110492]
A_23_P26713	0.000143025	down	-1.90894	RPL23	Homo sapiens ribosomal protein L23 (RPL23), mRNA [NM_000978]
A_33_P3274821	0.0234562	down	-1.96104	LINC01257	Homo sapiens long intergenic non-protein coding RNA 1257 (LINC01257), long non-coding RNA [NR_026670]
A_33_P3306352	0.0291917	down	-1.54971		HSJ1167H4 {Homo sapiens} (exp=0; wgp=1; cg=0), partial (92%) [THC2691510]
A_23_P363301	0.00191982	down	-4.46952	PDCL2	Homo sapiens phosducin-like 2 (PDCL2), mRNA [NM_152401]
A_23_P5339	0.00119814	up	1.96237	TMEM177	Homo sapiens transmembrane protein 177 (TMEM177), transcript variant 2, mRNA [NM_030577]
A_23_P31721	0.00326333	up	2.08408	E2F5	Homo sapiens E2F transcription factor 5, p130-binding (E2F5), transcript variant 1, mRNA [NM_001951]
A_33_P3237492	0.0363214	up	1.97155		long intergenic non-protein coding RNA 1376 [Source:HGNC Symbol;Acc:HGNC:50637] [ENST00000418165]
A_23_P256724	0.0237424	up	2.75704	TNFRSF10C	Homo sapiens tumor necrosis factor receptor superfamily, member 10c, decoy without an intracellular domain (TNFRSF10C), mRNA [NM_003841]
A_32_P209960	0.000275885	up	8.46204	CIITA	Homo sapiens class II, major histocompatibility complex, transactivator (CIITA), transcript variant 2, mRNA [NM_000246]
A_33_P3366998	0.00116363	down	-2.82173	ECHDC1	enoyl CoA hydratase domain containing 1 [Source:HGNC Symbol;Acc:HGNC:21489] [ENST00000368287]
A_19_P00322452	0.00153256	down	-1.96653		BX426172 Homo sapiens THYMUS Homo sapiens cDNA clone CS0CAP001YB24 5-PRIME, mRNA sequence [BX426172]
A_23_P11598	0.0188075	up	1.66887	ZNF684	Homo sapiens zinc finger protein 684 (ZNF684), mRNA [NM_152373]
A_19_P00810071	6.1364e-07	down	-22.6017
A_33_P3250861	0.00327415	down	-2.57287	ZIC3	Zic family member 3 [Source:HGNC Symbol;Acc:HGNC:12874] [ENST00000370606]
A_23_P170534	0.00137226	down	-1.94584	FUT7	Homo sapiens fucosyltransferase 7 (alpha (1,3) fucosyltransferase) (FUT7), mRNA [NM_004479]
A_33_P3210343	0.0392078	up	1.75041	ETV6	Homo sapiens ets variant 6 (ETV6), mRNA [NM_001987]
A_32_P32905	0.00599914	up	2.11897	MEAF6	Homo sapiens MYST/Esa1-associated factor 6 (MEAF6), transcript variant 1, mRNA [NM_022756]
A_33_P3395798	0.0139512	down	-2.08789	CFAP61	cilia and flagella associated protein 61 [Source:HGNC Symbol;Acc:HGNC:15872] [ENST00000377293]
A_24_P79040	0.0194443	up	2.0253	CAPN12	Homo sapiens calpain 12 (CAPN12), mRNA [NM_144691]
A_23_P28224	0.00433816	down	-2.37262	SCN1A	Homo sapiens sodium channel, voltage gated, type I alpha subunit (SCN1A), transcript variant 2, mRNA [NM_006920]
A_23_P76823	0.0106838	up	2.45898	ADSSL1	Homo sapiens adenylosuccinate synthase like 1 (ADSSL1), transcript variant 1, mRNA [NM_199165]
A_19_P00800769	0.00462021	down	-2.68566
A_33_P3244312	0.00256096	down	-2.64728		T cell receptor gamma variable 2 [Source:HGNC Symbol;Acc:HGNC:12287] [ENST00000426402]
A_33_P3398822	0.00130304	up	1.72749	ZBED4	Homo sapiens zinc finger, BED-type containing 4 (ZBED4), mRNA [NM_014838]
A_24_P302249	0.000390145	down	-2.86286	APOA2	Homo sapiens apolipoprotein A-II (APOA2), mRNA [NM_001643]
A_33_P3405789	5.16716e-05	down	-1.92653	TULP3	Homo sapiens tubby like protein 3 (TULP3), transcript variant 1, mRNA [NM_003324]
A_24_P390495	1.4704e-07	up	31.9896	CX3CL1	chemokine (C-X3-C motif) ligand 1 [Source:HGNC Symbol;Acc:HGNC:10647] [ENST00000006053]
A_33_P3212274	0.00186465	down	-1.9329	F2R	Homo sapiens coagulation factor II (thrombin) receptor, mRNA (cDNA clone IMAGE:4849569), with apparent retained intron. [BC016059]
A_23_P39703	0.0491959	up	1.74761	ABCB11	Homo sapiens ATP-binding cassette, sub-family B (MDR/TAP), member 11 (ABCB11), mRNA [NM_003742]
A_33_P3358363	0.00606083	down	-3.56917	SPANXN5	Homo sapiens SPANX family, member N5 (SPANXN5), mRNA [NM_001009616]
A_19_P00321447	0.00318225	down	-2.474
A_33_P3356990	0.00843435	down	-3.04247	NPIPB3	Homo sapiens nuclear pore complex interacting protein family, member B3 (NPIPB3), mRNA [NM_130464]
A_33_P3277259	0.0108768	down	-1.59581	PCYT2	Homo sapiens phosphate cytidylyltransferase 2, ethanolamine (PCYT2), transcript variant 5, mRNA [NM_001282203]
A_19_P00804587	0.0225514	down	-3.10051
A_24_P350589	0.00771262	up	3.78038	RNF150	Homo sapiens ring finger protein 150 (RNF150), mRNA [NM_020724]
A_32_P212058	0.0215991	up	2.14769	CEP19	Homo sapiens centrosomal protein 19kDa (CEP19), mRNA [NM_032898]
A_23_P101476	0.00300762	up	1.65448	ZNF442	Homo sapiens zinc finger protein 442 (ZNF442), mRNA [NM_030824]
A_24_P100277	0.0245956	down	-1.51305	CYB5R3	Homo sapiens cytochrome b5 reductase 3 (CYB5R3), transcript variant 2, mRNA [NM_007326]
A_19_P00319013	0.000740421	down	-3.19821		Homo sapiens chromosome 4 isolate HA_003379 mRNA sequence. [EF565116]
A_33_P3321432	0.0156596	up	2.28847	FAM198B	Homo sapiens family with sequence similarity 198, member B (FAM198B), transcript variant 2, mRNA [NM_016613]
A_33_P3397399	0.00234289	up	1.84513	PPP3CB	Homo sapiens protein phosphatase 3, catalytic subunit, beta isozyme (PPP3CB), transcript variant 5, mRNA [NM_001289969]
A_24_P386622	0.00589782	up	2.38856	ARRB1	Homo sapiens arrestin, beta 1 (ARRB1), transcript variant 1, mRNA [NM_004041]
A_24_P121171	0.00136322	down	-1.73087	HINFP	Homo sapiens histone H4 transcription factor (HINFP), transcript variant 1, mRNA [NM_015517]
A_19_P00801495	0.0180174	down	-2.24076
A_24_P236935	0.00893711	up	4.4448	KLK6	Homo sapiens kallikrein-related peptidase 6 (KLK6), transcript variant B, mRNA [NM_001012964]
A_33_P3352837	0.00302925	down	-2.73215
A_23_P108501	0.000239193	up	4.44667	EPHA4	Homo sapiens EPH receptor A4 (EPHA4), mRNA [NM_004438]
A_33_P3403169	0.00713703	down	-2.71054
A_23_P144549	0.00454847	down	-2.38058	IBSP	Homo sapiens integrin-binding sialoprotein (IBSP), mRNA [NM_004967]
A_19_P00808767	0.00379794	down	-2.60386
A_33_P3361991	0.00444422	down	-2.67468	OR9A2	Homo sapiens olfactory receptor, family 9, subfamily A, member 2 (OR9A2), mRNA [NM_001001658]
A_23_P251868	0.0103883	down	-2.42552	TTTY9A	Homo sapiens testis-specific transcript, Y-linked 9A (non-protein coding) (TTTY9A), long non-coding RNA [NR_001530]
A_24_P202497	0.00226618	up	1.59203	TWSG1	Homo sapiens twisted gastrulation BMP signaling modulator 1 (TWSG1), mRNA [NM_020648]
A_33_P3238866	0.00273823	down	-1.62588	SBDS	Homo sapiens Shwachman-Bodian-Diamond syndrome (SBDS), mRNA [NM_016038]
A_33_P3388641	0.00936913	down	-2.27166
A_24_P465772	0.00508318	down	-1.56894	RPSAP52	Homo sapiens ribosomal protein SA pseudogene 52 (RPSAP52), non-coding RNA [NR_026825]
A_23_P10785	0.0148202	down	-1.56191	VTI1A	Homo sapiens vesicle transport through interaction with t-SNAREs 1A (VTI1A), mRNA [NM_145206]
A_33_P3337632	0.000409711	down	-2.41849	TRPC7	Homo sapiens transient receptor potential cation channel, subfamily C, member 7 (TRPC7), transcript variant 1, mRNA [NM_020389]
A_19_P00330038	0.000156708	down	-2.29188
A_33_P3311711	0.00234314	down	-2.54612
A_33_P3359858	0.00108703	down	-2.80217	LOC400997	Homo sapiens uncharacterized LOC400997 (LOC400997), long non-coding RNA [NR_122074]
A_19_P00327004	0.00567791	down	-3.4569
A_33_P3305749	0.00163477	up	4.79321	RARB	Homo sapiens retinoic acid receptor, beta (RARB), transcript variant 1, mRNA [NM_000965]
A_33_P3348474	0.0167361	down	-2.37866	LOC100128840	Homo sapiens cDNA FLJ25336 fis, clone TST00709. [AK058065]
A_33_P3247644	0.0194638	down	-1.70941	MTURN	Homo sapiens maturin, neural progenitor differentiation regulator homolog (Xenopus) (MTURN), mRNA [NM_152793]
A_33_P3262789	0.0379705	up	1.58903	REEP6	Homo sapiens receptor accessory protein 6 (REEP6), mRNA [NM_138393]
A_33_P3239052	0.00408338	down	-2.60518	ABCA17P	Homo sapiens ATP-binding cassette, sub-family A (ABC1), member 17, pseudogene (ABCA17P), non-coding RNA [NR_003574]
A_24_P882732	0.000741419	down	-2.50735		keratin 17 pseudogene 2 [Source:HGNC Symbol;Acc:HGNC:6429] [ENST00000300992]
A_33_P3215843	0.00328949	down	-2.52928	KLK3	Homo sapiens kallikrein-related peptidase 3 (KLK3), transcript variant 3, mRNA [NM_001030047]
A_33_P3254161	0.00134315	down	-2.35977		Q45NE8_HUMAN (Q45NE8) Lymphotoxin alpha transcript variant 3, partial (29%) [THC2689499]
A_23_P392384	0.0174385	up	2.90251	AIF1L	Homo sapiens allograft inflammatory factor 1-like (AIF1L), transcript variant 3, mRNA [NM_001185095]
A_19_P00316602	0.00425858	down	-2.52721	LOC441204	Homo sapiens uncharacterized LOC441204 (LOC441204), long non-coding RNA [NR_015364]
[truncated: 8,062 more rows]

## Sheet: AhR inh.+HDM vs HDM
ProbeName	p ([HDM + AhR Inhibitor] Vs [HDM])	Regulation ([HDM + AhR Inhibitor] Vs [HDM])	FC ([HDM + AhR Inhibitor] Vs [HDM])	GeneSymbol	Description
A_33_P3402354	0.00386024	up	1.71279	YLPM1	Homo sapiens (clone zap3) mRNA, 3' end of cds. [L40403]
A_33_P3338798	0.00449929	down	-2.33544	SDR16C6P	short chain dehydrogenase/reductase family 16C, member 6, pseudogene [Source:HGNC Symbol;Acc:HGNC:35413] [ENST00000524136]
A_33_P3285585	0.00227234	down	-2.55509	LINC01567	Homo sapiens long intergenic non-protein coding RNA 1567 (LINC01567), long non-coding RNA [NR_122072]
A_33_P3415668	0.00490893	down	-2.25017	LOC643923	Homo sapiens uncharacterized LOC643923 (LOC643923), long non-coding RNA [NR_028328]
A_23_P109184	0.00228224	down	-2.58018	INSM1	Homo sapiens insulinoma-associated 1 (INSM1), mRNA [NM_002196]
A_23_P339687	0.00269147	up	1.85045	ZNF675	Homo sapiens zinc finger protein 675 (ZNF675), mRNA [NM_138330]
A_23_P25030	3.30029e-05	up	5.11319	HSD17B6	Homo sapiens hydroxysteroid (17-beta) dehydrogenase 6 (HSD17B6), mRNA [NM_003725]
A_23_P252981	0.00232405	up	2.2727	ACE2	Homo sapiens angiotensin I converting enzyme 2 (ACE2), mRNA [NM_021804]
A_23_P105144	0.0100461	down	-1.71794	SCUBE2	Homo sapiens signal peptide, CUB domain, EGF-like 2 (SCUBE2), transcript variant 1, mRNA [NM_020974]
A_33_P3265699	7.49396e-05	down	-2.81383	OR5H15	Homo sapiens olfactory receptor, family 5, subfamily H, member 15 (OR5H15), mRNA [NM_001005515]
A_23_P97700	0.000929173	up	2.67591	TXNIP	Homo sapiens thioredoxin interacting protein (TXNIP), mRNA [NM_006472]
A_32_P705474	0.0223734	down	-2.19823	LOC100507530	Homo sapiens uncharacterized LOC100507530 (LOC100507530), long non-coding RNA [NR_125386]
A_33_P3344521	0.00506755	down	-2.93714
A_23_P11070	0.0221903	down	-1.8212	GPR174	Homo sapiens G protein-coupled receptor 174 (GPR174), mRNA [NM_032553]
A_19_P00802615	0.00231645	up	2.03016	LOC100131564	Homo sapiens uncharacterized LOC100131564 (LOC100131564), long non-coding RNA [NR_034089]
A_33_P3331996	0.000515487	down	-2.97562
A_23_P23646	0.00237996	down	-1.94839	USF1	Homo sapiens upstream transcription factor 1 (USF1), transcript variant 1, mRNA [NM_007122]
A_23_P129856	0.000462625	up	2.78674	HIC1	Homo sapiens hypermethylated in cancer 1 (HIC1), transcript variant 1, mRNA [NM_006497]
A_33_P3629247	0.0422361	up	2.01514	ANKMY1	Homo sapiens ankyrin repeat and MYND domain containing 1 (ANKMY1), transcript variant 2, mRNA [NM_017844]
A_23_P123308	0.00204163	down	-2.51115	TEX15	Homo sapiens testis expressed 15 (TEX15), mRNA [NM_031271]
ERCC-00024_60	0.00172187	down	-2.66494		Unknown
A_23_P209183	0.00297691	down	-1.58454	COLGALT1	Homo sapiens collagen beta(1-O)galactosyltransferase 1 (COLGALT1), mRNA [NM_024656]
A_33_P3345225	0.00122791	down	-2.62754	lnc-TMEFF2-3	LNCipedia lincRNA (lnc-TMEFF2-3), lincRNA [lnc-TMEFF2-3:1]
A_23_P12329	0.0140077	down	-1.56472	APH1A	Homo sapiens APH1A gamma secretase subunit (APH1A), transcript variant 2, mRNA [NM_016022]
ERCC-00016_169	0.00319166	down	-1.80785		Unknown
A_23_P343808	0.0320625	down	-2.15025	SOS1	Homo sapiens son of sevenless homolog 1 (Drosophila) (SOS1), mRNA [NM_005633]
A_23_P29330	0.0382757	down	-1.79611	SMC1B	Homo sapiens structural maintenance of chromosomes 1B (SMC1B), transcript variant 1, mRNA [NM_148674]
ERCC-00086_228	0.0441832	down	-1.50445		Unknown
A_19_P00810216	0.0263417	down	-1.582		Homo sapiens cDNA clone IMAGE:4696931. [BC022402]
A_33_P3213997	0.0111627	down	-1.51662	DHRS4L2	Homo sapiens dehydrogenase/reductase (SDR family) member 4 like 2 (DHRS4L2), transcript variant 3, mRNA [NM_001193636]
A_23_P346265	0.015363	down	-1.58004	GNPTAB	Homo sapiens N-acetylglucosamine-1-phosphate transferase, alpha and beta subunits (GNPTAB), mRNA [NM_024312]
A_33_P3329038	0.00489804	down	-2.57125
A_19_P00315788	0.0103399	down	-1.67177	MTAP	methylthioadenosine phosphorylase [Source:HGNC Symbol;Acc:HGNC:7413] [ENST00000616982]
A_33_P3289501	0.00181536	down	-2.69031
A_33_P3228591	1.79444e-05	down	-2.79692		WD repeat domain 45 [Source:HGNC Symbol;Acc:HGNC:28912] [ENST00000376357]
A_23_P89132	0.00168185	down	-2.00648	ZP2	Homo sapiens zona pellucida glycoprotein 2 (sperm receptor) (ZP2), transcript variant 1, mRNA [NM_003460]
A_23_P121596	6.52542e-05	up	6.06289	PPBP	Homo sapiens pro-platelet basic protein (chemokine (C-X-C motif) ligand 7) (PPBP), mRNA [NM_002704]
A_33_P3264960	0.0479003	down	-1.53258
A_33_P3243454	0.000289779	down	-4.64806	IGFL3	Homo sapiens IGF-like family member 3 (IGFL3), mRNA [NM_207393]
A_23_P31921	0.0402214	up	1.66804	ASS1	Homo sapiens argininosuccinate synthase 1 (ASS1), transcript variant 1, mRNA [NM_000050]
A_24_P11506	0.017608	down	-1.84622	KYNU	Homo sapiens kynureninase (KYNU), transcript variant 2, mRNA [NM_001032998]
A_23_P80162	0.00591045	up	4.19644	TMPRSS3	Homo sapiens transmembrane protease, serine 3 (TMPRSS3), transcript variant D, mRNA [NM_032405]
A_19_P00812340	0.00682477	down	-1.92278	FTL	Homo sapiens ferritin, light polypeptide (FTL), mRNA [NM_000146]
A_19_P00809588	0.00366655	down	-2.67225
A_23_P20660	0.00336372	down	-2.57629	DIRAS2	DIRAS family, GTP-binding RAS-like 2 [Source:HGNC Symbol;Acc:HGNC:19323] [ENST00000375765]
A_23_P101811	0.000548667	up	1.7536	ZNF14	Homo sapiens zinc finger protein 14 (ZNF14), mRNA [NM_021030]
A_33_P3353073	0.00126059	down	-2.23242	DEF6	Homo sapiens differentially expressed in FDCP 6 homolog (mouse) (DEF6), mRNA [NM_022047]
A_24_P923381	0.0428297	down	-2.09271		Human effector cell protease receptor-1 (EPR-1) mRNA, partial cds. [L26245]
ERCC-00108_60	0.00324728	down	-2.4075		Unknown
A_19_P00332159	0.00477353	down	-2.27673
A_23_P114423	0.0186009	up	2.97378	RGN	Homo sapiens regucalcin (RGN), transcript variant 2, mRNA [NM_152869]
A_24_P287756	0.00149942	up	1.84555	NUDT21	Homo sapiens nudix (nucleoside diphosphate linked moiety X)-type motif 21 (NUDT21), mRNA [NM_007006]
A_19_P00322898	0.0140688	down	-1.60717	CA5BP1	Homo sapiens carbonic anhydrase VB pseudogene 1 (CA5BP1), non-coding RNA [NR_026551]
A_24_P73577	0.00529925	down	-2.41082	ALDH1A2	Homo sapiens aldehyde dehydrogenase 1 family, member A2 (ALDH1A2), transcript variant 3, mRNA [NM_170697]
(+)E1A_r60_a22	2.64294e-07	up	11.8312		Unknown
A_24_P126682	0.00604676	up	1.85657	SMN2	Homo sapiens survival of motor neuron 2, centromeric (SMN2), transcript variant c, mRNA [NM_022877]
A_24_P286898	0.00424981	up	1.86873	MAPK8	Homo sapiens mitogen-activated protein kinase 8 (MAPK8), transcript variant JNK1-b2, mRNA [NM_001278547]
A_19_P00327734	0.00256944	down	-2.55907
A_19_P00320715	0.0060165	down	-2.29914	LINC00882	long intergenic non-protein coding RNA 882 [Source:HGNC Symbol;Acc:HGNC:48568] [ENST00000479612]
A_32_P87697	2.68311e-05	up	29.5412	HLA-DRA	Homo sapiens major histocompatibility complex, class II, DR alpha (HLA-DRA), mRNA [NM_019111]
A_33_P3411372	0.00722252	up	2.33856	LOC100131626	Homo sapiens uncharacterized LOC100131626 (LOC100131626), transcript variant 1, long non-coding RNA [NR_046369]
A_23_P121795	1.3922e-05	up	4.61264	SORBS2	Homo sapiens sorbin and SH3 domain containing 2 (SORBS2), transcript variant 2, mRNA [NM_021069]
A_19_P00322108	0.000343362	down	-3.46783	lnc-MFSD8-6	LNCipedia lincRNA (lnc-MFSD8-6), lincRNA [lnc-MFSD8-6:1]
A_23_P6263	6.60991e-05	up	4.25589	MX2	Homo sapiens MX dynamin-like GTPase 2 (MX2), mRNA [NM_002463]
A_23_P210515	0.0160308	up	1.59536	NCOA5	Homo sapiens nuclear receptor coactivator 5 (NCOA5), mRNA [NM_020967]
A_23_P68700	0.0104644	up	1.5358	DNAJC28	Homo sapiens DnaJ (Hsp40) homolog, subfamily C, member 28 (DNAJC28), transcript variant 1, mRNA [NM_017833]
A_33_P3266619	0.00446197	down	-2.13951	LOC728114	PREDICTED: Homo sapiens uncharacterized LOC728114 (LOC728114), misc_RNA [XR_245977]
A_23_P101208	0.0243982	up	1.82029	CYB5A	Homo sapiens cytochrome b5 type A (microsomal) (CYB5A), transcript variant 2, mRNA [NM_001914]
ERCC-00116_142	0.000256702	down	-2.27605		Unknown
A_24_P90097	0.0331813	up	1.56038	ADD3	Homo sapiens adducin 3 (gamma) (ADD3), transcript variant 1, mRNA [NM_016824]
A_33_P3826460	0.00617852	down	-2.1947		long intergenic non-protein coding RNA 1194 [Source:HGNC Symbol;Acc:HGNC:37171] [ENST00000505877]
ERCC-00054_84	0.00152134	down	-2.66512		Unknown
ERCC-00130_136	0.00268157	down	-2.45093		Unknown
A_23_P116037	0.0156871	up	1.69983	TM7SF2	Homo sapiens transmembrane 7 superfamily member 2 (TM7SF2), transcript variant 1, mRNA [NM_003273]
A_33_P3209346	0.000523776	down	-2.49419	IARS	Homo sapiens isoleucyl-tRNA synthetase (IARS), transcript variant 2, mRNA [NM_013417]
A_23_P356484	0.0159793	down	-1.59765	RPS10	Homo sapiens ribosomal protein S10 (RPS10), transcript variant 2, mRNA [NM_001014]
A_33_P3357516	0.00305425	down	-2.67405	SLC10A7	Homo sapiens solute carrier family 10, member 7 (SLC10A7), transcript variant 3, mRNA [NM_032128]
A_23_P367071	2.44933e-06	down	-6.15014	UBE2DNL	Homo sapiens ubiquitin-conjugating enzyme E2D N-terminal like (pseudogene) (UBE2DNL), non-coding RNA [NR_024062]
A_19_P00810404	0.00309516	down	-2.67941
A_19_P00320982	0.000176744	down	-4.21002
A_23_P105862	0.00388847	up	3.95312	FRY	Homo sapiens furry homolog (Drosophila) (FRY), mRNA [NM_023037]
A_24_P111406	0.00242248	down	-2.68941	CFHR5	Homo sapiens complement factor H-related 5 (CFHR5), mRNA [NM_030787]
A_23_P206724	4.08287e-05	down	-2.59294	MT1E	Homo sapiens metallothionein 1E (MT1E), mRNA [NM_175617]
A_33_P3376644	0.000703668	up	1.66499	SENP6	Homo sapiens SUMO1/sentrin specific peptidase 6 (SENP6), transcript variant 1, mRNA [NM_015571]
A_33_P3383936	0.00492986	down	-1.86229	DHX30	Homo sapiens DEAH (Asp-Glu-Ala-His) box helicase 30 (DHX30), transcript variant 2, mRNA [NM_014966]
A_33_P3269024	0.0107077	down	-2.34041		yy57b12.s1 Soares_multiple_sclerosis_2NbHMSP Homo sapiens cDNA clone IMAGE:277631 3', mRNA sequence [N45983]
3xSLv1	0.00203346	down	-2.6502		Unknown
A_23_P24457	0.0320297	down	-1.71802	LRRC4C	Homo sapiens leucine rich repeat containing 4C (LRRC4C), transcript variant 1, mRNA [NM_020929]
A_23_P11081	0.000810957	down	-2.78991	AKAP4	Homo sapiens A kinase (PRKA) anchor protein 4 (AKAP4), transcript variant 1, mRNA [NM_003886]
A_32_P737629	0.00334687	down	-2.6068	TTTY7	Homo sapiens testis-specific transcript, Y-linked 7 (non-protein coding) (TTTY7), long non-coding RNA [NR_001534]
A_33_P3330418	0.0389709	down	-1.95437	OR7A5	Homo sapiens olfactory receptor, family 7, subfamily A, member 5 (OR7A5), mRNA [NM_017506]
A_23_P117437	0.00325658	down	-2.27387	IL25	Homo sapiens interleukin 25 (IL25), transcript variant 1, mRNA [NM_022789]
A_33_P3282325	0.0229992	down	-2.10455	DAZ1	Homo sapiens deleted in azoospermia 1 (DAZ1), mRNA [NM_004081]
ERCC-00053_71	0.00320595	down	-2.42072		Unknown
A_23_P140716	0.0311362	down	-1.99323	TPSD1	Homo sapiens tryptase delta 1 (TPSD1), mRNA [NM_012217]
A_32_P167904	0.00325269	up	3.10607	ZNF681	Homo sapiens zinc finger protein 681 (ZNF681), mRNA [NM_138286]
ERCC-00034_158	0.000640048	down	-2.76636		Unknown
A_23_P397308	0.000545797	down	-1.81131	KLC4	Homo sapiens kinesin light chain 4 (KLC4), transcript variant 4, mRNA [NM_138343]
A_24_P261470	0.00664104	down	-2.27563	NRXN2	Homo sapiens neurexin 2 (NRXN2), transcript variant alpha-2, mRNA [NM_138732]
A_23_P334798	0.0120608	down	-2.50228	LRRC2	Homo sapiens leucine rich repeat containing 2 (LRRC2), mRNA [NM_024512]
A_23_P214821	0.00292132	up	3.08739	EDN1	Homo sapiens endothelin 1 (EDN1), transcript variant 1, mRNA [NM_001955]
ERCC-00137_95	0.0045379	down	-2.04456		Unknown
A_33_P3364278	0.000489588	down	-2.77598		diacylglycerol O-acyltransferase 2-like 7, pseudogene [Source:HGNC Symbol;Acc:HGNC:44367] [ENST00000602462]
A_24_P392632	0.0331393	down	-2.05655	TRPM3	Homo sapiens transient receptor potential cation channel, subfamily M, member 3 (TRPM3), transcript variant 7, mRNA [NM_206948]
A_33_P3366456	0.0366835	down	-2.06409	HDGFL1	Homo sapiens hepatoma derived growth factor-like 1 (HDGFL1), mRNA [NM_138574]
A_33_P3305335	0.00178305	down	-2.56425
ERCC-00062_278	0.00468073	up	1.66878		Unknown
ERCC-00113_271	0.0426569	down	-1.57167		Unknown
ETG10_13482	0.00180716	down	-2.73926		Unknown
A_32_P509677	0.00705342	down	-2.39827	C20orf203	Homo sapiens chromosome 20 open reading frame 203 (C20orf203), mRNA [NM_182584]
A_23_P416666	0.00271163	down	-2.58636	GJA10	Homo sapiens gap junction protein, alpha 10, 62kDa (GJA10), mRNA [NM_032602]
A_33_P3457052	0.00241892	up	2.00955	lnc-KIAA1919-1	Homo sapiens cDNA: FLJ21659 fis, clone COL08743. [AK025312]
ERCC-00078_438	0.00136532	down	-2.5063		Unknown
A_24_P70002	0.00257215	up	1.96723	LATS2	Homo sapiens large tumor suppressor kinase 2 (LATS2), mRNA [NM_014572]
A_33_P3388376	0.00794793	down	-1.77992	TBC1D3B	Homo sapiens TBC1 domain family, member 3B (TBC1D3B), mRNA [NM_001001417]
ERCC-00143_89	0.00445464	down	-2.16448		Unknown
A_19_P00316333	0.0219739	down	-1.62657	NUP50-AS1	Homo sapiens NUP50 antisense RNA 1 (head to head) (NUP50-AS1), transcript variant 1, long non-coding RNA [NR_038956]
A_33_P3377209	0.0112563	down	-1.53184	ENSA	Homo sapiens endosulfine alpha (ENSA), transcript variant 8, mRNA [NM_207168]
A_33_P3338382	0.000817045	down	-2.17587	OR1K1	Homo sapiens olfactory receptor, family 1, subfamily K, member 1 (OR1K1), mRNA [NM_080859]
A_33_P3382924	0.0238161	down	-2.11307	SPARC	Homo sapiens secreted protein, acidic, cysteine-rich (osteonectin) (SPARC), mRNA [NM_003118]
A_19_P00320158	0.0069239	down	-1.50857	SEC14L1	Homo sapiens SEC14-like 1 (S. cerevisiae) (SEC14L1), transcript variant 6, mRNA [NM_001204408]
A_33_P3306192	0.00462727	down	-1.50138	KBTBD13	Homo sapiens kelch repeat and BTB (POZ) domain containing 13 (KBTBD13), mRNA [NM_001101362]
ERCC-00031_101	0.00192663	down	-2.67066		Unknown
A_33_P3380652	0.0380491	up	1.70042	ADAM28	ADAM metallopeptidase domain 28 [Source:HGNC Symbol;Acc:HGNC:206] [ENST00000437154]
A_33_P3238606	0.00196565	down	-2.97223	CD99P1	CD99 molecule pseudogene 1 [Source:HGNC Symbol;Acc:HGNC:7083] [ENST00000431582]
A_33_P3723827	0.00314017	down	-2.66732
ERCC-00099_60	0.00674116	down	-1.66793		Unknown
A_33_P3402419	0.000495135	down	-3.1559		1W45_A Chain A, The 2.5 Angstroem Structure Of The K16a Mutant Of Annexin A8, Which Has An Intact N-Terminus. {Homo sapiens} (exp=-1; wgp=0; cg=0), partial (9%) [THC2641895]
A_23_P146284	0.00536865	down	-2.96829	SQLE	Homo sapiens squalene epoxidase (SQLE), mRNA [NM_003129]
A_19_P00801153	0.0207469	down	-4.03521
A_23_P55064	0.00597371	down	-1.5496	WRAP53	Homo sapiens WD repeat containing, antisense to TP53 (WRAP53), transcript variant 1, mRNA [NM_018081]
A_23_P212354	0.00119947	down	-3.19475	CCR2	Homo sapiens chemokine (C-C motif) receptor 2 (CCR2), transcript variant A, mRNA [NM_001123041]
A_23_P403898	0.0050808	up	1.86593	PTPN3	Homo sapiens protein tyrosine phosphatase, non-receptor type 3 (PTPN3), transcript variant 1, mRNA [NM_002829]
A_33_P3275226	0.00407018	down	-2.80009	LOC101927156	zt60a09.r1 Soares_testis_NHT Homo sapiens cDNA clone IMAGE:726712 5', mRNA sequence [AA401793]
A_19_P00802864	0.0219712	up	1.55859
A_19_P00808186	0.0381818	down	-2.33866
A_33_P3226142	0.00100822	down	-2.94033		transmembrane protein 78 [Source:HGNC Symbol;Acc:HGNC:32307] [ENST00000323223]
A_23_P56140	0.00159479	down	-1.50592	CSNK1G2	Homo sapiens casein kinase 1, gamma 2 (CSNK1G2), mRNA [NM_001319]
A_24_P50801	0.00975423	down	-2.10594	NRP2	Homo sapiens neuropilin 2 (NRP2), transcript variant 6, mRNA [NM_201264]
A_33_P3533377	0.0046223	down	-4.73796	ZNF847P	DA571583 HEMBA1 Homo sapiens cDNA clone HEMBA1006880 5', mRNA sequence [DA571583]
ERCC-00069_99	0.00267875	down	-2.54312		Unknown
A_33_P3274105	0.0425757	down	-1.50152	CLHC1	clathrin heavy chain linker domain containing 1 [Source:HGNC Symbol;Acc:HGNC:26453] [ENST00000403506]
A_19_P00325781	0.0465498	down	-2.00521
A_33_P3227264	0.00547484	down	-1.57552	CDK11A	Homo sapiens cyclin-dependent kinase 11A (CDK11A), transcript variant 1, mRNA [NM_024011]
ERCC-00157_60	0.0018871	down	-2.67388		Unknown
A_23_P120931	0.00524484	up	1.6692	APOBEC3C	Homo sapiens apolipoprotein B mRNA editing enzyme, catalytic polypeptide-like 3C (APOBEC3C), mRNA [NM_014508]
A_33_P3388006	0.0330972	up	1.78125	SPICE1	Homo sapiens spindle and centriole associated protein 1 (SPICE1), mRNA [NM_144718]
A_23_P115932	0.00156366	down	-2.66702	KCNK18	Homo sapiens potassium channel, two pore domain subfamily K, member 18 (KCNK18), mRNA [NM_181840]
A_23_P48717	0.00167899	down	-2.09511	NPC2	Homo sapiens Niemann-Pick disease, type C2 (NPC2), mRNA [NM_006432]
A_33_P3421183	0.0300565	down	-1.98607		general transcription factor IIi [Source:HGNC Symbol;Acc:HGNC:4659] [ENST00000473333]
A_24_P280846	0.012797	up	2.493	GOLT1A	Homo sapiens golgi transport 1A (GOLT1A), mRNA [NM_198447]
A_24_P156576	0.0435033	up	1.59657	GEMIN8	Homo sapiens gem (nuclear organelle) associated protein 8 (GEMIN8), transcript variant 3, mRNA [NM_017856]
A_23_P692	0.00404256	down	-2.10108	KCND3	Homo sapiens potassium channel, voltage gated Shal related subfamily D, member 3 (KCND3), transcript variant 1, mRNA [NM_004980]
A_23_P391275	8.92643e-05	down	-2.12272	RCAN3	Homo sapiens RCAN family member 3 (RCAN3), transcript variant 1, mRNA [NM_013441]
A_33_P3364631	0.0061887	down	-2.60928	lnc-NCKAP1L-1	LNCipedia lincRNA (lnc-NCKAP1L-1), lincRNA [lnc-NCKAP1L-1:1]
A_24_P406060	0.0138392	up	1.606	RNF144B	Homo sapiens ring finger protein 144B (RNF144B), mRNA [NM_182757]
A_33_P3398406	0.0164646	down	-1.73093	GLP2R	Homo sapiens glucagon-like peptide 2 receptor (GLP2R), mRNA [NM_004246]
A_23_P204850	0.0116188	down	-1.62446	RB1	Homo sapiens retinoblastoma 1 (RB1), mRNA [NM_000321]
A_23_P29939	0.000818604	down	-2.13261	SNCA	Homo sapiens synuclein, alpha (non A4 component of amyloid precursor) (SNCA), transcript variant 4, mRNA [NM_007308]
A_33_P3286121	0.016125	down	-2.35683	LOC730159	Homo sapiens uncharacterized LOC730159 (LOC730159), mRNA [NM_001195190]
A_23_P398189	0.0285602	up	2.61711	IGSF11	Homo sapiens immunoglobulin superfamily, member 11 (IGSF11), transcript variant 1, mRNA [NM_152538]
ERCC-00059_120	0.00199373	down	-2.48835		Unknown
A_23_P106682	0.0441162	down	-1.63665	EMP2	Homo sapiens epithelial membrane protein 2 (EMP2), mRNA [NM_001424]
A_23_P30122	0.00156118	down	-2.77816	IL2	Homo sapiens interleukin 2 (IL2), mRNA [NM_000586]
A_23_P80718	0.0257226	down	-2.08749	SYNPR	Homo sapiens synaptoporin (SYNPR), transcript variant 2, mRNA [NM_144642]
ERCC-00075_180	0.00189754	down	-2.66056		Unknown
A_23_P40782	0.00328277	up	1.72493	COMMD2	Homo sapiens COMM domain containing 2 (COMMD2), mRNA [NM_016094]
A_33_P3246833	0.00194718	down	-1.86418	IL1RN	Homo sapiens interleukin 1 receptor antagonist (IL1RN), transcript variant 4, mRNA [NM_173843]
A_33_P3411980	0.0022801	down	-2.55082	ABI3BP	Homo sapiens mRNA; cDNA DKFZp667H216 (from clone DKFZp667H216). [AL833204]
A_33_P3261914	0.0298677	down	-1.57893	LOC102724738	PREDICTED: Homo sapiens tricarboxylate transport protein, mitochondrial-like (LOC102724738), misc_RNA [XR_426195]
A_24_P933418	4.60096e-05	up	2.33293	ABI2	Homo sapiens abl-interactor 2 (ABI2), transcript variant 3, mRNA [NM_005759]
A_23_P105465	0.005417	down	-1.94491	CMKLR1	Homo sapiens chemokine-like receptor 1 (CMKLR1), transcript variant 2, mRNA [NM_004072]
A_33_P3287233	0.00405981	down	-2.93391	lnc-RHOXF2-1	PREDICTED: Homo sapiens uncharacterized LOC101928969 (LOC101928969), mRNA [XM_006710260]
ERCC-00158_78	0.0201359	down	-1.82734		Unknown
A_33_P3367889	0.00349668	down	-2.63083	LOC100130657	Homo sapiens cDNA FLJ44090 fis, clone TESTI4041903. [AK126078]
A_33_P3412556	0.0122186	down	-2.03909		peptidylprolyl isomerase A (cyclophilin A) pseudogene 28 [Source:HGNC Symbol;Acc:HGNC:39902] [ENST00000458378]
ERCC-00084_121	0.0100713	down	-1.66508		Unknown
ERCC-00018_67	0.00199958	down	-2.60103		Unknown
A_33_P3308476	0.0255665	down	-1.94689	POM121L2	Homo sapiens POM121 transmembrane nucleoporin-like 2 (POM121L2), mRNA [NM_033482]
A_33_P3280993	0.0315703	up	1.6061	HCG18	Homo sapiens HLA complex group 18 (non-protein coding) (HCG18), transcript variant 3, long non-coding RNA [NR_102326]
A_24_P550924	0.0325002	down	-2.55143	BTBD19	Homo sapiens BTB (POZ) domain containing 19 (BTBD19), mRNA [NM_001136537]
A_33_P3537861	0.0454766	down	-2.05607	LOC100126448	Homo sapiens isolate HA_003373 chromosome X unknown mRNA. [EF565113]
(+)E1A_r60_a107	0.000470071	up	2.07358		Unknown
A_23_P70213	0.000788654	up	2.26918	APC	Homo sapiens adenomatous polyposis coli (APC), transcript variant 3, mRNA [NM_000038]
ERCC-00033_60	0.00668915	down	-2.30781		Unknown
A_33_P3246663	0.00282099	down	-2.61055	PIRT	Homo sapiens phosphoinositide-interacting regulator of transient receptor potential channels (PIRT), mRNA [NM_001101387]
A_33_P3417865	0.045328	up	1.56186	ZFP36L1	Homo sapiens ZFP36 ring finger protein-like 1 (ZFP36L1), transcript variant 1, mRNA [NM_004926]
A_19_P00812176	0.00286078	down	-2.62026
ETG08_142674	0.00274061	down	-2.58057		Unknown
A_33_P3226425	0.0002386	down	-1.76694	ERP29	Homo sapiens endoplasmic reticulum protein 29 (ERP29), transcript variant 2, mRNA [NM_001034025]
A_23_P213706	0.00582268	down	-2.1073	IL4	Homo sapiens interleukin 4 (IL4), transcript variant 1, mRNA [NM_000589]
A_23_P218675	7.09282e-06	up	8.51668	WFDC2	Homo sapiens WAP four-disulfide core domain 2 (WFDC2), mRNA [NM_006103]
A_32_P101570	0.0161699	up	2.6444	TPTE2P5	Homo sapiens transmembrane phosphoinositide 3-phosphatase and tensin homolog 2 pseudogene 5 (TPTE2P5), transcript variant 1, non-coding RNA [NR_038258]
A_24_P683011	0.0398854	down	-2.48208	C8orf88	Homo sapiens chromosome 8 open reading frame 88 (C8orf88), mRNA [NM_001190972]
ERCC-00067_104	0.000672041	down	-2.79841		Unknown
(+)E1A_r60_a135	7.70887e-08	up	14.1024		Unknown
A_24_P917759	0.0183717	down	-2.0601	lnc-THUMPD1-1	LNCipedia lincRNA (lnc-THUMPD1-1), lincRNA [lnc-THUMPD1-1:1]
A_24_P122137	0.00371818	up	4.60458	LIF	Homo sapiens leukemia inhibitory factor (LIF), transcript variant 1, mRNA [NM_002309]
A_24_P62783	0.00713639	down	-2.08263	FABP3	Homo sapiens fatty acid binding protein 3, muscle and heart (FABP3), mRNA [NM_004102]
A_23_P114353	0.0224091	up	1.56011	NXF5	Homo sapiens nuclear RNA export factor 5 (NXF5), transcript variant 1, mRNA [NM_032946]
A_19_P00805168	0.0418653	down	-1.51915	lnc-CTU2-4	LNCipedia lincRNA (lnc-CTU2-4), lincRNA [lnc-CTU2-4:1]
A_33_P3214570	0.00313661	down	-2.66201	XLOC_l2_010591	BROAD Institute lincRNA (XLOC_l2_010591), lincRNA [TCONS_l2_00020436]
ERCC-00147_344	0.000817116	down	-2.34871		Unknown
A_23_P71830	0.00159764	up	2.30364	ZBTB26	zinc finger and BTB domain containing 26 [Source:HGNC Symbol;Acc:HGNC:23383] [ENST00000373654]
A_33_P3222367	0.0356677	down	-1.51809	SNORA74B	Homo sapiens small nucleolar RNA, H/ACA box 74B (SNORA74B), small nucleolar RNA [NR_002988]
A_23_P382094	0.0031796	down	-2.64226	LINC00052	Homo sapiens long intergenic non-protein coding RNA 52 (LINC00052), long non-coding RNA [NR_026869]
ERCC-00104_60	0.0127137	down	-1.75539		Unknown
A_19_P00324546	0.0016428	down	-2.39965
A_23_P88626	0.0209266	down	-1.92333	ANPEP	Homo sapiens alanyl (membrane) aminopeptidase (ANPEP), mRNA [NM_001150]
A_32_P112752	0.0164586	down	-2.36973	lnc-PRB1-1	LNCipedia lincRNA (lnc-PRB1-1), lincRNA [lnc-PRB1-1:5]
A_23_P20225	0.0150871	up	2.17742	RRM2B	Homo sapiens ribonucleotide reductase M2 B (TP53 inducible) (RRM2B), transcript variant 1, mRNA [NM_015713]
A_33_P3335498	0.017947	down	-1.88183	KLF8	Homo sapiens Kruppel-like factor 8 (KLF8), transcript variant 2, mRNA [NM_001159296]
A_23_P436048	0.00408323	down	-2.32914	LPAR3	Homo sapiens lysophosphatidic acid receptor 3 (LPAR3), mRNA [NM_012152]
A_33_P3316978	0.00416093	up	2.91563	RNF207	Homo sapiens ring finger protein 207 (RNF207), mRNA [NM_207396]
A_19_P00330864	0.0166264	down	-3.20238
A_23_P64567	0.00334078	up	1.52879	PPME1	Homo sapiens protein phosphatase methylesterase 1 (PPME1), transcript variant 1, mRNA [NM_016147]
A_19_P00806842	0.0104814	down	-1.7081		LIN1_NYCCO (P08548) LINE-1 reverse transcriptase homolog, partial (5%) [THC2626008]
A_33_P3418421	0.000887499	down	-2.85606	SLC3A1	Homo sapiens SLC3A1 variant F (SLC3A1) mRNA, complete cds, alternatively spliced. [DQ023516]
A_33_P3364929	0.000262784	down	-2.65476
A_23_P336060	0.0337105	down	-4.6348	LINC00269	Homo sapiens long intergenic non-protein coding RNA 269 (LINC00269), long non-coding RNA [NR_103715]
A_24_P23258	0.0111978	up	1.61299	GRAMD4	Homo sapiens GRAM domain containing 4 (GRAMD4), mRNA [NM_015124]
A_19_P00328226	0.0005224	down	-3.4714
A_33_P3312217	0.00369023	down	-3.52308
A_33_P3358295	0.00495755	down	-1.71052	ABTB1	Homo sapiens ankyrin repeat and BTB (POZ) domain containing 1 (ABTB1), transcript variant 1, mRNA [NM_032548]
A_33_P3280950	0.0432143	down	-1.57887	A2M-AS1	Homo sapiens A2M antisense RNA 1 (head to head) (A2M-AS1), long non-coding RNA [NR_026971]
ERCC-00171_229	0.00876726	down	-1.74186		Unknown
A_23_P25566	0.00495055	down	-2.04383	GPR183	Homo sapiens G protein-coupled receptor 183 (GPR183), mRNA [NM_004951]
A_24_P218814	0.026467	up	1.56131	RDH5	Homo sapiens retinol dehydrogenase 5 (11-cis/9-cis) (RDH5), transcript variant 2, mRNA [NM_002905]
A_33_P3305388	0.00375547	down	-2.4895	OR8K5	Homo sapiens olfactory receptor, family 8, subfamily K, member 5 (OR8K5), mRNA [NM_001004058]
ETG05_66023	0.0114781	up	1.72146		Unknown
A_33_P3232032	0.00294656	down	-2.64465		long intergenic non-protein coding RNA 596 [Source:HGNC Symbol;Acc:HGNC:23167] [ENST00000559615]
ERCC-00131_64	0.00138154	down	-2.69804		Unknown
A_23_P382240	0.0437666	down	-2.02445	TMEM26	Homo sapiens transmembrane protein 26 (TMEM26), mRNA [NM_178505]
A_33_P3343175	0.0110675	down	-4.63854	CXCL10	Homo sapiens chemokine (C-X-C motif) ligand 10 (CXCL10), mRNA [NM_001565]
A_33_P3212188	0.000241837	up	2.80157	LRP3	Homo sapiens low density lipoprotein receptor-related protein 3 (LRP3), mRNA [NM_002333]
A_32_P170749	0.00849105	down	-1.52504	STAG3	Homo sapiens stromal antigen 3 (STAG3), transcript variant 4, mRNA [NM_001282718]
A_23_P120002	0.0227034	up	1.56029	SP110	Homo sapiens SP110 nuclear body protein (SP110), transcript variant b, mRNA [NM_004510]
A_23_P123563	0.00139201	down	-1.6763	RPS6	Homo sapiens ribosomal protein S6 (RPS6), mRNA [NM_001010]
A_33_P3282836	0.00506954	down	-1.75838	RPS28	Homo sapiens ribosomal protein S28 (RPS28), mRNA [NM_001031]
ERCC-00163_81	0.00212435	down	-2.66024		Unknown
A_23_P5370	0.0470429	down	-2.32655	RPRM	Homo sapiens reprimo, TP53 dependent G2 arrest mediator candidate (RPRM), mRNA [NM_019845]
A_33_P3219090	0.000108201	down	-5.99276	INSIG1	Homo sapiens insulin induced gene 1 (INSIG1), transcript variant 1, mRNA [NM_005542]
A_23_P115467	0.00338689	down	-3.11246	S100A5	Homo sapiens S100 calcium binding protein A5 (S100A5), mRNA [NM_002962]
A_24_P218970	0.00127826	up	1.71964	EIF4B	Homo sapiens eukaryotic translation initiation factor 4B (EIF4B), transcript variant 2, mRNA [NM_001417]
A_23_P92895	0.000436664	up	1.63858	RBM22	Homo sapiens RNA binding motif protein 22 (RBM22), mRNA [NM_018047]
A_33_P3249434	0.0159791	up	1.63387	PLAA	Homo sapiens phospholipase A2-activating protein (PLAA), mRNA [NM_001031689]
A_19_P00801441	0.00207503	down	-3.15373
A_33_P3330443	0.00474256	down	-2.09993	FAM110B	Homo sapiens family with sequence similarity 110, member B (FAM110B), mRNA [NM_147189]
A_19_P00319568	0.0417519	down	-1.50268
A_19_P00811765	0.0122673	down	-2.1377		brain cytoplasmic RNA 1 [Source:HGNC Symbol;Acc:HGNC:1022] [ENST00000418539]
A_33_P3302613	0.02252	down	-1.9375	CENPM	PREDICTED: Homo sapiens centromere protein M (CENPM), transcript variant X1, mRNA [XM_005261736]
A_33_P3351920	0.0365462	down	-1.59799
A_19_P00800396	0.00320265	up	5.7776
A_23_P113111	0.00771807	up	3.44645	AR	Homo sapiens androgen receptor (AR), transcript variant 1, mRNA [NM_000044]
A_24_P122403	0.000737522	up	2.06039	TCEB3	Homo sapiens transcription elongation factor B (SIII), polypeptide 3 (110kDa, elongin A) (TCEB3), mRNA [NM_003198]
A_23_P426809	0.00155897	up	1.50478	ARHGEF11	Homo sapiens Rho guanine nucleotide exchange factor (GEF) 11 (ARHGEF11), transcript variant 2, mRNA [NM_198236]
A_23_P153964	3.46812e-06	up	12.4486	INHBB	Homo sapiens inhibin, beta B (INHBB), mRNA [NM_002193]
A_33_P3310644	0.0014921	down	-2.82377	OR4L1	Homo sapiens olfactory receptor, family 4, subfamily L, member 1 (OR4L1), mRNA [NM_001004717]
A_33_P3262704	0.00247669	down	-2.53873
A_23_P112874	0.0176671	down	-2.15965	GPC5	Homo sapiens glypican 5 (GPC5), mRNA [NM_004466]
A_33_P3282624	0.00206375	down	-2.5786
A_23_P122216	0.0131738	up	2.41086	LOX	Homo sapiens lysyl oxidase (LOX), transcript variant 1, mRNA [NM_002317]
ERCC-00058_185	0.00153301	down	-2.476		Unknown
A_19_P00801680	0.02923	down	-2.33122		Homo sapiens noncoding RNA BR514B mRNA, partial sequence. [DQ304541]
A_23_P201790	0.000358701	up	2.61651	PPP1R12B	Homo sapiens protein phosphatase 1, regulatory subunit 12B (PPP1R12B), transcript variant 1, mRNA [NM_002481]
ERCC-00017_150	0.00010169	down	-2.04612		Unknown
A_23_P115885	0.0056521	up	1.62464	MINPP1	Homo sapiens multiple inositol-polyphosphate phosphatase 1 (MINPP1), transcript variant 1, mRNA [NM_004897]
ERCC-00097_63	0.000111953	down	-2.22321		Unknown
A_24_P822931	0.0292633	down	-1.97825	TRPC5OS	Homo sapiens TRPC5 opposite strand (TRPC5OS), transcript variant 1, mRNA [NM_001195576]
A_23_P30315	0.00411262	down	-2.16875	TRIM7	Homo sapiens tripartite motif containing 7 (TRIM7), transcript variant 6, mRNA [NM_033342]
A_24_P350303	0.00152733	down	-2.88178	C6orf201	Homo sapiens chromosome 6 open reading frame 201 (C6orf201), transcript variant 1, mRNA [NM_001085401]
A_19_P00812114	0.0148831	down	-1.56629
A_23_P10206	0.00175572	up	7.32932	HAS2	Homo sapiens hyaluronan synthase 2 (HAS2), mRNA [NM_005328]
A_33_P3361422	0.0474054	up	1.81944	CYP27A1	Homo sapiens cytochrome P450, family 27, subfamily A, polypeptide 1 (CYP27A1), mRNA [NM_000784]
A_19_P00332055	0.00733397	down	-3.17672
A_32_P489959	0.00382667	down	-2.49848	ZNF546	Homo sapiens zinc finger protein 546 (ZNF546), transcript variant 1, mRNA [NM_178544]
A_23_P107102	0.00527583	down	-2.21662	KIF2B	Homo sapiens kinesin family member 2B (KIF2B), mRNA [NM_032559]
A_23_P11685	0.0029627	down	-2.58722	PLA2G4A	Homo sapiens phospholipase A2, group IVA (cytosolic, calcium-dependent) (PLA2G4A), mRNA [NM_024420]
A_23_P118894	0.0140923	up	2.5294	PRR15L	Homo sapiens proline rich 15-like (PRR15L), mRNA [NM_024320]
ETG09_35454	0.00060617	down	-2.76873		Unknown
A_33_P3715843	0.00311389	down	-2.66698	MGC40069	Homo sapiens hypothetical protein MGC40069, mRNA (cDNA clone IMAGE:5216694). [BC032242]
A_33_P3379556	0.00796335	down	-4.60974	C10orf71	Homo sapiens chromosome 10 open reading frame 71 (C10orf71), mRNA [NM_001135196]
A_23_P160618	0.00458866	down	-2.04597	SH2D2A	Homo sapiens SH2 domain containing 2A (SH2D2A), transcript variant 2, mRNA [NM_003975]
A_24_P65722	0.0369342	up	1.62563	LILRB4	Homo sapiens leukocyte immunoglobulin-like receptor, subfamily B (with TM and ITIM domains), member 4 (LILRB4), transcript variant 1, mRNA [NM_001278426]
A_33_P3311717	0.0172486	down	-1.94263	TGIF1	Homo sapiens TGFB-induced factor homeobox 1 (TGIF1), transcript variant 5, mRNA [NM_173209]
A_33_P3296479	4.44646e-06	down	-2.41167	APP	Homo sapiens amyloid beta (A4) precursor protein (APP), transcript variant 10, mRNA [NM_001204303]
ERCC-00061_161	0.00159407	down	-2.62172		Unknown
A_19_P00322215	0.0241291	up	1.87827	LOC221272	Homo sapiens cDNA: FLJ21659 fis, clone COL08743. [AK025312]
A_23_P163992	0.00828443	down	-1.84155	GRB7	Homo sapiens growth factor receptor-bound protein 7 (GRB7), transcript variant 1, mRNA [NM_005310]
ERCC-00023_60	0.00145989	down	-2.72926		Unknown
A_23_P12147	0.0125518	down	-1.70047	C1orf74	Homo sapiens chromosome 1 open reading frame 74 (C1orf74), mRNA [NM_152485]
A_23_P45945	0.00428312	down	-1.56663	EIF1	Homo sapiens eukaryotic translation initiation factor 1 (EIF1), mRNA [NM_005801]
A_23_P4662	0.0158124	down	-1.97408	BCL3	Homo sapiens B-cell CLL/lymphoma 3 (BCL3), mRNA [NM_005178]
A_19_P00329412	0.000742491	down	-2.56289
A_19_P00805146	0.0150647	down	-2.12812
A_23_P376188	0.011998	up	1.93852	BEND7	Homo sapiens BEN domain containing 7 (BEND7), transcript variant 2, mRNA [NM_001100912]
A_23_P254165	0.0140856	down	-2.35119	RAI2	Homo sapiens retinoic acid induced 2 (RAI2), transcript variant 2, mRNA [NM_021785]
A_33_P3305102	0.0222207	down	-2.04342	GPR97	Homo sapiens G protein-coupled receptor 97 (GPR97), mRNA [NM_170776]
A_33_P3411888	0.0456601	down	-1.96581		tripartite motif containing 16-like [Source:HGNC Symbol;Acc:HGNC:32670] [ENST00000578086]
A_23_P118536	0.0149509	up	1.6619	SLFN12	Homo sapiens schlafen family member 12 (SLFN12), transcript variant 1, mRNA [NM_018042]
A_33_P3404814	0.00804643	down	-1.95225	GNAO1	Homo sapiens guanine nucleotide binding protein (G protein), alpha activating activity polypeptide O (GNAO1), transcript variant 1, mRNA [NM_020988]
A_33_P3364646	0.0487959	down	-1.92231	RASGEF1B	Homo sapiens RasGEF domain family, member 1B (RASGEF1B), transcript variant 1, mRNA [NM_152545]
A_19_P00805748	0.0169645	up	1.81652		Homo sapiens cDNA FLJ32951 fis, clone TESTI2008033. [AK057513]
A_19_P00811116	0.00411736	down	-2.38394
A_23_P204847	0.00244696	down	-2.96431	LCP1	Homo sapiens lymphocyte cytosolic protein 1 (L-plastin) (LCP1), mRNA [NM_002298]
A_23_P16866	0.0305514	down	-1.73089	VIL1	Homo sapiens villin 1 (VIL1), mRNA [NM_007127]
A_24_P372625	0.000268236	up	2.03533	RNF141	Homo sapiens ring finger protein 141 (RNF141), mRNA [NM_016422]
A_23_P74112	0.00168733	down	-2.76395	IFNLR1	Homo sapiens interferon, lambda receptor 1 (IFNLR1), transcript variant 1, mRNA [NM_170743]
A_23_P24104	0.000694463	down	-1.84749	PLAU	Homo sapiens plasminogen activator, urokinase (PLAU), transcript variant 1, mRNA [NM_002658]
A_23_P106362	0.0267685	down	-1.6242	AQP9	Homo sapiens aquaporin 9 (AQP9), mRNA [NM_020980]
A_33_P3256844	0.0058496	down	-2.21575	WDR49	Homo sapiens cDNA FLJ40237 fis, clone TESTI2023414. [AK097556]
A_33_P3348352	0.00380234	down	-2.90182	LINC01139	Homo sapiens long intergenic non-protein coding RNA 1139 (LINC01139), long non-coding RNA [NR_015407]
A_33_P3346881	0.0232896	down	-2.11697
(+)E1A_r60_1	0.000234213	up	28.5435		Unknown
A_24_P267293	0.0154938	up	2.3979	SARM1	Homo sapiens sterile alpha and TIR motif containing 1 (SARM1), mRNA [NM_015077]
A_23_P372834	0.000193804	up	2.26966	AQP1	Homo sapiens aquaporin 1 (Colton blood group) (AQP1), transcript variant 1, mRNA [NM_198098]
A_33_P3359801	0.000773624	down	-2.90848	NKX2-4	Homo sapiens NK2 homeobox 4 (NKX2-4), mRNA [NM_033176]
A_19_P00318604	0.00181552	down	-1.92233
A_33_P3376546	0.00144589	down	-2.71821	PTGFR	Homo sapiens prostaglandin F receptor (FP) (PTGFR), transcript variant 2, mRNA [NM_001039585]
A_19_P00324632	0.000329306	down	-2.25762
A_19_P00319593	2.00292e-05	down	-3.05596
A_33_P3366614	0.000213274	down	-2.6151
A_33_P3542886	0.00284907	down	-1.70785	SNAR-G1	AGENCOURT_10224340 NIH_MGC_141 Homo sapiens cDNA clone IMAGE:6565454 5', mRNA sequence [BU536871]
ETG04_27747	0.00176057	down	-2.68159		Unknown
A_19_P00331910	1.59655e-05	down	-2.497
A_19_P00321891	0.00274761	down	-2.21783
A_23_P216756	1.26037e-05	down	-2.84967	FCN2	Homo sapiens ficolin (collagen/fibrinogen domain containing lectin) 2 (FCN2), transcript variant SV0, mRNA [NM_004108]
ERCC-00117_139	0.00352978	down	-1.90453		Unknown
A_33_P3307535	0.000215696	down	-3.33503	FAM230C	Homo sapiens family with sequence similarity 230, member C (FAM230C), long non-coding RNA [NR_027278]
A_33_P3303469	0.00303145	down	-2.05311
A_33_P3368369	0.011583	down	-2.56057	HSPB7	heat shock 27kDa protein family, member 7 (cardiovascular) [Source:HGNC Symbol;Acc:HGNC:5249] [ENST00000442459]
A_33_P3307267	0.0408001	down	-3.44641	VWF	von Willebrand factor [Source:HGNC Symbol;Acc:HGNC:12726] [ENST00000321023]
A_33_P3368855	0.00177154	down	-2.49887	GPC5	Homo sapiens glypican 5 (GPC5), mRNA [NM_004466]
A_23_P8640	0.0319691	down	-1.90712	GPER1	Homo sapiens G protein-coupled estrogen receptor 1 (GPER1), transcript variant 3, mRNA [NM_001039966]
A_23_P105138	0.0105446	up	1.77012	CAT	Homo sapiens catalase (CAT), mRNA [NM_001752]
A_24_P117029	0.00115666	down	-2.53386	LDLR	Homo sapiens low density lipoprotein receptor (LDLR), transcript variant 1, mRNA [NM_000527]
A_33_P3230578	0.0471938	down	-2.09201
A_24_P844984	1.44235e-05	up	60.0906	PIGR	Homo sapiens polymeric immunoglobulin receptor (PIGR), mRNA [NM_002644]
A_33_P3382867	0.00244653	down	-2.34488	LOC389834	Homo sapiens ankyrin repeat domain 57 pseudogene (LOC389834), non-coding RNA [NR_027420]
A_33_P3234202	0.00205291	down	-2.97075	DNASE1L3	Homo sapiens deoxyribonuclease I-like 3 (DNASE1L3), transcript variant 1, mRNA [NM_004944]
A_23_P207400	0.0383427	down	-1.69917	BRCA1	Homo sapiens breast cancer 1, early onset (BRCA1), transcript variant 2, mRNA [NM_007300]
A_33_P3503937	0.0105668	down	-1.697	LOC284581	Homo sapiens cDNA FLJ37107 fis, clone BRACE2020157. [AK094426]
A_23_P36120	0.00736547	down	-3.19935	MS4A6A	Homo sapiens membrane-spanning 4-domains, subfamily A, member 6A (MS4A6A), transcript variant 2, mRNA [NM_022349]
A_19_P00803865	0.0329077	up	2.1423
A_24_P254762	0.00253862	down	-2.54489	VENTXP1	Homo sapiens VENT homeobox pseudogene 1 (VENTXP1), non-coding RNA [NR_001559]
A_23_P122041	0.00683781	up	1.52033	PPP2CA	Homo sapiens protein phosphatase 2, catalytic subunit, alpha isozyme (PPP2CA), mRNA [NM_002715]
A_24_P166789	0.0044493	up	1.53577	IMPAD1	Homo sapiens inositol monophosphatase domain containing 1 (IMPAD1), mRNA [NM_017813]
A_33_P3329013	0.002365	down	-5.60308	SSTR2	Homo sapiens somatostatin receptor 2 (SSTR2), mRNA [NM_001050]
A_33_P3229256	0.0328965	down	-1.5883	NT5C	Homo sapiens 5', 3'-nucleotidase, cytosolic (NT5C), transcript variant 1, mRNA [NM_014595]
A_33_P3380196	0.0354756	down	-1.53535	AKAP9	Homo sapiens A kinase (PRKA) anchor protein (yotiao) 9, mRNA (cDNA clone IMAGE:3914749), complete cds. [BC015533]
ERCC-00092_138	0.0123894	down	-1.95317		Unknown
A_19_P00321912	0.0465566	down	-1.5458		BX426172 Homo sapiens THYMUS Homo sapiens cDNA clone CS0CAP001YB24 5-PRIME, mRNA sequence [BX426172]
ERCC-00095_63	0.00160502	down	-2.63072		Unknown
A_23_P154420	0.0160365	down	-2.56867	HOXD12	Homo sapiens homeobox D12 (HOXD12), mRNA [NM_021193]
A_24_P286951	6.41284e-05	up	14.0107	PLEKHS1	Homo sapiens pleckstrin homology domain containing, family S member 1 (PLEKHS1), transcript variant 4, mRNA [NM_024889]
A_33_P3375334	0.009191	down	-3.00815	DAB1	Dab, reelin signal transducer, homolog 1 (Drosophila) [Source:HGNC Symbol;Acc:HGNC:2661] [ENST00000371230]
A_19_P00317838	0.00212594	down	-2.87533
A_23_P96291	0.00303956	down	-2.68637	MAGEA1	Homo sapiens melanoma antigen family A, 1 (MAGEA1), mRNA [NM_004988]
A_23_P218111	0.0345042	up	1.79422	SERPINA1	Homo sapiens serpin peptidase inhibitor, clade A (alpha-1 antiproteinase, antitrypsin), member 1 (SERPINA1), transcript variant 2, mRNA [NM_001002236]
A_33_P3269626	0.0110022	down	-2.00372		Homo sapiens cDNA FLJ41276 fis, clone BRAMY2036913. [AK123270]
A_24_P37519	0.00102369	up	1.65124	LZTFL1	Homo sapiens leucine zipper transcription factor-like 1 (LZTFL1), transcript variant 1, mRNA [NM_020347]
A_33_P3224715	0.00309058	down	-2.67436
A_33_P3379001	0.0442756	down	-1.61052	UNC5A	Homo sapiens unc-5 homolog A (C. elegans) (UNC5A), mRNA [NM_133369]
A_19_P00321294	0.00309372	down	-2.67151
A_33_P3223338	0.00125186	down	-3.21583	PARVG	parvin, gamma [Source:HGNC Symbol;Acc:HGNC:14654] [ENST00000453888]
A_33_P3238484	0.0170181	down	-1.56032	DIP2C	Homo sapiens DIP2 disco-interacting protein 2 homolog C (Drosophila) (DIP2C), mRNA [NM_014974]
A_23_P158118	0.0114317	down	-2.51282	USP26	Homo sapiens ubiquitin specific peptidase 26 (USP26), mRNA [NM_031907]
A_19_P00803566	8.49945e-05	down	-2.59019
A_19_P00802411	0.00146866	down	-2.99719
A_23_P31407	4.48132e-07	up	5.59765	AGR2	Homo sapiens anterior gradient 2 (AGR2), mRNA [NM_006408]
A_33_P3295655	0.0313018	up	2.09732	APBA1	Homo sapiens amyloid beta (A4) precursor protein-binding, family A, member 1 (APBA1), mRNA [NM_001163]
A_23_P95453	0.0113522	down	-2.25246	NRXN1	Homo sapiens neurexin 1 (NRXN1), transcript variant alpha1, mRNA [NM_004801]
ERCC-00076_93	0.00166144	down	-2.49348		Unknown
A_23_P87150	0.00684658	down	-3.02995	LPXN	Homo sapiens leupaxin (LPXN), transcript variant 2, mRNA [NM_004811]
A_24_P96403	0.00138761	up	2.59846	RUNX1	Homo sapiens runt-related transcription factor 1 (RUNX1), transcript variant 2, mRNA [NM_001001890]
A_23_P134139	0.00763354	down	-2.83783	FABP7	Homo sapiens fatty acid binding protein 7, brain (FABP7), mRNA [NM_001446]
ERCC-00081_60	0.000653327	down	-2.43217		Unknown
A_33_P3291772	0.0109953	down	-2.11175
A_23_P109785	0.00453123	down	-2.32878	NR1I2	Homo sapiens nuclear receptor subfamily 1, group I, member 2 (NR1I2), transcript variant 1, mRNA [NM_003889]
A_19_P00320881	0.00548008	down	-2.642	LINC01539	Homo sapiens long intergenic non-protein coding RNA 1539 (LINC01539), transcript variant 1, long non-coding RNA [NR_040025]
A_19_P00318725	0.0102878	down	-2.57938	LINC01204	long intergenic non-protein coding RNA 1204 [Source:HGNC Symbol;Acc:HGNC:49635] [ENST00000422047]
A_24_P184844	0.0267799	down	-2.6216	CHD2	Homo sapiens CHD2 mRNA, complete cds. [AF006514]
A_23_P42746	0.000768519	down	-3.72391	NCF1	Homo sapiens neutrophil cytosolic factor 1 (NCF1), mRNA [NM_000265]
A_19_P00322033	0.00241784	down	-3.76735		DA600502 HSYRA2 Homo sapiens cDNA clone HSYRA2005584 5', mRNA sequence [DA600502]
A_23_P379475	0.0231962	down	-1.50031	DHCR24	Homo sapiens 24-dehydrocholesterol reductase (DHCR24), mRNA [NM_014762]
(+)E1A_r60_a97	0.00024478	up	26.9013		Unknown
A_23_P211252	0.000748301	down	-3.15349	LSS	Homo sapiens lanosterol synthase (2,3-oxidosqualene-lanosterol cyclase) (LSS), transcript variant 2, mRNA [NM_001001438]
A_33_P3323959	0.000312442	up	4.73962	RELN	Homo sapiens reelin (RELN), transcript variant 1, mRNA [NM_005045]
A_19_P00322440	0.00281388	down	-2.60298	FENDRR	Homo sapiens FOXF1 adjacent non-coding developmental regulatory RNA (FENDRR), transcript variant 2, long non-coding RNA [NR_036444]
A_23_P128728	0.00188051	down	-2.67805	ARG2	Homo sapiens arginase 2 (ARG2), mRNA [NM_001172]
A_33_P3336018	0.000642423	down	-3.00317
A_33_P3243683	0.000231089	down	-2.02027	DIAPH1	Homo sapiens diaphanous-related formin 1 (DIAPH1), transcript variant 1, mRNA [NM_005219]
A_24_P10233	0.0013251	up	5.6685	DAPK2	Homo sapiens death-associated protein kinase 2 (DAPK2), mRNA [NM_014326]
A_33_P3340352	0.00297383	down	-2.65103		La ribonucleoprotein domain family, member 1B pseudogene 1 [Source:HGNC Symbol;Acc:HGNC:37097] [ENST00000506036]
A_24_P178444	0.019174	up	1.94118
ETG09_205211	0.00195007	down	-2.66397		Unknown
A_19_P00809061	0.0362042	down	-3.23665
A_33_P3387911	0.00453516	down	-2.65622
A_23_P53345	0.0225309	down	-1.69611	ARNTL2	Homo sapiens aryl hydrocarbon receptor nuclear translocator-like 2 (ARNTL2), transcript variant 1, mRNA [NM_020183]
A_23_P157865	0.0167494	up	2.89985	TNC	Homo sapiens tenascin C (TNC), mRNA [NM_002160]
A_33_P3283900	0.00780776	down	-2.05219	CTNS	Homo sapiens cystinosin, lysosomal cystine transporter (CTNS), transcript variant 2, mRNA [NM_004937]
A_23_P89509	0.0405501	down	-1.96739	SPAG5	Homo sapiens sperm associated antigen 5 (SPAG5), mRNA [NM_006461]
A_23_P153084	0.00131096	down	-1.91156	RALBP1	Homo sapiens ralA binding protein 1 (RALBP1), mRNA [NM_006788]
A_23_P329740	0.00366136	down	-1.84899	UBC	Homo sapiens ubiquitin C (UBC), mRNA [NM_021009]
A_23_P215790	0.000832343	down	-1.6183	EGFR	Homo sapiens epidermal growth factor receptor (EGFR), transcript variant 1, mRNA [NM_005228]
A_19_P00809789	0.0396407	down	-1.73032
A_33_P3296975	0.000628065	down	-2.07498		activating transcription factor 4 pseudogene 4 [Source:HGNC Symbol;Acc:HGNC:787] [ENST00000393544]
A_23_P29248	0.0150295	up	1.6156	TST	Homo sapiens thiosulfate sulfurtransferase (rhodanese) (TST), transcript variant 1, mRNA [NM_003312]
ERCC-00160_243	0.00182732	down	-2.57216		Unknown
A_24_P194000	0.00186312	down	-1.54359	SAE1	Homo sapiens SUMO1 activating enzyme subunit 1 (SAE1), transcript variant 1, mRNA [NM_005500]
A_24_P350245	0.0175322	down	-1.51534	DOCK5	Homo sapiens dedicator of cytokinesis 5 (DOCK5), mRNA [NM_024940]
A_23_P358917	0.0462174	up	1.61461	CYP3A7	Homo sapiens cytochrome P450, family 3, subfamily A, polypeptide 7 (CYP3A7), mRNA [NM_000765]
A_33_P3512350	0.00558589	down	-1.87565	LOC339807	Homo sapiens uncharacterized LOC339807 (LOC339807), long non-coding RNA [NR_034023]
A_23_P122563	0.00819244	down	-1.51781	PFDN6	Homo sapiens prefoldin subunit 6 (PFDN6), transcript variant 2, mRNA [NM_014260]
A_23_P86021	0.0028042	up	4.18578	SELENBP1	Homo sapiens selenium binding protein 1 (SELENBP1), transcript variant 1, mRNA [NM_003944]
A_23_P120694	0.00809461	down	-1.98679	KCNE2	Homo sapiens potassium voltage-gated channel, Isk-related family, member 2 (KCNE2), mRNA [NM_172201]
A_33_P3352038	0.00220995	down	-2.79274	MUC12	Homo sapiens mucin 12, cell surface associated (MUC12), mRNA [NM_001164462]
A_33_P3274313	0.00222817	down	-2.63264
A_19_P00318254	0.0458256	down	-1.86721		Q5GVX2_XANOR (Q5GVX2) ISRSO17-transposase protein, partial (5%) [THC2496163]
A_33_P3415625	0.00452482	up	2.02618	LRRIQ1	Homo sapiens leucine-rich repeats and IQ motif containing 1 (LRRIQ1), mRNA [NM_001079910]
A_19_P00323821	0.00401508	down	-2.6525
A_33_P3352718	0.00647795	down	-3.43292	C12orf76	chromosome 12 open reading frame 76 [Source:HGNC Symbol;Acc:HGNC:33790] [ENST00000548936]
A_33_P3298935	0.000492141	down	-3.12927
A_19_P00332370	0.00354049	down	-2.21993
A_23_P115645	0.0107945	up	1.62411	CELF2	Homo sapiens CUGBP, Elav-like family member 2 (CELF2), transcript variant 1, mRNA [NM_001025076]
A_32_P140139	0.00124229	down	-3.39323	F13A1	Homo sapiens coagulation factor XIII, A1 polypeptide (F13A1), mRNA [NM_000129]
A_32_P46191	0.0101016	up	1.57294	ZNF727	Homo sapiens zinc finger protein 727 (ZNF727), mRNA [NM_001159522]
A_33_P3394883	0.00247951	down	-2.535		DA144367 BRAMY2 Homo sapiens cDNA clone BRAMY2000575 5', mRNA sequence [DA144367]
A_23_P204503	0.00323796	up	1.80337	PRKAB1	Homo sapiens protein kinase, AMP-activated, beta 1 non-catalytic subunit (PRKAB1), mRNA [NM_006253]
A_23_P330070	0.00763881	up	1.62056	TFPI	Homo sapiens tissue factor pathway inhibitor (lipoprotein-associated coagulation inhibitor) (TFPI), transcript variant 2, mRNA [NM_001032281]
A_33_P3216746	0.00851976	down	-2.63921	LPHN3	Homo sapiens latrophilin 3 (LPHN3), mRNA [NM_015236]
A_23_P63896	0.0179918	up	1.63798	FAS	Homo sapiens Fas cell surface death receptor (FAS), transcript variant 1, mRNA [NM_000043]
A_24_P941922	4.56055e-05	up	2.9187	CNOT4	CCR4-NOT transcription complex, subunit 4 [Source:HGNC Symbol;Acc:HGNC:7880] [ENST00000428680]
A_23_P103486	0.00794671	up	1.73851	CYP2J2	Homo sapiens cytochrome P450, family 2, subfamily J, polypeptide 2 (CYP2J2), mRNA [NM_000775]
A_32_P76720	0.0142585	up	2.02012	NT5DC3	Homo sapiens 5'-nucleotidase domain containing 3 (NT5DC3), mRNA [NM_001031701]
A_24_P413126	1.45701e-05	up	2.97974	PMEPA1	Homo sapiens prostate transmembrane protein, androgen induced 1 (PMEPA1), transcript variant 1, mRNA [NM_020182]
A_33_P3862354	0.00048834	down	-1.85051	TRABD	Homo sapiens TraB domain containing (TRABD), mRNA [NM_025204]
A_19_P00321656	5.37892e-05	up	4.32149	DDAH1	Homo sapiens dimethylarginine dimethylaminohydrolase 1 (DDAH1), transcript variant 2, mRNA [NM_001134445]
A_23_P129665	0.00324055	down	-2.47775	ITGAD	Homo sapiens integrin, alpha D (ITGAD), mRNA [NM_005353]
A_33_P3271226	0.00300076	down	-2.65996	OR5T3	Homo sapiens olfactory receptor, family 5, subfamily T, member 3 (OR5T3), mRNA [NM_001004747]
A_23_P368691	0.00307122	down	-3.14423	ABCC9	Homo sapiens ATP-binding cassette, sub-family C (CFTR/MRP), member 9 (ABCC9), transcript variant SUR2A, mRNA [NM_005691]
A_33_P3230558	0.000771945	up	2.18315	EML5	Homo sapiens echinoderm microtubule associated protein like 5 (EML5), mRNA [NM_183387]
A_33_P3343090	0.00284483	up	2.08185	MAP1S	Homo sapiens microtubule-associated protein 1S (MAP1S), mRNA [NM_018174]
A_33_P3353111	0.0136398	down	-1.61161	TAF1	Homo sapiens TAF1 RNA polymerase II, TATA box binding protein (TBP)-associated factor, 250kDa (TAF1), transcript variant 10, non-coding RNA [NR_104393]
A_23_P114826	0.00144623	down	-1.54511	MRPS15	Homo sapiens mitochondrial ribosomal protein S15 (MRPS15), mRNA [NM_031280]
A_23_P74115	0.0126454	down	-3.0101	RAD54L	Homo sapiens RAD54-like (S. cerevisiae) (RAD54L), transcript variant 1, mRNA [NM_003579]
A_23_P124252	6.51891e-05	up	2.33899	CAMK1D	calcium/calmodulin-dependent protein kinase ID [Source:HGNC Symbol;Acc:HGNC:19341] [ENST00000378845]
A_33_P3279119	0.0220443	down	-1.92068		MGC5.5.1.1.1.G05.R.1 NIH_MGC_331 Homo sapiens cDNA clone MGC5.5.1.1.1.G05, mRNA sequence [DR007930]
A_19_P00331218	5.74594e-05	down	-2.25547
A_33_P3290011	9.21056e-05	down	-3.52772	LHFPL3	Homo sapiens lipoma HMGIC fusion partner-like 3 (LHFPL3), mRNA [NM_199000]
A_23_P2355	0.00338426	down	-1.57045	CBX5	Homo sapiens chromobox homolog 5 (CBX5), transcript variant 3, mRNA [NM_012117]
A_19_P00318444	0.0030733	down	-2.67577	LINC01471	Homo sapiens long intergenic non-protein coding RNA 1471 (LINC01471), long non-coding RNA [NR_125397]
A_23_P151294	0.00152239	down	-2.55434	IFNG	Homo sapiens interferon, gamma (IFNG), mRNA [NM_000619]
A_33_P3217230	0.000339207	up	2.02661	ZNF91	Homo sapiens zinc finger protein 91 (ZNF91), transcript variant 1, mRNA [NM_003430]
A_19_P00327396	0.00140526	down	-3.37363
A_32_P75094	0.00281666	down	-2.30409	AIFM2	Homo sapiens apoptosis-inducing factor, mitochondrion-associated, 2 (AIFM2), transcript variant 2, mRNA [NM_032797]
ERCC-00148_99	0.000391376	down	-2.69961		Unknown
A_23_P61487	0.0069608	up	2.1017	LRRC20	Homo sapiens leucine rich repeat containing 20 (LRRC20), transcript variant 3, mRNA [NM_018205]
A_23_P29495	0.000395868	down	-1.95855	CTNNB1	Homo sapiens catenin (cadherin-associated protein), beta 1, 88kDa (CTNNB1), transcript variant 1, mRNA [NM_001904]
A_32_P154342	0.0426952	up	2.73074	SLCO4C1	Homo sapiens solute carrier organic anion transporter family, member 4C1 (SLCO4C1), mRNA [NM_180991]
A_33_P3344229	7.58624e-05	down	-3.06046	HIST1H4A	Homo sapiens histone cluster 1, H4a (HIST1H4A), mRNA [NM_003538]
A_23_P143902	0.00681919	down	-2.21405	P2RY12	Homo sapiens purinergic receptor P2Y, G-protein coupled, 12 (P2RY12), transcript variant 1, mRNA [NM_022788]
A_24_P125871	0.00700301	up	1.68023	RIPK4	Homo sapiens receptor-interacting serine-threonine kinase 4 (RIPK4), mRNA [NM_020639]
A_33_P3303925	0.0411939	down	-2.02598	LOC100129175	Homo sapiens uncharacterized LOC100129175 (LOC100129175), long non-coding RNA [NR_046086]
A_19_P00316605	0.00473743	down	-2.95098
A_33_P3256113	0.00366473	down	-1.67271	GUSBP1	Homo sapiens glucuronidase, beta pseudogene 1 (GUSBP1), transcript variant 1, non-coding RNA [NR_027026]
A_19_P00329557	0.0275288	down	-3.3942	RPSA	Homo sapiens ribosomal protein SA, mRNA (cDNA clone IMAGE:3845335). [BC010054]
A_19_P00801281	0.0231789	down	-3.46373
A_33_P3334679	0.0020454	down	-2.57214	SNCAIP	synuclein, alpha interacting protein [Source:HGNC Symbol;Acc:HGNC:11139] [ENST00000395469]
A_19_P00809802	0.0438367	down	-1.58955
A_33_P3354479	0.00496234	down	-1.60639
A_33_P3410269	0.00243777	down	-2.75658
A_33_P3227047	0.00171469	down	-2.62554
A_33_P3365432	0.00370148	up	1.92952	NCF4	Homo sapiens neutrophil cytosolic factor 4, 40kDa (NCF4), transcript variant 1, mRNA [NM_000631]
A_33_P3348594	0.00417131	down	-2.45688	OR5R1	Homo sapiens olfactory receptor, family 5, subfamily R, member 1 (gene/pseudogene) (OR5R1), mRNA [NM_001004744]
A_33_P3282075	0.0134899	down	-2.226	SP6	Homo sapiens Sp6 transcription factor (SP6), transcript variant 1, mRNA [NM_001258248]
A_23_P116902	0.0394919	up	2.85686	ART4	Homo sapiens ADP-ribosyltransferase 4 (Dombrock blood group) (ART4), mRNA [NM_021071]
ERCC-00098_150	0.00818169	down	-1.8771		Unknown
A_23_P114713	0.000756094	up	5.41339	CYP4B1	Homo sapiens cytochrome P450, family 4, subfamily B, polypeptide 1 (CYP4B1), transcript variant 2, mRNA [NM_000779]
A_33_P3209025	0.00400298	up	1.69702	ZNF623	Homo sapiens zinc finger protein 623 (ZNF623), transcript variant 2, mRNA [NM_001082480]
A_19_P00323968	0.0210408	down	-2.06927
A_23_P251151	0.0138769	up	1.94185	NELL1	Homo sapiens NEL-like 1 (chicken) (NELL1), transcript variant 1, mRNA [NM_006157]
A_19_P00813597	0.000294955	down	-1.977
A_19_P00812519	0.00605571	down	-2.31798
A_23_P71757	0.00244408	down	-2.70741	IFNA6	Homo sapiens interferon, alpha 6 (IFNA6), mRNA [NM_021002]
A_23_P415974	0.0378959	up	1.90891	ALDOB	Homo sapiens aldolase B, fructose-bisphosphate (ALDOB), mRNA [NM_000035]
A_33_P3283206	0.0287092	down	-1.65677	LOC102723979	PREDICTED: Homo sapiens uncharacterized LOC102723979 (LOC102723979), ncRNA [XR_426452]
A_24_P301547	0.000785624	down	-1.88001	C17orf80	Homo sapiens chromosome 17 open reading frame 80 (C17orf80), transcript variant 1, mRNA [NM_017941]
A_33_P3229370	0.00428746	up	3.67987	ID4	Homo sapiens inhibitor of DNA binding 4, dominant negative helix-loop-helix protein (ID4), mRNA [NM_001546]
A_19_P00804189	0.0176698	down	-1.72992
A_23_P357860	0.000335177	up	2.14589	SEC62	Homo sapiens SEC62 homolog (S. cerevisiae) (SEC62), mRNA [NM_003262]
A_23_P41942	0.00264046	down	-2.39971	POLR3G	Homo sapiens polymerase (RNA) III (DNA directed) polypeptide G (32kD) (POLR3G), mRNA [NM_006467]
A_23_P111303	0.00132691	up	1.67159	SCAF8	Homo sapiens SR-related CTD-associated factor 8 (SCAF8), transcript variant 4, mRNA [NM_014892]
A_33_P3338292	0.0454394	down	-1.75148
A_23_P60499	0.00329419	up	1.71645	ZNF462	Homo sapiens zinc finger protein 462 (ZNF462), mRNA [NM_021224]
A_33_P3325257	0.0250944	down	-1.68298	PTGER4P2-CDK2AP2P2	Homo sapiens PTGER4P2-CDK2AP2P2 readthrough transcribed pseudogene (PTGER4P2-CDK2AP2P2), non-coding RNA [NR_024496]
A_23_P106103	0.00196675	down	-2.82097	AKAP5	Homo sapiens A kinase (PRKA) anchor protein 5 (AKAP5), mRNA [NM_004857]
A_33_P3406493	0.042326	up	2.38079	GABBR2	Homo sapiens gamma-aminobutyric acid (GABA) B receptor, 2 (GABBR2), mRNA [NM_005458]
A_33_P3225195	0.0145322	down	-2.14283	CHMP1B2P	charged multivesicular body protein 1B2, pseudogene [Source:HGNC Symbol;Acc:HGNC:49380] [ENST00000399581]
A_32_P14744	0.0109222	down	-1.55572	RPS15A	Homo sapiens ribosomal protein S15a (RPS15A), transcript variant 2, mRNA [NM_001019]
A_23_P25176	0.000336576	down	-2.56101	TBX5	Homo sapiens T-box 5 (TBX5), transcript variant 1, mRNA [NM_000192]
A_33_P3247474	0.00099546	down	-2.68069	TOPAZ1	Homo sapiens testis and ovary specific PAZ domain containing 1 (TOPAZ1), mRNA [NM_001145030]
A_33_P3247237	0.00403861	down	-1.9014	CIZ1	Homo sapiens CDKN1A interacting zinc finger protein 1 (CIZ1), transcript variant 2, mRNA [NM_001131015]
A_23_P70794	0.00722779	up	1.67896	RAB23	Homo sapiens RAB23, member RAS oncogene family (RAB23), transcript variant 1, mRNA [NM_016277]
A_19_P00318845	0.0197609	down	-1.92991		Human oral cancer candidate gene mRNA, clone G15, 3' end. [U55055]
A_19_P00807891	0.00233601	down	-2.52899
A_23_P121459	0.0384474	down	-1.80102	THPO	Homo sapiens thrombopoietin (THPO), transcript variant 1, mRNA [NM_000460]
A_33_P3367201	0.00662644	down	-1.68307	MMAB	Homo sapiens methylmalonic aciduria (cobalamin deficiency) cblB type (MMAB), transcript variant 1, mRNA [NM_052845]
A_24_P224488	0.046439	up	1.75301	MAPT	Homo sapiens microtubule-associated protein tau (MAPT), transcript variant 1, mRNA [NM_016835]
A_24_P243749	0.000565023	up	5.17033	PDK4	Homo sapiens pyruvate dehydrogenase kinase, isozyme 4 (PDK4), mRNA [NM_002612]
A_19_P00804730	0.0120457	down	-1.5713
A_24_P334248	0.0140115	down	-2.2078	PLCH1	Homo sapiens phospholipase C, eta 1 (PLCH1), transcript variant 2, mRNA [NM_014996]
A_33_P3267822	0.00319681	down	-1.85346	MICAL3	Homo sapiens microtubule associated monooxygenase, calponin and LIM domain containing 3 (MICAL3), transcript variant 3, mRNA [NM_001122731]
A_33_P3322075	0.00269576	down	-4.31901		Homo sapiens cDNA FLJ31380 fis, clone NHNPC1000101. [AK055942]
A_23_P103703	0.00127619	down	-2.28421	HSPB7	Homo sapiens heat shock 27kDa protein family, member 7 (cardiovascular) (HSPB7), mRNA [NM_014424]
A_33_P3292915	0.0285279	down	-1.7207	TCOF1	Homo sapiens Treacher Collins-Franceschetti syndrome 1 (TCOF1), transcript variant 3, mRNA [NM_001008657]
A_33_P3344264	0.00781144	down	-1.51022	DUS3L	Homo sapiens dihydrouridine synthase 3-like (S. cerevisiae) (DUS3L), transcript variant 1, mRNA [NM_020175]
A_23_P113317	0.0180611	up	2.43625	P4HTM	Homo sapiens prolyl 4-hydroxylase, transmembrane (endoplasmic reticulum) (P4HTM), transcript variant 3, mRNA [NM_177938]
A_19_P00803560	0.00274707	down	-2.5828
A_24_P380349	0.0392795	up	2.20763	HTR1E	Homo sapiens 5-hydroxytryptamine (serotonin) receptor 1E, G protein-coupled (HTR1E), mRNA [NM_000865]
A_23_P40693	0.00757029	up	1.8624	EP300	Homo sapiens E1A binding protein p300 (EP300), mRNA [NM_001429]
A_33_P3362826	0.00674805	up	1.96829	ANKRD31	Homo sapiens ankyrin repeat domain 31 (ANKRD31), mRNA [NM_001164443]
A_23_P381505	0.0485022	up	1.89525	VWDE	Homo sapiens von Willebrand factor D and EGF domains (VWDE), mRNA [NM_001135924]
A_33_P3260066	0.00430468	up	2.45715	BEAN1	Homo sapiens brain expressed, associated with NEDD4, 1 (BEAN1), transcript variant 1, mRNA [NM_001178020]
A_33_P3399380	0.007644	up	2.48385		heat shock 70kDa protein 8 pseudogene 5 [Source:HGNC Symbol;Acc:HGNC:44920] [ENST00000456928]
A_23_P115861	0.0020695	up	3.24017	ZNF485	Homo sapiens zinc finger protein 485 (ZNF485), mRNA [NM_145312]
A_23_P64990	0.0104135	down	-1.51535	RAD52	Homo sapiens RAD52 homolog (S. cerevisiae) (RAD52), transcript variant 1, mRNA [NM_134424]
A_19_P00808834	0.000225181	down	-2.30818	LINC01478	Homo sapiens long intergenic non-protein coding RNA 1478 (LINC01478), long non-coding RNA [NR_110792]
A_23_P85171	0.00342292	down	-1.55544	EMD	Homo sapiens emerin (EMD), mRNA [NM_000117]
A_19_P00811569	0.0274934	down	-1.99703
A_33_P3359373	0.00135911	down	-1.6652	TSC1	tuberous sclerosis 1 [Source:HGNC Symbol;Acc:HGNC:12362] [ENST00000403810]
A_19_P00317484	0.0339619	up	2.33163	LINC01279	Homo sapiens long intergenic non-protein coding RNA 1279 (LINC01279), long non-coding RNA [NR_109779]
A_33_P3397545	0.0380172	down	-1.86003	DEFB135	Homo sapiens defensin, beta 135 (DEFB135), mRNA [NM_001033017]
A_33_P3349255	0.00306426	down	-2.66409		major urinary protein, pseudogene [Source:HGNC Symbol;Acc:HGNC:49202] [ENST00000438111]
A_23_P120467	9.59978e-06	down	-2.39012	ZFP64	Homo sapiens ZFP64 zinc finger protein (ZFP64), transcript variant 4, mRNA [NM_199427]
A_23_P111604	0.00256253	down	-2.59928	NXPH1	Homo sapiens neurexophilin 1 (NXPH1), mRNA [NM_152745]
A_33_P3379512	0.00240862	down	-2.59852	ZNF333	Homo sapiens zinc finger protein 333 (ZNF333), transcript variant 2, mRNA [NM_001300912]
A_23_P63371	0.00228709	down	-2.86544	TAL1	Homo sapiens T-cell acute lymphocytic leukemia 1 (TAL1), transcript variant 1, mRNA [NM_003189]
A_23_P365412	0.00214167	up	3.65995	MFSD4	Homo sapiens major facilitator superfamily domain containing 4 (MFSD4), mRNA [NM_181644]
A_33_P3332616	0.00903554	down	-1.6877	XLOC_l2_015508	BROAD Institute lincRNA (XLOC_l2_015508), lincRNA [TCONS_l2_00030193]
A_19_P00813410	0.0166803	down	-1.76924
A_33_P3286937	1.71054e-05	up	6.45886	PPP1R9A	Homo sapiens protein phosphatase 1, regulatory subunit 9A (PPP1R9A), transcript variant 5, mRNA [NM_001166163]
A_23_P49082	0.00330814	down	-1.60459	NUBP2	Homo sapiens nucleotide binding protein 2 (NUBP2), transcript variant 1, mRNA [NM_012225]
A_33_P3293265	0.000129365	down	-4.02639		lactate dehydrogenase A-like 6F, pseudogene [Source:HGNC Symbol;Acc:HGNC:44240] [ENST00000405916]
A_33_P3211198	3.80644e-06	up	15.4476	NCMAP	Homo sapiens noncompact myelin associated protein (NCMAP), mRNA [NM_001010980]
A_23_P145606	0.0440432	up	2.04442	CHRM2	Homo sapiens cholinergic receptor, muscarinic 2 (CHRM2), transcript variant 1, mRNA [NM_001006630]
A_23_P102083	0.00120098	down	-2.68801	BOLL	Homo sapiens boule-like RNA-binding protein (BOLL), transcript variant 2, mRNA [NM_033030]
A_23_P397376	0.00206142	down	-3.78776	MAF	Homo sapiens v-maf avian musculoaponeurotic fibrosarcoma oncogene homolog (MAF), transcript variant 2, mRNA [NM_001031804]
A_33_P3716108	1.84731e-05	down	-4.29767	LINC00533	DA096222 BRACE3 Homo sapiens cDNA clone BRACE3006332 5', mRNA sequence [DA096222]
A_24_P323084	0.000855664	down	-1.75634	LINC00482	Homo sapiens long intergenic non-protein coding RNA 482 (LINC00482), long non-coding RNA [NR_038080]
A_33_P3217709	0.0274009	down	-2.48219		COBW domain containing 5 [Source:HGNC Symbol;Acc:HGNC:24584] [ENST00000476797]
A_33_P3221808	0.0183775	down	-3.14418	FAM205BP	Homo sapiens mRNA; cDNA DKFZp434J193 (from clone DKFZp434J193). [AL080137]
A_33_P3292064	0.00241053	down	-2.52698	BPIFC	Homo sapiens cDNA clone IMAGE:4081306, partial cds. [BC062656]
A_33_P3304212	0.0138475	up	1.89899	PLEKHG3	Homo sapiens pleckstrin homology domain containing, family G (with RhoGef domain) member 3 (PLEKHG3), mRNA [NM_015549]
A_24_P222599	0.00713538	up	1.5554	PDPK1	Homo sapiens 3-phosphoinositide dependent protein kinase 1 (PDPK1), transcript variant 1, mRNA [NM_002613]
A_33_P3210223	0.0240573	down	-1.92141	ZCCHC6	zinc finger, CCHC domain containing 6 [Source:HGNC Symbol;Acc:HGNC:25817] [ENST00000375948]
A_23_P133036	0.000189095	up	15.1043	SLC34A2	Homo sapiens solute carrier family 34 (type II sodium/phosphate cotransporter), member 2 (SLC34A2), transcript variant 1, mRNA [NM_006424]
A_23_P317729	0.0369747	down	-1.87084	SP7	Homo sapiens Sp7 transcription factor (SP7), transcript variant 2, mRNA [NM_152860]
A_24_P287780	0.000216366	down	-2.12259	CHMP1A	Homo sapiens charged multivesicular body protein 1A (CHMP1A), transcript variant 2, mRNA [NM_002768]
A_23_P168610	0.00758589	up	1.59417	TSPAN13	Homo sapiens tetraspanin 13 (TSPAN13), mRNA [NM_014399]
A_23_P110184	0.0204123	down	-2.20679	MSMO1	Homo sapiens methylsterol monooxygenase 1 (MSMO1), transcript variant 1, mRNA [NM_006745]
A_33_P3364721	0.0028624	down	-2.51839
A_33_P3409575	0.0181626	down	-2.3247		Q8NEA3_HUMAN (Q8NEA3) LOC441476 protein, partial (54%) [THC2619216]
A_19_P00806708	0.00317106	down	-3.64485
A_23_P37676	0.000418396	down	-2.92938	GPR176	Homo sapiens G protein-coupled receptor 176 (GPR176), transcript variant 1, mRNA [NM_007223]
A_33_P3343066	0.000927041	down	-2.80467	PAX2	Homo sapiens paired box 2 (PAX2), transcript variant c, mRNA [NM_003988]
A_24_P167683	0.00192732	down	-2.08569	ITPK1	Homo sapiens inositol-tetrakisphosphate 1-kinase (ITPK1), transcript variant 1, mRNA [NM_014216]
A_24_P377499	0.000252055	up	2.27098	OSBPL3	Homo sapiens oxysterol binding protein-like 3 (OSBPL3), transcript variant 1, mRNA [NM_015550]
A_19_P00807244	0.00351986	down	-2.51111
A_23_P103511	0.0148568	up	1.89945	C1orf226	Homo sapiens chromosome 1 open reading frame 226 (C1orf226), transcript variant 2, mRNA [NM_001085375]
A_33_P3386203	0.000642993	down	-3.05571	OR2T10	Homo sapiens olfactory receptor, family 2, subfamily T, member 10 (OR2T10), mRNA [NM_001004693]
A_33_P3252068	9.73153e-05	down	-2.10444	KDM7A	Homo sapiens lysine (K)-specific demethylase 7A (KDM7A), mRNA [NM_030647]
A_33_P3293446	0.000631519	up	3.64618	KIAA1462	Homo sapiens KIAA1462 (KIAA1462), mRNA [NM_020848]
A_23_P133722	0.00242856	down	-2.65638	CRISP1	Homo sapiens cysteine-rich secretory protein 1 (CRISP1), transcript variant 1, mRNA [NM_001131]
A_23_P408955	0.00040915	down	-4.94042	E2F2	Homo sapiens E2F transcription factor 2 (E2F2), mRNA [NM_004091]
ERCC-00136_67	0.0204388	down	-1.76208		Unknown
A_33_P3281567	0.000250871	up	7.85852	CMAHP	Homo sapiens cytidine monophospho-N-acetylneuraminic acid hydroxylase, pseudogene (CMAHP), transcript variant 1, non-coding RNA [NR_002174]
A_33_P3351536	9.9891e-05	up	3.20015	PTK2B	Homo sapiens protein tyrosine kinase 2 beta (PTK2B), transcript variant 1, mRNA [NM_173174]
A_32_P790361	0.0250347	down	-1.60539	ZNF90	Homo sapiens zinc finger protein 90 (ZNF90), mRNA [NM_007138]
ETG05_36762	0.0136111	down	-1.75489		Unknown
A_23_P121695	0.0310069	down	-2.22592	CXCL13	Homo sapiens chemokine (C-X-C motif) ligand 13 (CXCL13), mRNA [NM_006419]
A_19_P00808512	0.000930951	down	-1.56134
A_19_P00806838	0.0058743	down	-1.82646
A_23_P26810	0.00470005	up	1.96038	TP53	Homo sapiens tumor protein p53 (TP53), transcript variant 1, mRNA [NM_000546]
A_33_P3242878	0.0118645	up	1.87507	EFCAB6	Homo sapiens EF-hand calcium binding domain 6 (EFCAB6), transcript variant 1, mRNA [NM_022785]
A_23_P70843	0.000276355	up	3.38607	BPGM	Homo sapiens 2,3-bisphosphoglycerate mutase (BPGM), transcript variant 2, mRNA [NM_199186]
A_23_P109055	0.00185975	up	2.07093	TP53RK	Homo sapiens TP53 regulating kinase (TP53RK), mRNA [NM_033550]
A_24_P339153	0.012607	down	-1.53828	SPNS1	Homo sapiens spinster homolog 1 (Drosophila) (SPNS1), transcript variant 1, mRNA [NM_032038]
A_23_P170857	0.00891106	up	1.77429	IL1RAP	Homo sapiens interleukin 1 receptor accessory protein (IL1RAP), transcript variant 1, mRNA [NM_002182]
A_32_P142128	0.0138429	up	2.29824	BMS1P5	Homo sapiens BMS1 pseudogene 5 (BMS1P5), non-coding RNA [NR_003611]
A_19_P00316709	0.00252478	down	-1.84339	MAGI2-AS3	Homo sapiens MAGI2 antisense RNA 3 (MAGI2-AS3), transcript variant 2, long non-coding RNA [NR_038344]
A_23_P324994	0.0206563	up	1.57977	KLHL7	Homo sapiens kelch-like family member 7 (KLHL7), transcript variant 2, mRNA [NM_018846]
A_33_P3219459	0.00228361	down	-2.80866	TMEM240	Homo sapiens transmembrane protein 240 (TMEM240), mRNA [NM_001114748]
A_33_P3423791	0.00967823	down	-1.83704	GRHL1	Homo sapiens grainyhead-like 1 (Drosophila) (GRHL1), mRNA [NM_198182]
A_33_P3411910	0.00234966	down	-2.59162		trafficking protein particle complex 13 pseudogene 1 [Source:HGNC Symbol;Acc:HGNC:50347] [ENST00000435991]
A_23_P103803	0.000630032	down	-2.83879	FCRL3	Homo sapiens Fc receptor-like 3 (FCRL3), mRNA [NM_052939]
ERCC-00057_123	0.042359	down	-1.79183		Unknown
ERCC-00040_174	0.0134528	down	-1.70116		Unknown
A_24_P39195	0.000988166	down	-3.11542	OXGR1	Homo sapiens oxoglutarate (alpha-ketoglutarate) receptor 1 (OXGR1), mRNA [NM_080818]
A_23_P307392	0.018903	down	-1.70119	LOC102725171	PREDICTED: Homo sapiens uncharacterized LOC102725171 (LOC102725171), ncRNA [XR_432995]
ERCC-00120_69	0.0145172	down	-1.76146		Unknown
A_33_P3225983	0.00715401	up	1.73069
A_32_P85676	0.000196801	down	-4.98095	STK32B	Homo sapiens serine/threonine kinase 32B (STK32B), mRNA [NM_018401]
A_23_P121665	2.16582e-05	up	14.718	SORCS2	Homo sapiens sortilin-related VPS10 domain containing receptor 2 (SORCS2), mRNA [NM_020777]
A_23_P316447	0.00447435	down	-2.3625	FGFR1	fibroblast growth factor receptor 1 [Source:HGNC Symbol;Acc:HGNC:3688] [ENST00000496296]
A_23_P111947	0.00137739	down	-2.66172	CDH17	Homo sapiens cadherin 17, LI cadherin (liver-intestine) (CDH17), transcript variant 1, mRNA [NM_004063]
A_32_P34844	0.00558556	down	-2.30416	ADAMTS18	Homo sapiens ADAM metallopeptidase with thrombospondin type 1 motif, 18 (ADAMTS18), mRNA [NM_199355]
A_19_P00330792	0.0134323	down	-2.52703
A_33_P3255226	0.000326891	down	-3.51865
A_33_P3358049	0.00676394	down	-2.75126	SLFN14	Homo sapiens schlafen family member 14 (SLFN14), mRNA [NM_001129820]
A_23_P111662	0.00225626	down	-2.17724	ABCB5	Homo sapiens ATP-binding cassette, sub-family B (MDR/TAP), member 5 (ABCB5), transcript variant 2, mRNA [NM_178559]
A_24_P300483	0.00108128	up	1.67759	C7orf25	Homo sapiens chromosome 7 open reading frame 25 (C7orf25), transcript variant 2, mRNA [NM_024054]
A_19_P00807529	0.0424683	up	1.90665		Homo sapiens cDNA FLJ34029 fis, clone FCBBF2003636. [AK091348]
A_23_P160354	0.0223306	down	-1.95892	AKT3	Homo sapiens v-akt murine thymoma viral oncogene homolog 3 (AKT3), transcript variant 2, mRNA [NM_181690]
A_33_P3212257	0.0318534	down	-2.07307	MMRN1	Homo sapiens multimerin 1 (MMRN1), mRNA [NM_007351]
A_33_P3323029	0.000112193	down	-7.21022	LOC400965	Homo sapiens cDNA FLJ40699 fis, clone THYMU2025572. [AK098018]
A_23_P90130	0.0403049	down	-1.53627	NAPSA	Homo sapiens napsin A aspartic peptidase (NAPSA), mRNA [NM_004851]
A_23_P105651	0.00650263	down	-2.13273	PDZRN4	Homo sapiens PDZ domain containing ring finger 4 (PDZRN4), transcript variant 2, mRNA [NM_013377]
A_33_P3307465	0.0491516	down	-1.93142	LOC100130817	Homo sapiens cDNA FLJ41335 fis, clone BRAMY3000206. [AK123329]
A_33_P3381186	0.0078398	down	-2.27278	SLC5A8	Homo sapiens solute carrier family 5 (sodium/monocarboxylate cotransporter), member 8 (SLC5A8), mRNA [NM_145913]
A_19_P00331578	0.00242212	up	1.82552
A_33_P3402188	0.00347366	down	-2.38437		taste receptor, type 2, member 64, pseudogene [Source:HGNC Symbol;Acc:HGNC:20642] [ENST00000422992]
A_23_P398566	0.0240047	down	-3.23482	NR4A3	Homo sapiens nuclear receptor subfamily 4, group A, member 3 (NR4A3), transcript variant 3, mRNA [NM_173200]
A_19_P00811056	0.0102418	down	-1.53152
A_33_P3281577	0.00481388	down	-2.53219	BTN1A1	Homo sapiens butyrophilin, subfamily 1, member A1 (BTN1A1), mRNA [NM_001732]
A_33_P3347887	0.000874584	down	-2.84181	LOC221122	Homo sapiens uncharacterized LOC221122 (LOC221122), long non-coding RNA [NR_026681]
A_24_P165864	0.00778044	down	-2.26146	P2RY14	Homo sapiens purinergic receptor P2Y, G-protein coupled, 14 (P2RY14), transcript variant 2, mRNA [NM_014879]
A_33_P3248948	7.71673e-05	down	-3.35915
A_33_P3245228	0.00175553	up	16.8009	BPIFA1	Homo sapiens BPI fold containing family A, member 1 (BPIFA1), transcript variant 2, mRNA [NM_130852]
A_23_P313728	0.0130795	up	1.52261	FAM98A	Homo sapiens family with sequence similarity 98, member A (FAM98A), mRNA [NM_015475]
A_23_P158851	0.0174205	down	-3.16222	PCDH10	protocadherin 10 [Source:HGNC Symbol;Acc:HGNC:13404] [ENST00000264360]
A_33_P3332302	0.0462966	down	-1.51043	MTVR2	Homo sapiens mouse mammary tumor virus receptor homolog 2 (MTVR2), non-coding RNA [NR_027025]
A_19_P00802910	0.00659546	down	-2.63488
A_24_P7965	0.0250678	down	-1.65	ESRRG	Homo sapiens estrogen-related receptor gamma (ESRRG), transcript variant 2, mRNA [NM_206594]
A_33_P3284212	0.00108516	down	-2.86213	TPD52L3	Homo sapiens tumor protein D52-like 3 (TPD52L3), transcript variant 2, mRNA [NM_001001874]
A_24_P239731	0.0468511	up	1.92569	B4GALT5	Homo sapiens UDP-Gal:betaGlcNAc beta 1,4- galactosyltransferase, polypeptide 5 (B4GALT5), mRNA [NM_004776]
A_19_P00813195	0.0175963	down	-2.03096
A_19_P00800266	0.0182032	down	-1.61501
A_24_P212549	0.00303827	down	-2.67423		SLC25A24 pseudogene 1 [Source:HGNC Symbol;Acc:HGNC:48933] [ENST00000434803]
A_19_P00808587	0.0485457	down	-1.69175
A_33_P3815935	0.00415393	down	-1.96349
A_33_P3350169	0.00428418	down	-2.5431	CCDC178	Homo sapiens coiled-coil domain containing 178 (CCDC178), transcript variant 1, mRNA [NM_001105528]
A_33_P3228868	0.00738529	down	-1.70899
A_23_P115919	0.00681152	up	1.53079	PHYH	Homo sapiens phytanoyl-CoA 2-hydroxylase (PHYH), transcript variant 2, mRNA [NM_001037537]
A_19_P00322739	0.0381994	down	-2.04645
A_33_P3377609	0.0121353	down	-2.69092	SPAM1	Homo sapiens sperm adhesion molecule 1 (PH-20 hyaluronidase, zona pellucida binding) (SPAM1), transcript variant 3, mRNA [NM_001174044]
A_23_P30050	0.00703366	up	1.68666	SLC30A9	Homo sapiens solute carrier family 30 (zinc transporter), member 9 (SLC30A9), mRNA [NM_006345]
A_33_P3364821	0.00252024	down	-2.53564	PTPRC	Homo sapiens protein tyrosine phosphatase, receptor type, C (PTPRC), transcript variant 1, mRNA [NM_002838]
A_24_P134302	0.00638744	down	-3.71157	EPPIN	Homo sapiens epididymal peptidase inhibitor (EPPIN), mRNA [NM_020398]
A_23_P101671	0.00197136	down	-2.67094	ATCAY	Homo sapiens ataxia, cerebellar, Cayman type (ATCAY), mRNA [NM_033064]
A_23_P346953	0.0011546	down	-2.6528	DGKB	Homo sapiens diacylglycerol kinase, beta 90kDa (DGKB), transcript variant 2, mRNA [NM_145695]
A_24_P278460	0.00470932	up	1.8125	FAR1	Homo sapiens fatty acyl CoA reductase 1 (FAR1), mRNA [NM_032228]
A_23_P409489	0.00270292	down	-3.52105	DNTT	Homo sapiens DNA nucleotidylexotransferase (DNTT), transcript variant 1, mRNA [NM_004088]
A_33_P3221059	0.0310877	down	-1.96283
A_33_P3399881	0.00173356	down	-2.98369		Homo sapiens cDNA FLJ41936 fis, clone PERIC2005370. [AK123930]
A_33_P3233250	0.00302313	down	-3.43142	S100A7L2	Homo sapiens S100 calcium binding protein A7-like 2 (S100A7L2), mRNA [NM_001045479]
A_19_P00329797	0.000889516	down	-2.85461
ETG09_48764	0.00782534	down	-1.98536		Unknown
A_33_P3420635	0.0130748	up	1.64911	OR4D6	Homo sapiens olfactory receptor, family 4, subfamily D, member 6 (OR4D6), mRNA [NM_001004708]
A_23_P93658	0.0103462	down	-1.99828	ASIC3	Homo sapiens acid sensing (proton gated) ion channel 3 (ASIC3), transcript variant 3, mRNA [NM_020322]
A_19_P00328785	0.0100943	down	-2.48441
A_24_P374244	0.00693558	down	-2.49723	GATA1	Homo sapiens GATA binding protein 1 (globin transcription factor 1) (GATA1), mRNA [NM_002049]
A_33_P3483909	0.00586621	up	1.78722	COMMD9	COMM domain containing 9 [Source:HGNC Symbol;Acc:HGNC:25014] [ENST00000355500]
A_23_P111395	0.0269533	down	-2.02502	SLC22A2	Homo sapiens solute carrier family 22 (organic cation transporter), member 2 (SLC22A2), mRNA [NM_003058]
A_19_P00318870	0.0190485	down	-2.40342
A_33_P3228647	0.00199304	down	-3.15988	OR14J1	Homo sapiens olfactory receptor, family 14, subfamily J, member 1 (OR14J1), mRNA [NM_030946]
A_23_P51679	0.00315848	down	-1.7672	MEF2D	Homo sapiens myocyte enhancer factor 2D (MEF2D), transcript variant 1, mRNA [NM_005920]
(+)E1A_r60_n9	0.000197298	up	22.2428		Unknown
A_19_P00328035	0.0134739	down	-1.58589
A_24_P344961	1.7246e-06	up	5.28403	AMOT	Homo sapiens angiomotin (AMOT), transcript variant 2, mRNA [NM_133265]
A_23_P215549	0.0140762	down	-1.79684	PON3	Homo sapiens paraoxonase 3 (PON3), mRNA [NM_000940]
A_23_P132175	0.00825361	down	-1.90046	RTN4R	Homo sapiens reticulon 4 receptor (RTN4R), mRNA [NM_023004]
A_19_P00315883	0.00461105	down	-2.5502	LINC00269	Homo sapiens long intergenic non-protein coding RNA 269 (LINC00269), long non-coding RNA [NR_103715]
A_23_P126313	0.0113624	down	-2.36941	ADCY10	Homo sapiens adenylate cyclase 10 (soluble) (ADCY10), transcript variant 1, mRNA [NM_018417]
A_19_P00804780	0.00587797	down	-2.4335
A_19_P00316263	0.0182232	down	-1.67632
A_19_P00318261	0.000599629	down	-2.74813	SNORA26	Homo sapiens small nucleolar RNA, H/ACA box 26 (SNORA26), small nucleolar RNA [NR_003016]
A_23_P317760	0.00304232	down	-2.66027	FAM217A	Homo sapiens family with sequence similarity 217, member A (FAM217A), mRNA [NM_173563]
A_33_P3276053	0.00448967	down	-2.05442	LIMD1	UI-HF-BN0-aed-f-06-0-UI.r1 NIH_MGC_50 Homo sapiens cDNA clone IMAGE:3064066 5', mRNA sequence [BU428864]
A_23_P69030	0.0455444	down	-2.2852	COL8A1	Homo sapiens collagen, type VIII, alpha 1 (COL8A1), transcript variant 1, mRNA [NM_001850]
A_23_P383118	0.017548	up	2.06563	ZSWIM5	Homo sapiens zinc finger, SWIM-type containing 5 (ZSWIM5), mRNA [NM_020883]
A_23_P103971	0.000716378	up	2.70338	CYP4Z1	Homo sapiens cytochrome P450, family 4, subfamily Z, polypeptide 1 (CYP4Z1), mRNA [NM_178134]
A_33_P3250133	0.00707934	down	-1.57691	VSIG10	Homo sapiens V-set and immunoglobulin domain containing 10 (VSIG10), mRNA [NM_019086]
A_33_P3411384	0.00468847	up	2.24231
A_33_P3382629	0.0013783	up	5.47265	lnc-GFM1-1	Homo sapiens cytokine receptor CRL2 precursor, mRNA, complete cds. [AY070437]
A_23_P19663	2.56815e-05	up	11.346	CTGF	Homo sapiens connective tissue growth factor (CTGF), mRNA [NM_001901]
A_23_P120504	0.0460153	up	1.73802	TMEM74B	Homo sapiens transmembrane protein 74B (TMEM74B), mRNA [NM_018354]
A_33_P3289865	0.001579	down	-2.70504	PLCL1	Homo sapiens phospholipase C-like 1 (PLCL1), mRNA [NM_006226]
A_23_P393163	0.00157524	down	-2.6009	XIRP2	Homo sapiens xin actin-binding repeat containing 2 (XIRP2), transcript variant 1, mRNA [NM_152381]
A_33_P3415191	0.0163222	up	1.64494	ATP8B1	Homo sapiens ATPase, aminophospholipid transporter, class I, type 8B, member 1 (ATP8B1), mRNA [NM_005603]
A_23_P91954	0.0280654	up	2.0973	ACKR2	Homo sapiens atypical chemokine receptor 2 (ACKR2), mRNA [NM_001296]
A_23_P129413	0.00393544	down	-2.46452	DPEP3	Homo sapiens dipeptidase 3 (DPEP3), transcript variant 1, mRNA [NM_022357]
A_19_P00808763	0.0463435	down	-2.35801
A_19_P00327909	0.00582676	down	-2.80797
A_33_P3530314	0.00205473	up	1.54971	C5orf42	Homo sapiens chromosome 5 open reading frame 42 (C5orf42), mRNA [NM_023073]
A_23_P92517	0.0240479	down	-2.20469	TTC29	Homo sapiens tetratricopeptide repeat domain 29 (TTC29), transcript variant 2, mRNA [NM_031956]
A_33_P3386532	0.00360113	down	-1.98668	MRPL38	mitochondrial ribosomal protein L38 [Source:HGNC Symbol;Acc:HGNC:14033] [ENST00000410030]
A_19_P00331234	0.00165844	down	-2.56982
A_33_P3366258	0.0179348	down	-2.29112	MTHFD2L	methylenetetrahydrofolate dehydrogenase (NADP+ dependent) 2-like [Source:HGNC Symbol;Acc:HGNC:31865] [ENST00000490698]
A_24_P917178	0.0299088	down	-2.00326	LOC284912	Homo sapiens hypothetical gene supported by BC001801, mRNA (cDNA clone MGC:3170 IMAGE:3355513), complete cds. [BC001801]
A_33_P3289482	0.00246881	down	-2.59496	LOC100129697	Homo sapiens uncharacterized LOC100129697 (LOC100129697), mRNA [NM_001290330]
A_23_P113283	0.000105285	up	2.39264	ZMAT3	Homo sapiens zinc finger, matrin-type 3 (ZMAT3), transcript variant 1, mRNA [NM_022470]
A_23_P359854	0.00311744	up	1.98558	BEND3	Homo sapiens BEN domain containing 3 (BEND3), mRNA [NM_001080450]
A_24_P10884	0.0016791	down	-2.73303	GRAP2	Homo sapiens GRB2-related adaptor protein 2 (GRAP2), transcript variant 3, mRNA [NM_004810]
A_19_P00322780	0.00105327	down	-2.81056	PCAT29	Homo sapiens prostate cancer associated transcript 29 (non-protein coding) (PCAT29), transcript variant 2, long non-coding RNA [NR_126438]
A_19_P00318958	0.00290378	down	-2.62353
A_23_P123704	0.000485408	down	-2.69696	LINC00474	Homo sapiens long intergenic non-protein coding RNA 474 (LINC00474), long non-coding RNA [NR_024032]
A_24_P24685	0.000503321	down	-2.02001		high mobility group box 3 pseudogene 22 [Source:HGNC Symbol;Acc:HGNC:39314] [ENST00000451823]
A_19_P00331406	0.000959412	down	-3.56091
A_32_P66804	0.0496136	up	2.04692	PTPRN2	Homo sapiens protein tyrosine phosphatase, receptor type, N polypeptide 2 (PTPRN2), transcript variant 1, mRNA [NM_002847]
A_23_P101380	0.000439493	down	-2.27073	B3GNT8	Homo sapiens UDP-GlcNAc:betaGal beta-1,3-N-acetylglucosaminyltransferase 8 (B3GNT8), mRNA [NM_198540]
A_23_P119040	0.000494755	up	2.16032	GREB1L	Homo sapiens growth regulation by estrogen in breast cancer-like (GREB1L), mRNA [NM_001142966]
A_23_P2582	0.012453	up	1.57717	HDAC7	Homo sapiens histone deacetylase 7 (HDAC7), transcript variant 1, mRNA [NM_015401]
A_32_P466514	0.00140626	down	-1.69252	IRF2BPL	Homo sapiens interferon regulatory factor 2 binding protein-like (IRF2BPL), mRNA [NM_024496]
A_33_P3296991	0.0349021	down	-1.70279	FLJ42393	Homo sapiens uncharacterized LOC401105 (FLJ42393), long non-coding RNA [NR_024413]
A_23_P23296	0.0250349	down	-2.25782	PKP1	Homo sapiens plakophilin 1 (PKP1), transcript variant 1b, mRNA [NM_000299]
A_23_P9823	0.00905345	up	1.58246	MLXIP	Homo sapiens MLX interacting protein (MLXIP), mRNA [NM_014938]
A_33_P3373560	0.00260189	down	-1.5698	SPTAN1	Homo sapiens spectrin, alpha, non-erythrocytic 1 (SPTAN1), transcript variant 1, mRNA [NM_001130438]
A_33_P3340629	0.0011043	down	-2.32998		DA380926 BRTHA2 Homo sapiens cDNA clone BRTHA2014320 5', mRNA sequence [DA380926]
A_19_P00320542	0.0367142	down	-1.80377
A_33_P3565342	0.00305935	down	-2.64972	LINC01443	Homo sapiens long intergenic non-protein coding RNA 1443 (LINC01443), long non-coding RNA [NR_104164]
A_33_P3257678	0.0133024	down	-9.98518	HIST2H3A	Homo sapiens histone cluster 2, H3a (HIST2H3A), mRNA [NM_001005464]
A_19_P00805220	0.0440269	down	-1.62926
A_23_P123096	0.0387786	down	-1.75514	GNGT1	Homo sapiens guanine nucleotide binding protein (G protein), gamma transducing activity polypeptide 1 (GNGT1), mRNA [NM_021955]
A_33_P3259228	0.0458807	down	-2.08073	LOC642943	Homo sapiens SPATA31 subfamily A pseudogene (LOC642943), non-coding RNA [NR_111003]
A_19_P00322546	0.000958253	down	-2.66586
A_23_P107775	0.0163883	down	-2.37653	TMEM190	Homo sapiens transmembrane protein 190 (TMEM190), mRNA [NM_139172]
A_24_P110284	0.0302766	down	-1.99547	FLJ25758	Homo sapiens MAP/microtubule affinity-regulating kinase 1 pseudogene (FLJ25758), non-coding RNA [NR_024372]
A_23_P66593	0.00273076	down	-2.68257	GFAP	Homo sapiens glial fibrillary acidic protein (GFAP), transcript variant 1, mRNA [NM_002055]
A_33_P3297853	0.000817618	down	-2.65877	AKNA	Homo sapiens AT-hook transcription factor (AKNA), mRNA [NM_030767]
A_33_P3379681	0.00235607	down	-2.52468	lnc-CLEC14A-1	LNCipedia lincRNA (lnc-CLEC14A-1), lincRNA [lnc-CLEC14A-1:2]
A_33_P3773595	0.00055771	down	-2.77195	LOC339862	Homo sapiens uncharacterized LOC339862 (LOC339862), mRNA [NM_001257177]
A_23_P387943	0.00355526	up	1.55471	CASP2	Homo sapiens caspase 2, apoptosis-related cysteine peptidase (CASP2), transcript variant 1, mRNA [NM_032982]
A_33_P3323435	0.000225875	up	2.92072	MAP3K9	Homo sapiens mitogen-activated protein kinase kinase kinase 9 (MAP3K9), transcript variant 1, mRNA [NM_033141]
A_24_P164664	0.000666982	down	-2.68645	LGALS16	Homo sapiens lectin, galactoside-binding, soluble, 16 (LGALS16), mRNA [NM_001190441]
A_19_P00326408	0.00165396	down	-2.29287
A_24_P31627	0.0362191	up	2.17814	KCNB1	Homo sapiens potassium channel, voltage gated Shab related subfamily B, member 1 (KCNB1), mRNA [NM_004975]
A_24_P14464	2.98849e-06	up	11.3776	WFDC2	Homo sapiens WAP four-disulfide core domain 2 (WFDC2), mRNA [NM_006103]
A_24_P373174	0.0152273	up	1.79628	RAB27A	Homo sapiens RAB27A, member RAS oncogene family (RAB27A), transcript variant 1, mRNA [NM_004580]
A_33_P3297587	0.0166548	up	2.39147	LINC00244	Homo sapiens long intergenic non-protein coding RNA 244 (LINC00244), long non-coding RNA [NR_024119]
A_23_P46879	0.0115133	down	-2.14545	PNLIP	Homo sapiens pancreatic lipase (PNLIP), mRNA [NM_000936]
A_33_P3290318	0.0241299	down	-1.94641		Homo sapiens cDNA FLJ46117 fis, clone TESTI2037572. [AK127999]
A_23_P114299	0.0109587	up	1.88064	CXCR3	Homo sapiens chemokine (C-X-C motif) receptor 3 (CXCR3), transcript variant 1, mRNA [NM_001504]
A_19_P00328644	0.0229406	down	-1.73456
A_23_P27571	0.0139341	down	-1.55232	MCOLN1	Homo sapiens mucolipin 1 (MCOLN1), mRNA [NM_020533]
A_23_P69141	0.0233458	up	1.56025	DYNC1LI1	Homo sapiens dynein, cytoplasmic 1, light intermediate chain 1 (DYNC1LI1), mRNA [NM_016141]
A_23_P214408	0.000130147	down	-2.62298	UNC93A	Homo sapiens unc-93 homolog A (C. elegans) (UNC93A), transcript variant 1, mRNA [NM_018974]
A_33_P3329444	0.00169226	down	-1.67976	MAMSTR	Homo sapiens MEF2 activating motif and SAP domain containing transcriptional regulator (MAMSTR), transcript variant 2, mRNA [NM_182574]
A_23_P90062	0.0300712	up	1.55828	DNAJB1	Homo sapiens DnaJ (Hsp40) homolog, subfamily B, member 1 (DNAJB1), transcript variant 1, mRNA [NM_006145]
A_23_P202053	0.0289994	down	-1.8967	ITIH2	Homo sapiens inter-alpha-trypsin inhibitor heavy chain 2 (ITIH2), mRNA [NM_002216]
A_23_P33022	0.0011859	down	-1.77945	POLR2L	Homo sapiens polymerase (RNA) II (DNA directed) polypeptide L, 7.6kDa (POLR2L), mRNA [NM_021128]
A_33_P3361229	0.0193	down	-1.99662	RAD9B	Homo sapiens RAD9 homolog B (S. pombe) (RAD9B), transcript variant 7, mRNA [NM_001286536]
A_23_P105118	0.0491439	up	1.77527	OR51G1	Homo sapiens olfactory receptor, family 51, subfamily G, member 1 (gene/pseudogene) (OR51G1), mRNA [NM_001005237]
A_23_P96383	0.00520453	down	-1.63598	SRPX	Homo sapiens sushi-repeat containing protein, X-linked (SRPX), transcript variant 1, mRNA [NM_006307]
A_23_P71530	0.000212423	up	3.01157	TNFRSF11B	Homo sapiens tumor necrosis factor receptor superfamily, member 11b (TNFRSF11B), mRNA [NM_002546]
A_24_P220454	0.0058459	up	1.65554	CUX1	Homo sapiens cut-like homeobox 1 (CUX1), transcript variant 1, mRNA [NM_181552]
A_19_P00319939	0.0174156	up	1.84636
A_23_P44956	0.00283	down	-1.63661	RPL35A	Homo sapiens ribosomal protein L35a (RPL35A), mRNA [NM_000996]
A_33_P3382147	0.00898092	up	2.48573	STARD13	StAR-related lipid transfer (START) domain containing 13 [Source:HGNC Symbol;Acc:HGNC:19164] [ENST00000487412]
A_19_P00804830	0.00430997	down	-2.05115
A_23_P215720	0.0114404	up	4.72168	CFTR	Homo sapiens cystic fibrosis transmembrane conductance regulator (ATP-binding cassette sub-family C, member 7) (CFTR), mRNA [NM_000492]
A_23_P69100	0.000733174	up	3.12887	ARHGEF26	Homo sapiens Rho guanine nucleotide exchange factor (GEF) 26 (ARHGEF26), transcript variant 2, mRNA [NM_015595]
A_32_P8546	0.0206109	down	-2.67804	LINC00473	Homo sapiens long intergenic non-protein coding RNA 473 (LINC00473), transcript variant 1, long non-coding RNA [NR_026860]
A_23_P126212	0.0169011	down	-2.42893	CLSPN	Homo sapiens claspin (CLSPN), transcript variant 1, mRNA [NM_022111]
A_33_P3382754	0.0416416	down	-1.8151	lnc-C15orf48-1	PM0-EN0064-181000-001-f06 EN0064 Homo sapiens cDNA, mRNA sequence [BF846222]
A_33_P3359408	0.0399724	down	-1.85891
A_23_P65302	0.0008557	down	-3.04461	SPACA7	Homo sapiens sperm acrosome associated 7 (SPACA7), mRNA [NM_145248]
A_23_P38732	0.00203371	up	4.75373	CDH2	Homo sapiens cadherin 2, type 1, N-cadherin (neuronal) (CDH2), mRNA [NM_001792]
A_24_P684183	0.00899945	up	3.54233	SLC44A4	Homo sapiens solute carrier family 44, member 4 (SLC44A4), transcript variant 1, mRNA [NM_025257]
A_23_P85903	6.42701e-05	up	3.91653	TLR5	Homo sapiens toll-like receptor 5 (TLR5), mRNA [NM_003268]
ERCC-00019_219	0.0274233	up	1.74646		Unknown
A_23_P91414	0.00251451	down	-2.56542	CCM2L	Homo sapiens cerebral cavernous malformation 2-like (CCM2L), mRNA [NM_080625]
A_19_P00322933	0.0165951	up	1.97896	LINC00963	Homo sapiens long intergenic non-protein coding RNA 963 (LINC00963), long non-coding RNA [NR_038955]
A_24_P887857	0.00496862	down	-2.15801		keratin 17 pseudogene 3 [Source:HGNC Symbol;Acc:HGNC:33697] [ENST00000420566]
A_33_P3401156	0.00534134	down	-2.31597	ETV1	Homo sapiens ets variant 1 (ETV1), transcript variant 1, mRNA [NM_004956]
A_23_P29067	2.00934e-05	up	7.18102	TMPRSS2	Homo sapiens transmembrane protease, serine 2 (TMPRSS2), transcript variant 2, mRNA [NM_005656]
A_33_P3346267	0.00382581	down	-3.05379	TMIGD1	Homo sapiens transmembrane and immunoglobulin domain containing 1 (TMIGD1), mRNA [NM_206832]
A_23_P116765	0.000935019	down	-2.21973	LALBA	Homo sapiens lactalbumin, alpha- (LALBA), mRNA [NM_002289]
A_33_P3287028	0.00466987	down	-1.61807	2007-09-01	Homo sapiens septin 7 (SEPT7), transcript variant 1, mRNA [NM_001788]
A_19_P00801890	0.00279221	down	-2.58878
A_33_P3283038	0.0028086	down	-2.68765	DDC-AS1	Homo sapiens DDC antisense RNA 1 (DDC-AS1), long non-coding RNA [NR_033845]
A_33_P3345708	0.00477288	down	-1.61725	CREB3L4	Homo sapiens cAMP responsive element binding protein 3-like 4 (CREB3L4), transcript variant 1, mRNA [NM_130898]
A_33_P3503284	0.0440166	down	-1.82664	BOD1L2	Homo sapiens biorientation of chromosomes in cell division 1-like 2 (BOD1L2), mRNA [NM_001257964]
ERCC-00074_113	0.000182896	down	-2.65785		Unknown
A_23_P152047	0.00109958	up	2.31027	SCAMP5	Homo sapiens secretory carrier membrane protein 5 (SCAMP5), transcript variant 3, mRNA [NM_138967]
A_33_P3324745	0.00138444	down	-2.79649	lnc-DPP4-2	LNCipedia lincRNA (lnc-DPP4-2), lincRNA [lnc-DPP4-2:3]
A_33_P3342430	0.0128226	down	-1.55138		activating transcription factor 4 pseudogene 1 [Source:HGNC Symbol;Acc:HGNC:789] [ENST00000443279]
A_23_P346477	0.00303468	down	-2.68064	KRTAP4-3	Homo sapiens keratin associated protein 4-3 (KRTAP4-3), mRNA [NM_033187]
A_33_P3409544	0.00269314	down	-2.34402
A_24_P171182	0.0150865	up	1.69353	ACBD3	Homo sapiens acyl-CoA binding domain containing 3 (ACBD3), mRNA [NM_022735]
A_33_P3228622	0.00735381	down	-2.40902	OR14I1	Homo sapiens olfactory receptor, family 14, subfamily I, member 1 (OR14I1), mRNA [NM_001004734]
A_19_P00330934	0.00100777	down	-1.81767
A_24_P204043	0.0149489	down	-1.72458	ZNF318	Homo sapiens zinc finger protein 318 (ZNF318), mRNA [NM_014345]
A_23_P111978	0.0416213	down	-1.95502	KCNK9	Homo sapiens potassium channel, two pore domain subfamily K, member 9 (KCNK9), transcript variant 1, mRNA [NM_001282534]
A_23_P126363	0.00356639	down	-2.67512	ADAM30	Homo sapiens ADAM metallopeptidase domain 30 (ADAM30), mRNA [NM_021794]
A_19_P00318671	0.0364165	down	-1.53088	ZSCAN5A	zinc finger and SCAN domain containing 5A [Source:HGNC Symbol;Acc:HGNC:23710] [ENST00000588442]
(+)E1A_r60_n11	0.000125471	up	27.9281		Unknown
A_33_P3287661	0.00519102	up	1.95528	lnc-C16orf42-2	Homo sapiens cDNA FLJ45052 fis, clone BRAWH3022542. [AK126997]
A_33_P3386566	0.0132236	down	-2.20348	AGBL4	ATP/GTP binding protein-like 4 [Source:HGNC Symbol;Acc:HGNC:25892] [ENST00000371836]
A_33_P3213064	0.0403647	down	-1.58067	STAT2	Homo sapiens signal transducer and activator of transcription 2, 113kDa (STAT2), transcript variant 1, mRNA [NM_005419]
A_23_P75749	0.00347081	down	-2.41482	GLYAT	Homo sapiens glycine-N-acyltransferase (GLYAT), transcript variant 1, mRNA [NM_201648]
A_23_P68106	0.000921135	down	-1.75933	TMSB10	Homo sapiens thymosin beta 10 (TMSB10), mRNA [NM_021103]
A_33_P3393170	0.000124293	up	3.36755	CAPN5	Homo sapiens calpain 5 (CAPN5), mRNA [NM_004055]
A_24_P387869	0.00596976	up	1.63123	PKN2	Homo sapiens protein kinase N2 (PKN2), mRNA [NM_006256]
A_33_P3405193	0.00622303	down	-2.45539	C16orf72	Homo sapiens PRO0149 protein, mRNA (cDNA clone IMAGE:5172419), containing frame-shift errors. [BC029878]
A_33_P3267280	0.000779667	down	-1.67857	CTDSP2	Homo sapiens CTD (carboxy-terminal domain, RNA polymerase II, polypeptide A) small phosphatase 2 (CTDSP2), mRNA [NM_005730]
A_33_P3243649	0.0056859	down	-1.97748	LOC100131831	Homo sapiens cDNA FLJ26174 fis, clone ADG03920. [AK129685]
A_33_P3392092	0.0021649	down	-2.54102	ADCYAP1	Homo sapiens adenylate cyclase activating polypeptide 1 (pituitary) (ADCYAP1), transcript variant 2, mRNA [NM_001117]
A_33_P3387272	0.000490796	down	-1.9437	EEF1A1	Homo sapiens eukaryotic translation elongation factor 1 alpha 1 (EEF1A1), mRNA [NM_001402]
A_32_P77102	0.000731762	down	-2.49958	LINC00892	Homo sapiens long intergenic non-protein coding RNA 892 (LINC00892), transcript variant 1, long non-coding RNA [NR_038461]
A_23_P148389	0.0030933	down	-2.70112	GPR101	Homo sapiens G protein-coupled receptor 101 (GPR101), mRNA [NM_054021]
A_24_P354615	0.00255497	up	2.0158	MTMR12	Homo sapiens myotubularin related protein 12 (MTMR12), transcript variant 1, mRNA [NM_001040446]
A_23_P382794	0.00796816	down	-2.16167	TAS2R20	Homo sapiens taste receptor, type 2, member 20 (TAS2R20), mRNA [NM_176889]
A_33_P3365705	0.00832611	down	-2.09279	lnc-HERC1-1	LNCipedia lincRNA (lnc-HERC1-1), lincRNA [lnc-HERC1-1:8]
A_23_P211079	0.0223241	down	-1.97528	OLIG2	Homo sapiens oligodendrocyte lineage transcription factor 2 (OLIG2), mRNA [NM_005806]
A_33_P3299972	0.00240233	down	-2.52293
A_19_P00800846	0.00246327	down	-2.52645
A_24_P388662	0.0281804	down	-2.01002	CABS1	Homo sapiens calcium-binding protein, spermatid-specific 1 (CABS1), mRNA [NM_033122]
A_23_P370434	0.00528516	down	-1.58225	C1QBP	Homo sapiens complement component 1, q subcomponent binding protein (C1QBP), mRNA [NM_001212]
A_33_P3375934	0.0121747	up	1.56646	NAMPT	Homo sapiens nicotinamide phosphoribosyltransferase (NAMPT), mRNA [NM_005746]
A_33_P3327404	0.0493631	down	-2.08067	ACVR1C	Homo sapiens activin A receptor, type IC (ACVR1C), transcript variant 1, mRNA [NM_145259]
A_19_P00319035	0.0331773	up	2.14946		Homo sapiens cDNA FLJ34029 fis, clone FCBBF2003636. [AK091348]
A_23_P122976	0.00754957	up	1.52171	GNAI1	Homo sapiens guanine nucleotide binding protein (G protein), alpha inhibiting activity polypeptide 1 (GNAI1), transcript variant 1, mRNA [NM_002069]
A_23_P319859	0.0251413	up	1.60835	EYA2	Homo sapiens EYA transcriptional coactivator and phosphatase 2 (EYA2), transcript variant 1, mRNA [NM_005244]
A_24_P940059	0.0263201	down	-2.06452	IPCEF1	Homo sapiens interaction protein for cytohesin exchange factors 1 (IPCEF1), transcript variant 3, mRNA [NM_015553]
A_33_P3252524	0.0086358	down	-2.27474	COLGALT2	Homo sapiens collagen beta(1-O)galactosyltransferase 2 (COLGALT2), transcript variant 1, mRNA [NM_015101]
A_23_P362694	0.00147979	down	-4.34705	FDCSP	Homo sapiens follicular dendritic cell secreted protein (FDCSP), mRNA [NM_152997]
A_33_P3297360	0.00440224	down	-2.47528
A_33_P3229968	0.0182595	down	-2.16199		T cell receptor beta variable 2 [Source:HGNC Symbol;Acc:HGNC:12195] [ENST00000455382]
A_33_P3365202	0.036969	down	-2.27802
A_33_P3371219	0.0236084	down	-1.90807	SDC2	Homo sapiens syndecan 2 (SDC2), mRNA [NM_002998]
A_19_P00324328	1.56054e-05	down	-2.30053
A_23_P29773	0.0197441	up	2.1582	LAMP3	Homo sapiens lysosomal-associated membrane protein 3 (LAMP3), mRNA [NM_014398]
A_19_P00808283	0.00170651	down	-1.84407
A_33_P3280461	0.000614835	down	-1.59653	THRAP3	Homo sapiens thyroid hormone receptor associated protein 3 (THRAP3), mRNA [NM_005119]
A_33_P3272563	0.0386273	up	1.56928	NMT2	Homo sapiens N-myristoyltransferase 2 (NMT2), mRNA [NM_004808]
A_33_P3228427	0.0332274	down	-2.22336		BX103560 NCI_CGAP_GC4 Homo sapiens cDNA clone IMAGp998I073716, mRNA sequence [BX103560]
ERCC-00044_175	0.00326299	down	-2.48076		Unknown
A_23_P420209	1.14408e-05	up	7.05198	GCNT3	Homo sapiens glucosaminyl (N-acetyl) transferase 3, mucin type (GCNT3), mRNA [NM_004751]
A_24_P7600	0.000291492	down	-3.27878	FBXL7	Homo sapiens F-box and leucine-rich repeat protein 7 (FBXL7), transcript variant 1, mRNA [NM_012304]
A_23_P368773	0.0312369	up	2.33825	ZNF560	Homo sapiens zinc finger protein 560 (ZNF560), mRNA [NM_152476]
A_33_P3773261	0.0169047	down	-1.66307	NQO2	NAD(P)H dehydrogenase, quinone 2 [Source:HGNC Symbol;Acc:HGNC:7856] [ENST00000380455]
A_33_P3349469	0.00237196	down	-1.66205	ATAD3A	Homo sapiens ATPase family, AAA domain containing 3A (ATAD3A), transcript variant 1, mRNA [NM_018188]
A_33_P3281171	0.0334826	down	-1.81345	LOC100130987	Homo sapiens uncharacterized LOC100130987 (LOC100130987), long non-coding RNA [NR_024469]
A_33_P3340294	0.000363427	down	-2.40745	RBM33	Homo sapiens RNA binding motif protein 33 (RBM33), mRNA [NM_053043]
A_24_P71904	0.044182	up	2.45505	HPGD	Homo sapiens hydroxyprostaglandin dehydrogenase 15-(NAD) (HPGD), transcript variant 1, mRNA [NM_000860]
A_23_P101623	0.000783689	up	2.08533	ZNF667	Homo sapiens zinc finger protein 667 (ZNF667), transcript variant 1, mRNA [NM_022103]
A_19_P00332300	0.00467732	down	-1.98613
A_33_P3302260	0.0149125	down	-2.6762	MYRF	Homo sapiens myelin regulatory factor (MYRF), transcript variant 1, mRNA [NM_013279]
A_33_P3230239	0.0200279	down	-2.16651	CSMD1	Homo sapiens CUB and Sushi multiple domains 1 (CSMD1), mRNA [NM_033225]
A_33_P3230090	0.00167685	down	-1.91951	LUZP6	Homo sapiens leucine zipper protein 6 (LUZP6), mRNA [NM_001128619]
A_24_P231025	0.0190536	up	1.70481	BRWD1	Homo sapiens bromodomain and WD repeat domain containing 1 (BRWD1), transcript variant 2, mRNA [NM_033656]
A_23_P92536	0.0342879	up	2.09213	CNGA1	Homo sapiens cyclic nucleotide gated channel alpha 1 (CNGA1), transcript variant 2, mRNA [NM_000087]
A_33_P3348239	0.00814343	up	2.12036	FBN1	Homo sapiens fibrillin 1 (FBN1), mRNA [NM_000138]
A_23_P370682	0.0241117	up	1.76043	BATF2	Homo sapiens basic leucine zipper transcription factor, ATF-like 2 (BATF2), transcript variant 1, mRNA [NM_138456]
A_33_P3375814	0.000686578	down	-3.01042	lnc-NPY5R-1	LNCipedia lincRNA (lnc-NPY5R-1), lincRNA [lnc-NPY5R-1:4]
A_23_P118065	0.000179518	down	-5.91125	HSD17B2	Homo sapiens hydroxysteroid (17-beta) dehydrogenase 2 (HSD17B2), mRNA [NM_002153]
A_23_P398770	0.021182	up	1.50223	PWWP2A	Homo sapiens PWWP domain containing 2A (PWWP2A), transcript variant 2, mRNA [NM_001130864]
A_19_P00804988	0.011856	down	-2.20347
A_19_P00319337	0.0250572	down	-2.54591	LINC00574	Homo sapiens long intergenic non-protein coding RNA 574 (LINC00574), long non-coding RNA [NR_026780]
A_23_P110777	0.0414226	down	-1.57648	LECT2	Homo sapiens leukocyte cell-derived chemotaxin 2 (LECT2), mRNA [NM_002302]
A_33_P3406661	0.000941674	up	2.3478	TMEM63C	Homo sapiens transmembrane protein 63C (TMEM63C), mRNA [NM_020431]
A_23_P144476	8.32643e-05	up	4.39264	SPRY1	Homo sapiens sprouty homolog 1, antagonist of FGF signaling (Drosophila) (SPRY1), transcript variant 2, mRNA [NM_199327]
A_23_P112135	0.00236597	up	1.79947	TRAM1	Homo sapiens translocation associated membrane protein 1 (TRAM1), mRNA [NM_014294]
A_33_P3424297	0.0099237	up	1.54017	SELT	Homo sapiens selenoprotein T (SELT), mRNA [NM_016275]
A_23_P9402	0.00176745	down	-2.77578	CNTFR	Homo sapiens ciliary neurotrophic factor receptor (CNTFR), transcript variant 1, mRNA [NM_147164]
A_24_P184388	0.0154548	up	1.70485	LRTOMT	Homo sapiens leucine rich transmembrane and O-methyltransferase domain containing (LRTOMT), transcript variant 1, mRNA [NM_145309]
A_23_P44760	0.00166732	up	1.61847	SETD2	Homo sapiens SET domain containing 2 (SETD2), mRNA [NM_014159]
A_23_P76684	0.000458591	up	1.67131	RTN3	Homo sapiens reticulon 3 (RTN3), transcript variant 1, mRNA [NM_006054]
A_23_P202658	0.000630201	down	-2.16845	GSTP1	Homo sapiens glutathione S-transferase pi 1 (GSTP1), mRNA [NM_000852]
A_23_P29922	0.00806127	up	2.46149	TLR3	Homo sapiens toll-like receptor 3 (TLR3), mRNA [NM_003265]
A_19_P00319975	0.000281428	down	-2.38801
A_24_P239177	0.0271018	up	1.51772	MUC4	Homo sapiens mucin 4, cell surface associated (MUC4), transcript variant 1, mRNA [NM_018406]
A_23_P26847	0.0494295	up	2.05452	SOX9	Homo sapiens SRY (sex determining region Y)-box 9 (SOX9), mRNA [NM_000346]
A_23_P20804	0.012921	down	-1.55908	FAM219A	Homo sapiens family with sequence similarity 219, member A (FAM219A), transcript variant 4, mRNA [NM_147202]
A_33_P3358233	7.72741e-06	down	-2.68867	NES	Homo sapiens nestin (NES), mRNA [NM_006617]
A_23_P210690	0.00179934	down	-4.13173	TRIB3	Homo sapiens tribbles pseudokinase 3 (TRIB3), transcript variant 1, mRNA [NM_021158]
[truncated: 9,488 more rows]
