# Supplementary material for: Lung Epithelial CYP1 Activity Regulates Aryl Hydrocarbon Receptor Dependent Allergic Airway Inflammation
Source: Front Immunol. 2022 Jun 6;13:901194. doi: 10.3389/fimmu.2022.901194 (PMC9207268; doi:10.3389/fimmu.2022.901194)
Supplement: Supplementary file 6 [file Table_5.xlsx]

## Sheet: KEGGpathways AhR-KO HDM
	pathwayID	inPathway	DEG WTxAhrKO.inPath	totalModulatedGenes	totalGenesInArray	fisherPvalue	expectedSigInPath	more or less than expected	fdr	mapCategory	mapName
86	mmu01100	1145	157	880	6310	0.850416	159.683	less	0.996581	1.0 Global and overview maps	Metabolic pathways
52	mmu00562	57	16	880	6310	0.00574617	7.94929	more	0.0239424	1.1 Carbohydrate metabolism	Inositol phosphate metabolism
1	mmu00010	58	16	880	6310	0.00630078	8.08875	more	0.0257759	1.1 Carbohydrate metabolism	Glycolysis / Gluconeogenesis
3	mmu00030	28	8	880	6310	0.0477231	3.90491	more	0.122019	1.1 Carbohydrate metabolism	Pentose phosphate pathway
65	mmu00640	31	8	880	6310	0.0668505	4.3233	more	0.163493	1.1 Carbohydrate metabolism	Propanoate metabolism
7	mmu00053	23	5	880	6310	0.357934	3.20761	more	0.591517	1.1 Carbohydrate metabolism	Ascorbate and aldarate metabolism
63	mmu00620	41	8	880	6310	0.361253	5.71791	more	0.591517	1.1 Carbohydrate metabolism	Pyruvate metabolism
64	mmu00630	18	3	880	6310	0.73062	2.5103	more	0.944767	1.1 Carbohydrate metabolism	Glyoxylate and dicarboxylate metabolism
6	mmu00052	26	4	880	6310	0.776793	3.62599	more	0.960321	1.1 Carbohydrate metabolism	Galactose metabolism
2	mmu00020	31	3	880	6310	0.793264	4.3233	less	0.970024	1.1 Carbohydrate metabolism	Citrate cycle (TCA cycle)
66	mmu00650	30	3	880	6310	0.790752	4.18384	less	0.970024	1.1 Carbohydrate metabolism	Butanoate metabolism
5	mmu00051	37	4	880	6310	0.8114	5.16006	less	0.97109	1.1 Carbohydrate metabolism	Fructose and mannose metabolism
40	mmu00500	42	5	880	6310	0.826323	5.85737	less	0.978541	1.1 Carbohydrate metabolism	Starch and sucrose metabolism
4	mmu00040	29	4	880	6310	1	4.04437	less	1	1.1 Carbohydrate metabolism	Pentose and glucuronate interconversions
45	mmu00520	48	6	880	6310	1	6.69414	less	1	1.1 Carbohydrate metabolism	Amino sugar and nucleotide sugar metabolism
46	mmu00524	4	2	880	6310	0.0960747	0.557845	more	0.227545	1.10 Biosynthesis of other secondary metabolites	Neomycin, kanamycin and gentamicin biosynthesis
18	mmu00232	9	1	880	6310	1	1.25515	less	1	1.10 Biosynthesis of other secondary metabolites	Caffeine metabolism
83	mmu00982	85	16	880	6310	0.205472	11.8542	more	0.412778	1.11 Xenobiotics biodegradation and metabolism	Drug metabolism - cytochrome P450
82	mmu00980	75	12	880	6310	0.613929	10.4596	more	0.837176	1.11 Xenobiotics biodegradation and metabolism	Metabolism of xenobiotics by cytochrome P450
84	mmu00983	56	7	880	6310	1	7.80983	less	1	1.11 Xenobiotics biodegradation and metabolism	Drug metabolism - other enzymes
16	mmu00190	131	3	880	6310	8.99824e-06	18.2694	less	0.000168717	1.2 Energy metabolism	Oxidative phosphorylation
79	mmu00910	23	3	880	6310	1	3.20761	less	1	1.2 Energy metabolism	Nitrogen metabolism
80	mmu00920	10	1	880	6310	1	1.39461	less	1	1.2 Energy metabolism	Sulfur metabolism
51	mmu00561	51	10	880	6310	0.226024	7.11252	more	0.438408	1.3 Lipid metabolism	Glycerolipid metabolism
57	mmu00591	42	3	880	6310	0.264948	5.85737	less	0.48466	1.3 Lipid metabolism	Linoleic acid metabolism
59	mmu00600	41	3	880	6310	0.264946	5.71791	less	0.48466	1.3 Lipid metabolism	Sphingolipid metabolism
15	mmu00140	50	4	880	6310	0.304333	6.97306	less	0.530813	1.3 Lipid metabolism	Steroid hormone biosynthesis
55	mmu00565	33	2	880	6310	0.308739	4.60222	less	0.534355	1.3 Lipid metabolism	Ether lipid metabolism
13	mmu00120	14	3	880	6310	0.430706	1.95246	more	0.659244	1.3 Lipid metabolism	Primary bile acid biosynthesis
58	mmu00592	17	3	880	6310	0.721726	2.37084	more	0.938662	1.3 Lipid metabolism	alpha-Linolenic acid metabolism
56	mmu00590	86	13	880	6310	0.753476	11.9937	more	0.952427	1.3 Lipid metabolism	Arachidonic acid metabolism
10	mmu00071	48	7	880	6310	0.83505	6.69414	more	0.983698	1.3 Lipid metabolism	Fatty acid degradation
8	mmu00061	6	0	880	6310	1	0.836767	less	1	1.3 Lipid metabolism	Fatty acid biosynthesis
9	mmu00062	8	1	880	6310	1	1.11569	less	1	1.3 Lipid metabolism	Fatty acid elongation
11	mmu00072	10	1	880	6310	1	1.39461	less	1	1.3 Lipid metabolism	Synthesis and degradation of ketone bodies
12	mmu00100	18	2	880	6310	1	2.5103	less	1	1.3 Lipid metabolism	Steroid biosynthesis
54	mmu00564	77	11	880	6310	0.869169	10.7385	more	1	1.3 Lipid metabolism	Glycerophospholipid metabolism
85	mmu01040	25	3	880	6310	1	3.48653	less	1	1.3 Lipid metabolism	Biosynthesis of unsaturated fatty acids
19	mmu00240	95	23	880	6310	0.0065996	13.2488	more	0.0265163	1.4 Nucleotide metabolism	Pyrimidine metabolism
17	mmu00230	163	29	880	6310	0.168057	22.7322	more	0.346092	1.4 Nucleotide metabolism	Purine metabolism
28	mmu00340	26	8	880	6310	0.0213135	3.62599	more	0.0666048	1.5 Amino acid metabolism	Histidine metabolism
31	mmu00380	45	12	880	6310	0.0270105	6.27575	more	0.080165	1.5 Amino acid metabolism	Tryptophan metabolism
30	mmu00360	18	6	880	6310	0.030266	2.5103	more	0.0862007	1.5 Amino acid metabolism	Phenylalanine metabolism
27	mmu00330	54	13	880	6310	0.0452634	7.5309	more	0.11871	1.5 Amino acid metabolism	Arginine and proline metabolism
29	mmu00350	36	9	880	6310	0.0846507	5.0206	more	0.202621	1.5 Amino acid metabolism	Tyrosine metabolism
20	mmu00250	33	8	880	6310	0.123176	4.60222	more	0.277146	1.5 Amino acid metabolism	Alanine, aspartate and glutamate metabolism
32	mmu00400	7	2	880	6310	0.254071	0.976228	more	0.476382	1.5 Amino acid metabolism	Phenylalanine, tyrosine and tryptophan biosynthesis
21	mmu00260	34	7	880	6310	0.314832	4.74168	more	0.536646	1.5 Amino acid metabolism	Glycine, serine and threonine metabolism
25	mmu00300	3	1	880	6310	0.362797	0.418384	more	0.591517	1.5 Amino acid metabolism	Lysine biosynthesis
23	mmu00280	50	8	880	6310	0.680607	6.97306	more	0.900804	1.5 Amino acid metabolism	Valine, leucine and isoleucine degradation
22	mmu00270	36	5	880	6310	1	5.0206	less	1	1.5 Amino acid metabolism	Cysteine and methionine metabolism
24	mmu00290	11	1	880	6310	1	1.53407	less	1	1.5 Amino acid metabolism	Valine, leucine and isoleucine biosynthesis
26	mmu00310	45	6	880	6310	1	6.27575	less	1	1.5 Amino acid metabolism	Lysine degradation
39	mmu00480	54	15	880	6310	0.00847648	7.5309	more	0.0323255	1.6 Metabolism of other amino acids	Glutathione metabolism
33	mmu00410	23	5	880	6310	0.357934	3.20761	more	0.591517	1.6 Metabolism of other amino acids	beta-Alanine metabolism
34	mmu00430	10	0	880	6310	0.375499	1.39461	less	0.598407	1.6 Metabolism of other amino acids	Taurine and hypotaurine metabolism
35	mmu00450	17	1	880	6310	0.496169	2.37084	less	0.72966	1.6 Metabolism of other amino acids	Selenocompound metabolism
36	mmu00460	6	1	880	6310	0.594066	0.836767	more	0.825092	1.6 Metabolism of other amino acids	Cyanoamino acid metabolism
37	mmu00471	3	0	880	6310	1	0.418384	less	1	1.6 Metabolism of other amino acids	D-Glutamine and D-glutamate metabolism
38	mmu00472	1	0	880	6310	1	0.139461	less	1	1.6 Metabolism of other amino acids	D-Arginine and D-ornithine metabolism
60	mmu00601	24	8	880	6310	0.012928	3.34707	more	0.04545	1.7 Glycan biosynthesis and metabolism	Glycosphingolipid biosynthesis - lacto and neolacto series
48	mmu00532	22	5	880	6310	0.219678	3.06815	more	0.429804	1.7 Glycan biosynthesis and metabolism	Glycosaminoglycan biosynthesis - chondroitin sulfate / dermatan sulfate
53	mmu00563	25	1	880	6310	0.242368	3.48653	less	0.45826	1.7 Glycan biosynthesis and metabolism	Glycosylphosphatidylinositol (GPI)-anchor biosynthesis
42	mmu00511	17	4	880	6310	0.281884	2.37084	more	0.499401	1.7 Glycan biosynthesis and metabolism	Other glycan degradation
41	mmu00510	50	4	880	6310	0.304333	6.97306	less	0.530813	1.7 Glycan biosynthesis and metabolism	N-Glycan biosynthesis
61	mmu00603	15	3	880	6310	0.454426	2.09192	more	0.681639	1.7 Glycan biosynthesis and metabolism	Glycosphingolipid biosynthesis - globo and isoglobo series
62	mmu00604	15	3	880	6310	0.454426	2.09192	more	0.681639	1.7 Glycan biosynthesis and metabolism	Glycosphingolipid biosynthesis - ganglio series
44	mmu00514	41	7	880	6310	0.501345	5.71791	more	0.732484	1.7 Glycan biosynthesis and metabolism	Other types of O-glycan biosynthesis
43	mmu00512	28	5	880	6310	0.580676	3.90491	more	0.811504	1.7 Glycan biosynthesis and metabolism	Mucin type O-glycan biosynthesis
47	mmu00531	21	2	880	6310	0.757999	2.92868	less	0.952792	1.7 Glycan biosynthesis and metabolism	Glycosaminoglycan degradation
50	mmu00534	26	4	880	6310	0.776793	3.62599	more	0.960321	1.7 Glycan biosynthesis and metabolism	Glycosaminoglycan biosynthesis - heparan sulfate / heparin
49	mmu00533	15	2	880	6310	1	2.09192	less	1	1.7 Glycan biosynthesis and metabolism	Glycosaminoglycan biosynthesis - keratan sulfate
67	mmu00670	19	7	880	6310	0.0109674	2.64976	more	0.040124	1.8 Metabolism of cofactors and vitamins	One carbon pool by folate
73	mmu00780	2	1	880	6310	0.259492	0.278922	more	0.482526	1.8 Metabolism of cofactors and vitamins	Biotin metabolism
77	mmu00860	36	3	880	6310	0.469226	5.0206	less	0.699178	1.8 Metabolism of cofactors and vitamins	Porphyrin and chlorophyll metabolism
14	mmu00130	7	0	880	6310	0.603339	0.976228	less	0.832829	1.8 Metabolism of cofactors and vitamins	Ubiquinone and other terpenoid-quinone biosynthesis
69	mmu00740	11	2	880	6310	0.658228	1.53407	more	0.881555	1.8 Metabolism of cofactors and vitamins	Riboflavin metabolism
75	mmu00790	11	2	880	6310	0.658228	1.53407	more	0.881555	1.8 Metabolism of cofactors and vitamins	Folate biosynthesis
72	mmu00770	15	1	880	6310	0.70986	2.09192	less	0.928596	1.8 Metabolism of cofactors and vitamins	Pantothenate and CoA biosynthesis
71	mmu00760	26	4	880	6310	0.776793	3.62599	more	0.960321	1.8 Metabolism of cofactors and vitamins	Nicotinate and nicotinamide metabolism
68	mmu00730	4	0	880	6310	1	0.557845	less	1	1.8 Metabolism of cofactors and vitamins	Thiamine metabolism
70	mmu00750	7	1	880	6310	1	0.976228	more	1	1.8 Metabolism of cofactors and vitamins	Vitamin B6 metabolism
74	mmu00785	3	0	880	6310	1	0.418384	less	1	1.8 Metabolism of cofactors and vitamins	Lipoic acid metabolism
76	mmu00830	74	9	880	6310	0.865514	10.3201	less	1	1.8 Metabolism of cofactors and vitamins	Retinol metabolism
78	mmu00900	14	3	880	6310	0.430706	1.95246	more	0.659244	1.9 Metabolism of terpenoids and polyketides	Terpenoid backbone biosynthesis
96	mmu03040	122	10	880	6310	0.0648473	17.0143	less	0.160337	2.1 Transcription	Spliceosome
93	mmu03020	26	2	880	6310	0.568661	3.62599	less	0.79968	2.1 Transcription	RNA polymerase
94	mmu03022	35	4	880	6310	0.810329	4.88114	less	0.97109	2.1 Transcription	Basal transcription factors
90	mmu03013	155	8	880	6310	0.000588644	21.6165	less	0.00416742	2.2 Translation	RNA transport
89	mmu03010	89	6	880	6310	0.0453736	12.412	less	0.11871	2.2 Translation	Ribosome
88	mmu03008	76	6	880	6310	0.136132	10.599	less	0.294516	2.2 Translation	Ribosome biogenesis in eukaryotes
91	mmu03015	85	8	880	6310	0.270506	11.8542	less	0.486911	2.2 Translation	mRNA surveillance pathway
81	mmu00970	42	4	880	6310	0.508007	5.85737	less	0.737429	2.2 Translation	Aminoacyl-tRNA biosynthesis
119	mmu04141	163	17	880	6310	0.208598	22.7322	less	0.41535	2.3 Folding, sorting and degradation	Protein processing in endoplasmic reticulum
97	mmu03050	44	3	880	6310	0.270385	6.13629	less	0.486911	2.3 Folding, sorting and degradation	Proteasome
116	mmu04122	10	0	880	6310	0.375499	1.39461	less	0.598407	2.3 Folding, sorting and degradation	Sulfur relay system
115	mmu04120	134	15	880	6310	0.448553	18.6878	less	0.681639	2.3 Folding, sorting and degradation	Ubiquitin mediated proteolysis
98	mmu03060	25	2	880	6310	0.565894	3.48653	less	0.79968	2.3 Folding, sorting and degradation	Protein export
92	mmu03018	71	8	880	6310	0.607628	9.90174	less	0.833637	2.3 Folding, sorting and degradation	RNA degradation
117	mmu04130	35	4	880	6310	0.810329	4.88114	less	0.97109	2.3 Folding, sorting and degradation	SNARE interactions in vesicular transport
95	mmu03030	35	19	880	6310	2.06073e-08	4.88114	more	1.15916e-06	2.4 Replication and repair	DNA replication
100	mmu03410	33	11	880	6310	0.00376004	4.60222	more	0.0176252	2.4 Replication and repair	Base excision repair
102	mmu03430	23	7	880	6310	0.0324021	3.20761	more	0.0911309	2.4 Replication and repair	Mismatch repair
103	mmu03440	27	8	880	6310	0.0438704	3.76545	more	0.11751	2.4 Replication and repair	Homologous recombination
101	mmu03420	43	8	880	6310	0.375113	5.99683	more	0.598407	2.4 Replication and repair	Nucleotide excision repair
104	mmu03450	12	2	880	6310	0.679186	1.67353	more	0.900804	2.4 Replication and repair	Non-homologous end-joining
87	mmu02010	45	9	880	6310	0.275654	6.27575	more	0.492239	3.1 Membrane transport	ABC transporters
132	mmu04350	84	27	880	6310	1.75007e-05	11.7147	more	0.000281261	3.2 Signal transduction	TGF-beta signaling pathway
105	mmu04010	262	59	880	6310	0.0001169	36.5388	more	0.0012525	3.2 Signal transduction	MAPK signaling pathway
149	mmu04630	135	34	880	6310	0.0003879	18.8273	more	0.00300957	3.2 Signal transduction	Jak-STAT signaling pathway
110	mmu04070	78	20	880	6310	0.00490723	10.878	more	0.0212332	3.2 Signal transduction	Phosphatidylinositol signaling system
106	mmu04012	87	20	880	6310	0.019038	12.1331	more	0.0620803	3.2 Signal transduction	ErbB signaling pathway
134	mmu04370	73	16	880	6310	0.0596826	10.1807	more	0.149206	3.2 Signal transduction	VEGF signaling pathway
128	mmu04310	151	29	880	6310	0.0732127	21.0586	more	0.177128	3.2 Signal transduction	Wnt signaling pathway
124	mmu04150	53	11	880	6310	0.161289	7.39144	more	0.339159	3.2 Signal transduction	mTOR signaling pathway
130	mmu04330	49	10	880	6310	0.2105	6.8336	more	0.415461	3.2 Signal transduction	Notch signaling pathway
131	mmu04340	54	6	880	6310	0.693877	7.5309	less	0.912997	3.2 Signal transduction	Hedgehog signaling pathway
107	mmu04020	177	26	880	6310	0.741708	24.6846	more	0.948206	3.2 Signal transduction	Calcium signaling pathway
108	mmu04060	225	60	880	6310	3.51038e-07	31.3788	more	1.12834e-05	3.3 Signaling molecules and interaction	Cytokine-cytokine receptor interaction
138	mmu04514	141	36	880	6310	0.000193971	19.664	more	0.00174574	3.3 Signaling molecules and interaction	Cell adhesion molecules (CAMs)
111	mmu04080	265	26	880	6310	0.0462973	36.9572	less	0.119734	3.3 Signaling molecules and interaction	Neuroactive ligand-receptor interaction
137	mmu04512	85	13	880	6310	0.751826	11.8542	more	0.952427	3.3 Signaling molecules and interaction	ECM-receptor interaction
122	mmu04145	161	40	880	6310	0.000186212	22.4532	more	0.00174574	4.1 Transport and catabolism	Phagosome
121	mmu04144	214	41	880	6310	0.0342765	29.8447	more	0.0952124	4.1 Transport and catabolism	Endocytosis
123	mmu04146	80	6	880	6310	0.104327	11.1569	less	0.239526	4.1 Transport and catabolism	Peroxisome
118	mmu04140	25	3	880	6310	1	3.48653	less	1	4.1 Transport and catabolism	Autophagy - animal
120	mmu04142	121	17	880	6310	1	16.8748	more	1	4.1 Transport and catabolism	Lysosome
112	mmu04110	123	40	880	6310	9.88089e-08	17.1537	more	4.4464e-06	4.2 Cell growth and death	Cell cycle
113	mmu04114	111	31	880	6310	8.58391e-05	15.4802	more	0.000981517	4.2 Cell growth and death	Oocyte meiosis
114	mmu04115	67	20	880	6310	0.0005927	9.3439	more	0.00416742	4.2 Cell growth and death	p53 signaling pathway
125	mmu04210	84	19	880	6310	0.0262065	11.7147	more	0.0796818	4.2 Cell growth and death	Apoptosis
141	mmu04540	86	24	880	6310	0.000744088	11.9937	more	0.00492411	4.3 Cellular community - eukaryotes	Gap junction
139	mmu04520	73	20	880	6310	0.00201035	10.1807	more	0.0110324	4.3 Cellular community - eukaryotes	Adherens junction
136	mmu04510	199	43	880	6310	0.00248291	27.7528	more	0.0126967	4.3 Cellular community - eukaryotes	Focal adhesion
140	mmu04530	132	27	880	6310	0.0408807	18.4089	more	0.110821	4.3 Cellular community - eukaryotes	Tight junction
165	mmu04810	210	53	880	6310	9.84792e-06	29.2868	more	0.000170445	4.5 Cell motility	Regulation of actin cytoskeleton
109	mmu04062	173	56	880	6310	3.86154e-10	24.1268	more	4.34423e-08	5.1 Immune system	Chemokine signaling pathway
155	mmu04666	88	35	880	6310	1.55211e-09	12.2726	more	1.16408e-07	5.1 Immune system	Fc gamma R-mediated phagocytosis
157	mmu04672	42	20	880	6310	1.54482e-07	5.85737	more	5.79307e-06	5.1 Immune system	Intestinal immune network for IgA production
151	mmu04650	114	36	880	6310	1.51553e-06	15.8986	more	4.1783e-05	5.1 Immune system	Natural killer cell mediated cytotoxicity
153	mmu04662	75	26	880	6310	4.4023e-06	10.4596	more	9.90517e-05	5.1 Immune system	B cell receptor signaling pathway
156	mmu04670	116	33	880	6310	3.47587e-05	16.1775	more	0.000460042	5.1 Immune system	Leukocyte transendothelial migration
154	mmu04664	75	22	880	6310	0.000549042	10.4596	more	0.00411782	5.1 Immune system	Fc epsilon RI signaling pathway
145	mmu04620	90	24	880	6310	0.0011493	12.5515	more	0.00735714	5.1 Immune system	Toll-like receptor signaling pathway
152	mmu04660	108	27	880	6310	0.00183538	15.0618	more	0.0105887	5.1 Immune system	T cell receptor signaling pathway
143	mmu04612	71	19	880	6310	0.00485058	9.90174	more	0.0212332	5.1 Immune system	Antigen processing and presentation
150	mmu04640	76	19	880	6310	0.0110564	10.599	more	0.040124	5.1 Immune system	Hematopoietic cell lineage
146	mmu04621	56	14	880	6310	0.0299998	7.80983	more	0.0862007	5.1 Immune system	NOD-like receptor signaling pathway
142	mmu04610	74	7	880	6310	0.313347	10.3201	less	0.536646	5.1 Immune system	Complement and coagulation cascades
148	mmu04623	44	8	880	6310	0.384361	6.13629	more	0.600564	5.1 Immune system	Cytosolic DNA-sensing pathway
147	mmu04622	58	6	880	6310	0.567352	8.08875	less	0.79968	5.1 Immune system	RIG-I-like receptor signaling pathway
158	mmu04710	22	7	880	6310	0.0255195	3.06815	more	0.078656	5.10 Environmental adaptation	Circadian rhythm
168	mmu04914	86	21	880	6310	0.0075232	11.9937	more	0.0296968	5.2 Endocrine system	Progesterone-mediated oocyte maturation
166	mmu04910	137	26	880	6310	0.103498	19.1062	more	0.239526	5.2 Endocrine system	Insulin signaling pathway
99	mmu03320	77	6	880	6310	0.136115	10.7385	less	0.294516	5.2 Endocrine system	PPAR signaling pathway
169	mmu04916	101	16	880	6310	0.562548	14.0856	more	0.79968	5.2 Endocrine system	Melanogenesis
144	mmu04614	19	2	880	6310	1	2.64976	less	1	5.2 Endocrine system	Renin-angiotensin system
167	mmu04912	96	13	880	6310	1	13.3883	less	1	5.2 Endocrine system	GnRH signaling pathway
170	mmu04920	68	9	880	6310	1	9.48336	less	1	5.2 Endocrine system	Adipocytokine signaling pathway
126	mmu04260	75	2	880	6310	0.00208193	10.4596	less	0.0111532	5.3 Circulatory system	Cardiac muscle contraction
127	mmu04270	119	20	880	6310	0.350321	16.5959	more	0.588225	5.3 Circulatory system	Vascular smooth muscle contraction
180	mmu04972	96	8	880	6310	0.136043	13.3883	less	0.294516	5.4 Digestive system	Pancreatic secretion
182	mmu04974	76	6	880	6310	0.136132	10.599	less	0.294516	5.4 Digestive system	Protein digestion and absorption
184	mmu04976	69	14	880	6310	0.158796	9.62282	more	0.337068	5.4 Digestive system	Bile secretion
181	mmu04973	38	8	880	6310	0.234825	5.29952	more	0.451587	5.4 Digestive system	Carbohydrate digestion and absorption
179	mmu04971	71	7	880	6310	0.390442	9.90174	less	0.605858	5.4 Digestive system	Gastric acid secretion
178	mmu04970	76	9	880	6310	0.738967	10.599	less	0.948206	5.4 Digestive system	Salivary secretion
183	mmu04975	42	5	880	6310	0.826323	5.85737	less	0.978541	5.4 Digestive system	Fat digestion and absorption
185	mmu04977	24	3	880	6310	1	3.34707	less	1	5.4 Digestive system	Vitamin digestion and absorption
175	mmu04962	42	12	880	6310	0.0117982	5.85737	more	0.0421366	5.5 Excretory system	Vasopressin-regulated water reabsorption
176	mmu04964	20	1	880	6310	0.345352	2.78922	less	0.584241	5.5 Excretory system	Proximal tubule bicarbonate reclamation
174	mmu04960	44	8	880	6310	0.384361	6.13629	more	0.600564	5.5 Excretory system	Aldosterone-regulated sodium reabsorption
177	mmu04966	27	3	880	6310	1	3.76545	less	1	5.5 Excretory system	Collecting duct acid secretion
160	mmu04722	129	28	880	6310	0.0142183	17.9905	more	0.0484714	5.6 Nervous system	Neurotrophin signaling pathway
161	mmu04730	68	12	880	6310	0.377661	9.48336	more	0.598407	5.6 Nervous system	Long-term depression
159	mmu04720	69	10	880	6310	0.861381	9.62282	more	1	5.6 Nervous system	Long-term potentiation
162	mmu04740	961	4	880	6310	3.02474e-61	134.022	less	6.80567e-59	5.7 Sensory system	Olfactory transduction
163	mmu04742	54	2	880	6310	0.0277877	7.5309	less	0.0811977	5.7 Sensory system	Taste transduction
164	mmu04744	27	1	880	6310	0.164421	3.76545	less	0.342543	5.7 Sensory system	Phototransduction
135	mmu04380	115	36	880	6310	1.67132e-06	16.038	more	4.1783e-05	5.8 Development and regeneration	Osteoclast differentiation
133	mmu04360	130	32	880	6310	0.00117714	18.13	more	0.00735714	5.8 Development and regeneration	Axon guidance
129	mmu04320	22	4	880	6310	0.53595	3.06815	more	0.773005	5.8 Development and regeneration	Dorso-ventral axis formation
200	mmu05200	319	72	880	6310	1.9765e-05	44.4881	more	0.000296475	6.1 Cancer: overview	Pathways in cancer
196	mmu05145	123	35	880	6310	2.97832e-05	17.1537	more	0.000418826	6.10 Infectious disease: parasitic	Toxoplasmosis
192	mmu05140	64	21	880	6310	0.000155058	8.92552	more	0.00151687	6.10 Infectious disease: parasitic	Leishmaniasis
195	mmu05144	44	12	880	6310	0.016001	6.13629	more	0.0537348	6.10 Infectious disease: parasitic	Malaria
197	mmu05146	113	22	880	6310	0.098834	15.7591	more	0.231642	6.10 Infectious disease: parasitic	Amoebiasis
193	mmu05142	100	19	880	6310	0.145412	13.9461	more	0.311597	6.10 Infectious disease: parasitic	Chagas disease (American trypanosomiasis)
194	mmu05143	31	7	880	6310	0.18759	4.3233	more	0.38025	6.10 Infectious disease: parasitic	African trypanosomiasis
214	mmu05223	54	19	880	6310	6.75158e-05	7.5309	more	0.000843948	6.2 Cancer: specific types	Non-small cell lung cancer
213	mmu05222	85	24	880	6310	0.000695302	11.8542	more	0.0047407	6.2 Cancer: specific types	Small cell lung cancer
212	mmu05221	57	17	880	6310	0.00160876	7.94929	more	0.00952553	6.2 Cancer: specific types	Acute myeloid leukemia
211	mmu05220	73	20	880	6310	0.00201035	10.1807	more	0.0110324	6.2 Cancer: specific types	Chronic myeloid leukemia
201	mmu05210	63	18	880	6310	0.00263358	8.78605	more	0.0131679	6.2 Cancer: specific types	Colorectal cancer
206	mmu05215	89	23	880	6310	0.00287364	12.412	more	0.0140558	6.2 Cancer: specific types	Prostate cancer
205	mmu05214	65	18	880	6310	0.00326922	9.06498	more	0.0156505	6.2 Cancer: specific types	Glioma
202	mmu05211	71	19	880	6310	0.00485058	9.90174	more	0.0212332	6.2 Cancer: specific types	Renal cell carcinoma
203	mmu05212	70	18	880	6310	0.00819918	9.76228	more	0.0318071	6.2 Cancer: specific types	Pancreatic cancer
204	mmu05213	52	14	880	6310	0.0135836	7.25198	more	0.04702	6.2 Cancer: specific types	Endometrial cancer
209	mmu05218	70	16	880	6310	0.0369904	9.76228	more	0.101498	6.2 Cancer: specific types	Melanoma
207	mmu05216	29	8	880	6310	0.0528402	4.04437	more	0.133585	6.2 Cancer: specific types	Thyroid cancer
208	mmu05217	55	12	880	6310	0.113869	7.67036	more	0.258793	6.2 Cancer: specific types	Basal cell carcinoma
210	mmu05219	41	9	880	6310	0.169201	5.71791	more	0.346092	6.2 Cancer: specific types	Bladder cancer
221	mmu05340	34	14	880	6310	8.7246e-05	4.74168	more	0.000981517	6.3 Immune disease	Primary immunodeficiency
215	mmu05310	21	10	880	6310	0.000216657	2.92868	more	0.00187492	6.3 Immune disease	Asthma
218	mmu05323	80	22	880	6310	0.0015827	11.1569	more	0.00952553	6.3 Immune disease	Rheumatoid arthritis
219	mmu05330	47	13	880	6310	0.0108466	6.55468	more	0.040124	6.3 Immune disease	Allograft rejection
220	mmu05332	49	13	880	6310	0.0199059	6.8336	more	0.063082	6.3 Immune disease	Graft-versus-host disease
216	mmu05320	52	13	880	6310	0.027078	7.25198	more	0.080165	6.3 Immune disease	Autoimmune thyroid disease
217	mmu05322	105	17	880	6310	0.478386	14.6434	more	0.708138	6.3 Immune disease	Systemic lupus erythematosus
187	mmu05012	129	3	880	6310	8.77459e-06	17.9905	less	0.000168717	6.4 Neurodegenerative disease	Parkinson disease
186	mmu05010	171	9	880	6310	0.000311993	23.8479	less	0.00259994	6.4 Neurodegenerative disease	Alzheimer disease
189	mmu05016	178	12	880	6310	0.00401767	24.8241	less	0.0184485	6.4 Neurodegenerative disease	Huntington disease
188	mmu05014	55	11	880	6310	0.236834	7.67036	more	0.451591	6.4 Neurodegenerative disease	Amyotrophic lateral sclerosis (ALS)
190	mmu05020	35	4	880	6310	0.810329	4.88114	less	0.97109	6.4 Neurodegenerative disease	Prion diseases
225	mmu05416	83	24	880	6310	0.000325446	11.5753	more	0.00261519	6.6 Cardiovascular disease	Viral myocarditis
224	mmu05414	89	14	880	6310	0.64294	12.412	more	0.871455	6.6 Cardiovascular disease	Dilated cardiomyopathy (DCM)
222	mmu05410	83	12	880	6310	0.873214	11.5753	more	1	6.6 Cardiovascular disease	Hypertrophic cardiomyopathy (HCM)
223	mmu05412	74	10	880	6310	1	10.3201	less	1	6.6 Cardiovascular disease	Arrhythmogenic right ventricular cardiomyopathy (ARVC)
172	mmu04940	54	14	880	6310	0.0167088	7.5309	more	0.0552864	6.7 Endocrine and metabolic disease	Type I diabetes mellitus
171	mmu04930	49	13	880	6310	0.0199059	6.8336	more	0.063082	6.7 Endocrine and metabolic disease	Type II diabetes mellitus
173	mmu04950	26	3	880	6310	1	3.62599	less	1	6.7 Endocrine and metabolic disease	Maturity onset diabetes of the young
191	mmu05100	69	22	880	6310	0.000131531	9.62282	more	0.0013452	6.8 Infectious disease: bacterial	Bacterial invasion of epithelial cells
198	mmu05150	48	14	880	6310	0.00530234	6.69414	more	0.0225099	6.8 Infectious disease: bacterial	Staphylococcus aureus infection
199	mmu05160	124	30	880	6310	0.00227305	17.2932	more	0.0118938	6.9 Infectious disease: viral	Hepatitis C

## Sheet: go.BP
	GO.ID	Term	Annotated	Significant	Expected	result1	pvalue.raw	pvalue.fdr
1	GO:0002376	immune system process	2230	536	306.64	< 1e-30	9.9e-31	1.13491e-27
2	GO:0048583	regulation of response to stimulus	3642	749	500.81	< 1e-30	9.9e-31	1.13491e-27
3	GO:0006955	immune response	1269	337	174.5	< 1e-30	9.9e-31	1.13491e-27
4	GO:0048523	negative regulation of cellular process	4526	880	622.36	< 1e-30	9.9e-31	1.13491e-27
5	GO:0006950	response to stress	3307	684	454.74	< 1e-30	9.9e-31	1.13491e-27
6	GO:0048518	positive regulation of biological proces...	5713	1055	785.59	< 1e-30	9.9e-31	1.13491e-27
7	GO:0048519	negative regulation of biological proces...	5027	951	691.26	< 1e-30	9.9e-31	1.13491e-27
8	GO:0048522	positive regulation of cellular process	5050	947	694.42	< 1e-30	9.9e-31	1.13491e-27
9	GO:0007010	cytoskeleton organization	1287	324	176.97	5e-30	5e-30	5.095e-27
10	GO:0002682	regulation of immune system process	1291	322	177.52	4.7e-29	4.7e-29	4.31037e-26
11	GO:0007049	cell cycle	1579	372	217.13	2.3e-28	2.3e-28	1.91757e-25
12	GO:0045321	leukocyte activation	815	229	112.07	3.4e-28	3.4e-28	2.59845e-25
13	GO:0001775	cell activation	918	249	126.23	4.3e-28	4.3e-28	3.03348e-25
14	GO:0009966	regulation of signal transduction	2708	556	372.37	2.8e-26	2.8e-26	1.8342e-23
15	GO:0051128	regulation of cellular component organiz...	2496	520	343.22	6e-26	6e-26	3.6684e-23
16	GO:0016043	cellular component organization	5772	1024	793.7	1.7e-25	1.7e-25	9.74419e-23
17	GO:0016477	cell migration	1410	331	193.89	7.3e-25	7.3e-25	3.93814e-22
18	GO:0002252	immune effector process	697	197	95.84	1.2e-24	1.2e-24	6.114e-22
19	GO:0048584	positive regulation of response to stimu...	2105	450	289.46	1.3e-24	1.3e-24	6.27489e-22
20	GO:0010646	regulation of cell communication	3115	614	428.34	2e-24	2e-24	9.171e-22
21	GO:0023051	regulation of signaling	3137	617	431.36	2.6e-24	2.6e-24	1.13546e-21
22	GO:0035556	intracellular signal transduction	2536	520	348.72	2.9e-24	2.9e-24	1.2089e-21
23	GO:0050776	regulation of immune response	738	204	101.48	3.4e-24	3.4e-24	1.35571e-21
24	GO:0046649	lymphocyte activation	667	189	91.72	7.9e-24	7.9e-24	3.01879e-21
25	GO:0071840	cellular component organization or bioge...	5947	1039	817.76	2.1e-23	2.1e-23	7.70364e-21
26	GO:0006796	phosphate-containing compound metabolic ...	2849	567	391.76	2.3e-23	2.3e-23	8.11281e-21
27	GO:0051179	localization	5708	1003	784.9	3.3e-23	3.3e-23	1.1209e-20
28	GO:0002684	positive regulation of immune system pro...	902	233	124.03	3.6e-23	3.6e-23	1.17009e-20
29	GO:0006996	organelle organization	3461	663	475.92	3.7e-23	3.7e-23	1.17009e-20
30	GO:0000278	mitotic cell cycle	788	210	108.36	1e-22	1e-22	3.057e-20
31	GO:0006793	phosphorus metabolic process	2871	567	394.79	1.5e-22	1.5e-22	4.43758e-20
32	GO:0048870	cell motility	1551	347	213.28	3.2e-22	3.2e-22	8.89309e-20
33	GO:0051674	localization of cell	1551	347	213.28	3.2e-22	3.2e-22	8.89309e-20
34	GO:0008283	cell proliferation	1923	410	264.43	4.3e-22	4.3e-22	1.15986e-19
35	GO:0009605	response to external stimulus	2090	437	287.39	7.4e-22	7.4e-22	1.93901e-19
36	GO:0065009	regulation of molecular function	2437	494	335.11	7.7e-22	7.7e-22	1.96158e-19
37	GO:0006928	movement of cell or subcellular componen...	1961	415	269.65	9.9e-22	9.9e-22	2.45386e-19
38	GO:0007166	cell surface receptor signaling pathway	2269	465	312.01	1.8e-21	1.8e-21	4.34416e-19
39	GO:0019220	regulation of phosphate metabolic proces...	1644	358	226.06	8.1e-21	8.1e-21	1.90475e-18
40	GO:0051174	regulation of phosphorus metabolic proce...	1645	358	226.2	9e-21	9e-21	2.06348e-18
41	GO:0040011	locomotion	1764	378	242.57	1e-20	1e-20	2.23683e-18
42	GO:0051239	regulation of multicellular organismal p...	3112	596	427.93	1.7e-20	1.7e-20	3.71207e-18
43	GO:0070887	cellular response to chemical stimulus	2589	512	356.01	2.7e-20	2.7e-20	5.75853e-18
44	GO:0042110	T cell activation	465	139	63.94	5e-20	5e-20	1.04216e-17
45	GO:0006952	defense response	1337	302	183.85	5.7e-20	5.7e-20	1.15125e-17
46	GO:0050865	regulation of cell activation	544	155	74.8	5.9e-20	5.9e-20	1.15125e-17
47	GO:0030036	actin cytoskeleton organization	655	177	90.07	5.9e-20	5.9e-20	1.15125e-17
48	GO:0022402	cell cycle process	1090	258	149.88	6.6e-20	6.6e-20	1.26101e-17
49	GO:0002694	regulation of leukocyte activation	503	146	69.17	1.1e-19	1.1e-19	2.0588e-17
50	GO:1903047	mitotic cell cycle process	634	172	87.18	1.3e-19	1.3e-19	2.38446e-17
51	GO:0016310	phosphorylation	2104	429	289.32	2.7e-19	2.7e-19	4.85524e-17
52	GO:0048585	negative regulation of response to stimu...	1555	336	213.83	5.7e-19	5.7e-19	1.00528e-16
53	GO:0006468	protein phosphorylation	1763	371	242.43	6.1e-19	6.1e-19	1.05553e-16
54	GO:0051301	cell division	572	158	78.65	6.7e-19	6.7e-19	1.13788e-16
55	GO:0042325	regulation of phosphorylation	1488	324	204.61	8e-19	8e-19	1.33396e-16
56	GO:0031399	regulation of protein modification proce...	1714	362	235.69	9.7e-19	9.7e-19	1.58855e-16
57	GO:0050778	positive regulation of immune response	585	160	80.44	1.1e-18	1.1e-18	1.76984e-16
58	GO:0042127	regulation of cell proliferation	1597	341	219.6	2.1e-18	2.1e-18	3.32053e-16
59	GO:0002683	negative regulation of immune system pro...	464	135	63.8	2.3e-18	2.3e-18	3.57514e-16
60	GO:0045087	innate immune response	637	169	87.59	3.1e-18	3.1e-18	4.73835e-16
61	GO:0030029	actin filament-based process	740	188	101.76	5.2e-18	5.2e-18	7.8179e-16
62	GO:0001816	cytokine production	741	188	101.89	6e-18	6e-18	8.87516e-16
63	GO:0080134	regulation of response to stress	1306	289	179.59	8.2e-18	8.2e-18	1.17503e-15
64	GO:0002520	immune system development	955	227	131.32	8.2e-18	8.2e-18	1.17503e-15
65	GO:0030155	regulation of cell adhesion	680	176	93.51	8.8e-18	8.8e-18	1.24161e-15
66	GO:0048534	hematopoietic or lymphoid organ developm...	901	217	123.9	9.5e-18	9.5e-18	1.32007e-15
67	GO:0050789	regulation of biological process	10719	1670	1473.96	1.3e-17	1.3e-17	1.77945e-15
68	GO:0032268	regulation of cellular protein metabolic...	2419	472	332.63	1.8e-17	1.8e-17	2.42762e-15
69	GO:0050794	regulation of cellular process	10066	1581	1384.16	2.1e-17	2.1e-17	2.79117e-15
70	GO:0031323	regulation of cellular metabolic process	5200	896	715.05	2.4e-17	2.4e-17	3.14434e-15
71	GO:0009967	positive regulation of signal transducti...	1474	316	202.69	2.5e-17	2.5e-17	3.22923e-15
72	GO:0001932	regulation of protein phosphorylation	1369	298	188.25	2.6e-17	2.6e-17	3.31175e-15
73	GO:0071310	cellular response to organic substance	2029	408	279.01	3e-17	3e-17	3.7689e-15
74	GO:0030097	hemopoiesis	855	207	117.57	3.1e-17	3.1e-17	3.84191e-15
75	GO:1902531	regulation of intracellular signal trans...	1661	347	228.4	3.4e-17	3.4e-17	4.15752e-15
76	GO:0051246	regulation of protein metabolic process	2603	500	357.94	3.5e-17	3.5e-17	4.22349e-15
77	GO:0060255	regulation of macromolecule metabolic pr...	5137	885	706.38	4.6e-17	4.6e-17	5.47878e-15
78	GO:0051171	regulation of nitrogen compound metaboli...	4901	850	673.93	4.9e-17	4.9e-17	5.76127e-15
79	GO:0050793	regulation of developmental process	2608	500	358.62	5.1e-17	5.1e-17	5.84651e-15
80	GO:0065007	biological regulation	11304	1744	1554.4	5.1e-17	5.1e-17	5.84651e-15
81	GO:0019222	regulation of metabolic process	5591	951	768.81	5.6e-17	5.6e-17	6.34044e-15
82	GO:0051249	regulation of lymphocyte activation	409	120	56.24	9.1e-17	9.1e-17	1.01776e-14
83	GO:0050896	response to stimulus	8524	1366	1172.12	9.5e-17	9.5e-17	1.04969e-14
84	GO:0050790	regulation of catalytic activity	1774	363	243.94	1.6e-16	1.6e-16	1.74686e-14
85	GO:0033043	regulation of organelle organization	1218	269	167.49	1.7e-16	1.7e-16	1.81287e-14
86	GO:0032502	developmental process	5804	979	798.1	1.7e-16	1.7e-16	1.81287e-14
87	GO:0048856	anatomical structure development	5476	930	753	2.7e-16	2.7e-16	2.84617e-14
88	GO:0032879	regulation of localization	2784	524	382.82	2.9e-16	2.9e-16	3.02226e-14
89	GO:0002250	adaptive immune response	402	117	55.28	4.3e-16	4.3e-16	4.43093e-14
90	GO:0048731	system development	4463	779	613.7	5e-16	5e-16	5.095e-14
91	GO:0009653	anatomical structure morphogenesis	2661	503	365.91	6.3e-16	6.3e-16	6.28014e-14
92	GO:0065008	regulation of biological quality	3815	681	524.6	6.3e-16	6.3e-16	6.28014e-14
93	GO:0002521	leukocyte differentiation	530	142	72.88	7e-16	7e-16	6.9029e-14
94	GO:0051493	regulation of cytoskeleton organization	531	142	73.02	8.2e-16	8.2e-16	8.00023e-14
95	GO:0031347	regulation of defense response	615	158	84.57	9.2e-16	9.2e-16	8.88139e-14
96	GO:0044093	positive regulation of molecular functio...	1410	299	193.89	9.5e-16	9.5e-16	9.07547e-14
97	GO:0080090	regulation of primary metabolic process	5043	863	693.46	1e-15	1e-15	9.45464e-14
98	GO:0023056	positive regulation of signaling	1684	344	231.56	1.5e-15	1.5e-15	1.38955e-13
99	GO:0010647	positive regulation of cell communicatio...	1678	343	230.74	1.5e-15	1.5e-15	1.38955e-13
100	GO:0051726	regulation of cell cycle	934	215	128.43	2.7e-15	2.7e-15	2.47617e-13
101	GO:0009987	cellular process	14556	2150	2001.58	3.4e-15	3.4e-15	3.08727e-13
102	GO:0050863	regulation of T cell activation	297	93	40.84	3.5e-15	3.5e-15	3.14691e-13
103	GO:0032943	mononuclear cell proliferation	288	91	39.6	3.8e-15	3.8e-15	3.38348e-13
104	GO:2000145	regulation of cell motility	926	213	127.33	3.9e-15	3.9e-15	3.43913e-13
105	GO:0002764	immune response-regulating signaling pat...	326	99	44.83	4.1e-15	4.1e-15	3.58106e-13
106	GO:0070661	leukocyte proliferation	308	95	42.35	5.1e-15	5.1e-15	4.41246e-13
107	GO:0009893	positive regulation of metabolic process	3370	608	463.4	5.4e-15	5.4e-15	4.62836e-13
108	GO:0010604	positive regulation of macromolecule met...	3104	567	426.83	5.7e-15	5.7e-15	4.83562e-13
109	GO:0006464	cellular protein modification process	3345	604	459.97	5.8e-15	5.8e-15	4.83562e-13
110	GO:0036211	protein modification process	3345	604	459.97	5.8e-15	5.8e-15	4.83562e-13
111	GO:0001817	regulation of cytokine production	665	165	91.44	6.2e-15	6.2e-15	5.12254e-13
112	GO:0051173	positive regulation of nitrogen compound...	2970	546	408.4	6.4e-15	6.4e-15	5.24057e-13
113	GO:0046651	lymphocyte proliferation	286	90	39.33	7e-15	7e-15	5.68115e-13
114	GO:0040012	regulation of locomotion	1005	226	138.2	7.4e-15	7.4e-15	5.95311e-13
115	GO:0002253	activation of immune response	383	110	52.67	9e-15	9e-15	7.1773e-13
116	GO:0033554	cellular response to stress	1731	348	238.03	1.1e-14	1.1e-14	8.69664e-13
117	GO:0007275	multicellular organism development	5028	854	691.39	1.2e-14	1.2e-14	9.40615e-13
118	GO:0012501	programmed cell death	1865	369	256.45	1.7e-14	1.7e-14	1.29923e-12
119	GO:0051129	negative regulation of cellular componen...	743	178	102.17	1.7e-14	1.7e-14	1.29923e-12
120	GO:0044260	cellular macromolecule metabolic process	6787	1107	933.27	1.7e-14	1.7e-14	1.29923e-12
121	GO:0048513	animal organ development	3265	589	448.97	1.8e-14	1.8e-14	1.36428e-12
122	GO:0009892	negative regulation of metabolic process	2671	497	367.29	1.9e-14	1.9e-14	1.40523e-12
123	GO:0008104	protein localization	2550	478	350.65	1.9e-14	1.9e-14	1.40523e-12
124	GO:0045088	regulation of innate immune response	281	88	38.64	1.9e-14	1.9e-14	1.40523e-12
125	GO:0048869	cellular developmental process	4126	719	567.36	2e-14	2e-14	1.46736e-12
126	GO:0042221	response to chemical	3656	648	502.73	2.2e-14	2.2e-14	1.60129e-12
127	GO:0032956	regulation of actin cytoskeleton organiz...	339	100	46.62	2.4e-14	2.4e-14	1.70623e-12
128	GO:0007159	leukocyte cell-cell adhesion	315	95	43.32	2.4e-14	2.4e-14	1.70623e-12
129	GO:0002697	regulation of immune effector process	393	111	54.04	2.4e-14	2.4e-14	1.70623e-12
130	GO:0032944	regulation of mononuclear cell prolifera...	223	75	30.66	2.7e-14	2.7e-14	1.89021e-12
131	GO:0002366	leukocyte activation involved in immune ...	241	79	33.14	2.7e-14	2.7e-14	1.89021e-12
132	GO:0007015	actin filament organization	394	111	54.18	2.9e-14	2.9e-14	2.01484e-12
133	GO:0030334	regulation of cell migration	881	202	121.15	3e-14	3e-14	2.06865e-12
134	GO:0070663	regulation of leukocyte proliferation	233	77	32.04	3.5e-14	3.5e-14	2.39541e-12
135	GO:0051716	cellular response to stimulus	7070	1145	972.19	3.6e-14	3.6e-14	2.4456e-12
136	GO:0002757	immune response-activating signal transd...	313	94	43.04	4.3e-14	4.3e-14	2.89965e-12
137	GO:0008219	cell death	2021	392	277.91	4.9e-14	4.9e-14	3.28014e-12
138	GO:0050670	regulation of lymphocyte proliferation	221	74	30.39	5.2e-14	5.2e-14	3.45574e-12
139	GO:0031325	positive regulation of cellular metaboli...	3107	562	427.24	5.5e-14	5.5e-14	3.62881e-12
140	GO:0045785	positive regulation of cell adhesion	408	113	56.1	6e-14	6e-14	3.93043e-12
141	GO:0051270	regulation of cellular component movemen...	1013	224	139.3	6.4e-14	6.4e-14	4.16272e-12
142	GO:0010562	positive regulation of phosphorus metabo...	1071	234	147.27	6.6e-14	6.6e-14	4.23277e-12
143	GO:0045937	positive regulation of phosphate metabol...	1071	234	147.27	6.6e-14	6.6e-14	4.23277e-12
144	GO:0002263	cell activation involved in immune respo...	245	79	33.69	7.3e-14	7.3e-14	4.64919e-12
145	GO:0051241	negative regulation of multicellular org...	1287	270	176.97	1.1e-13	1.1e-13	6.90966e-12
146	GO:0032880	regulation of protein localization	1024	225	140.81	1.1e-13	1.1e-13	6.90966e-12
147	GO:0030098	lymphocyte differentiation	362	103	49.78	1.2e-13	1.2e-13	7.48653e-12
148	GO:0010033	response to organic substance	2642	488	363.3	1.3e-13	1.3e-13	8.05561e-12
149	GO:0042113	B cell activation	243	78	33.41	1.4e-13	1.4e-13	8.61705e-12
150	GO:0007155	cell adhesion	1280	268	176.01	1.7e-13	1.7e-13	1.0325e-11
151	GO:0022610	biological adhesion	1292	270	177.66	1.7e-13	1.7e-13	1.0325e-11
152	GO:0002443	leukocyte mediated immunity	354	101	48.68	1.8e-13	1.8e-13	1.07894e-11
153	GO:0051056	regulation of small GTPase mediated sign...	258	81	35.48	1.8e-13	1.8e-13	1.07894e-11
154	GO:0031401	positive regulation of protein modificat...	1171	249	161.02	2.3e-13	2.3e-13	1.36969e-11
155	GO:0033036	macromolecule localization	2865	521	393.96	2.5e-13	2.5e-13	1.47919e-11
156	GO:0051641	cellular localization	2558	473	351.75	2.9e-13	2.9e-13	1.70487e-11
157	GO:0051247	positive regulation of protein metabolic...	1594	319	219.19	3.1e-13	3.1e-13	1.81083e-11
158	GO:0022603	regulation of anatomical structure morph...	1060	229	145.76	4.3e-13	4.3e-13	2.49591e-11
159	GO:0009968	negative regulation of signal transducti...	1160	246	159.51	4.5e-13	4.5e-13	2.59557e-11
160	GO:0042327	positive regulation of phosphorylation	1004	219	138.06	5.4e-13	5.4e-13	3.09521e-11
161	GO:0031324	negative regulation of cellular metaboli...	2378	443	327	6.3e-13	6.3e-13	3.58865e-11
162	GO:0006915	apoptotic process	1825	355	250.95	6.6e-13	6.6e-13	3.71341e-11
163	GO:0032970	regulation of actin filament-based proce...	386	106	53.08	6.6e-13	6.6e-13	3.71341e-11
164	GO:0032270	positive regulation of cellular protein ...	1488	300	204.61	6.9e-13	6.9e-13	3.85853e-11
165	GO:0006954	inflammatory response	662	158	91.03	7.5e-13	7.5e-13	4.16864e-11
166	GO:0098609	cell-cell adhesion	712	167	97.91	7.8e-13	7.8e-13	4.30927e-11
167	GO:0002274	myeloid leukocyte activation	209	69	28.74	7.9e-13	7.9e-13	4.33838e-11
168	GO:0009607	response to biotic stimulus	848	191	116.61	9e-13	9e-13	4.91304e-11
169	GO:0031349	positive regulation of defense response	353	99	48.54	9.7e-13	9.7e-13	5.26383e-11
170	GO:0001934	positive regulation of protein phosphory...	952	209	130.91	9.9e-13	9.9e-13	5.34076e-11
171	GO:0045089	positive regulation of innate immune res...	225	72	30.94	1.4e-12	1.4e-12	7.50842e-11
172	GO:0000226	microtubule cytoskeleton organization	559	138	76.87	1.6e-12	1.6e-12	8.53116e-11
173	GO:0023057	negative regulation of signaling	1289	265	177.25	2e-12	2e-12	1.05414e-10
174	GO:0051240	positive regulation of multicellular org...	1871	360	257.28	2e-12	2e-12	1.05414e-10
175	GO:0046578	regulation of Ras protein signal transdu...	227	72	31.21	2.3e-12	2.3e-12	1.20533e-10
176	GO:0043085	positive regulation of catalytic activit...	1036	222	142.46	2.4e-12	2.4e-12	1.24353e-10
177	GO:0010648	negative regulation of cell communicatio...	1285	264	176.7	2.4e-12	2.4e-12	1.24353e-10
178	GO:0002696	positive regulation of leukocyte activat...	304	88	41.8	2.7e-12	2.7e-12	1.39111e-10
179	GO:0043412	macromolecule modification	3516	614	483.48	2.8e-12	2.8e-12	1.43457e-10
180	GO:0050867	positive regulation of cell activation	319	91	43.87	2.9e-12	2.9e-12	1.47755e-10
181	GO:0006260	DNA replication	238	74	32.73	3.4e-12	3.4e-12	1.71326e-10
182	GO:0051130	positive regulation of cellular componen...	1265	260	173.95	3.4e-12	3.4e-12	1.71326e-10
183	GO:0022407	regulation of cell-cell adhesion	391	105	53.77	3.8e-12	3.8e-12	1.89401e-10
184	GO:0030154	cell differentiation	3942	677	542.06	3.8e-12	3.8e-12	1.89401e-10
185	GO:0050866	negative regulation of cell activation	202	66	27.78	4.2e-12	4.2e-12	2.08206e-10
186	GO:0043067	regulation of programmed cell death	1498	298	205.99	4.4e-12	4.4e-12	2.16948e-10
187	GO:0030217	T cell differentiation	263	79	36.16	4.6e-12	4.6e-12	2.25597e-10
188	GO:0045859	regulation of protein kinase activity	655	154	90.07	5.2e-12	5.2e-12	2.53666e-10
189	GO:1903037	regulation of leukocyte cell-cell adhesi...	283	83	38.91	5.3e-12	5.3e-12	2.57176e-10
190	GO:0002695	negative regulation of leukocyte activat...	181	61	24.89	6.1e-12	6.1e-12	2.94437e-10
191	GO:0051707	response to other organism	814	182	111.93	6.2e-12	6.2e-12	2.97697e-10
192	GO:0010941	regulation of cell death	1645	321	226.2	6.8e-12	6.8e-12	3.24806e-10
193	GO:0044237	cellular metabolic process	8970	1393	1233.45	7e-12	7e-12	3.30912e-10
194	GO:0043207	response to external biotic stimulus	815	182	112.07	7e-12	7e-12	3.30912e-10
195	GO:0050900	leukocyte migration	329	92	45.24	7.4e-12	7.4e-12	3.48028e-10
196	GO:0010605	negative regulation of macromolecule met...	2418	443	332.5	8.6e-12	8.6e-12	4.02401e-10
197	GO:0001819	positive regulation of cytokine producti...	438	113	60.23	9.5e-12	9.5e-12	4.42256e-10
198	GO:1902533	positive regulation of intracellular sig...	980	210	134.76	9.8e-12	9.8e-12	4.53918e-10
199	GO:0097435	supramolecular fiber organization	672	156	92.41	1.1e-11	1.1e-11	5.01896e-10
200	GO:0002218	activation of innate immune response	161	56	22.14	1.1e-11	1.1e-11	5.01896e-10
201	GO:0000902	cell morphogenesis	1081	227	148.65	1.1e-11	1.1e-11	5.01896e-10
202	GO:0007264	small GTPase mediated signal transductio...	482	121	66.28	1.2e-11	1.2e-11	5.44812e-10
203	GO:0045595	regulation of cell differentiation	1828	349	251.37	1.3e-11	1.3e-11	5.87305e-10
204	GO:0045786	negative regulation of cell cycle	441	113	60.64	1.5e-11	1.5e-11	6.71049e-10
205	GO:0007059	chromosome segregation	313	88	43.04	1.5e-11	1.5e-11	6.71049e-10
206	GO:2000026	regulation of multicellular organismal d...	2096	391	288.22	1.6e-11	1.6e-11	7.12311e-10
207	GO:0007017	microtubule-based process	749	169	102.99	1.7e-11	1.7e-11	7.53174e-10
208	GO:0043549	regulation of kinase activity	721	164	99.14	1.8e-11	1.8e-11	7.93644e-10
209	GO:0006935	chemotaxis	566	136	77.83	1.9e-11	1.9e-11	8.29757e-10
210	GO:0044267	cellular protein metabolic process	4372	736	601.19	1.9e-11	1.9e-11	8.29757e-10
211	GO:0051338	regulation of transferase activity	825	182	113.44	2.1e-11	2.1e-11	9.08448e-10
212	GO:0140014	mitotic nuclear division	251	75	34.51	2.1e-11	2.1e-11	9.08448e-10
213	GO:0042330	taxis	569	136	78.24	2.8e-11	2.8e-11	1.20558e-09
214	GO:0032101	regulation of response to external stimu...	748	168	102.86	2.9e-11	2.9e-11	1.2428e-09
215	GO:0034097	response to cytokine	772	172	106.16	3.3e-11	3.3e-11	1.40764e-09
216	GO:0046631	alpha-beta T cell activation	153	53	21.04	4.6e-11	4.6e-11	1.95308e-09
217	GO:0042098	T cell proliferation	203	64	27.91	5e-11	5e-11	2.11313e-09
218	GO:0045597	positive regulation of cell differentiat...	1068	222	146.86	5.1e-11	5.1e-11	2.14551e-09
219	GO:0071900	regulation of protein serine/threonine k...	423	108	58.17	5.4e-11	5.4e-11	2.26134e-09
220	GO:0051172	negative regulation of nitrogen compound...	2204	405	303.07	5.6e-11	5.6e-11	2.32387e-09
221	GO:0035295	tube development	1081	224	148.65	5.6e-11	5.6e-11	2.32387e-09
222	GO:0009888	tissue development	1844	348	253.57	6.3e-11	6.3e-11	2.60258e-09
223	GO:0001776	leukocyte homeostasis	108	42	14.85	7.2e-11	7.2e-11	2.96104e-09
224	GO:1903039	positive regulation of leukocyte cell-ce...	200	63	27.5	7.4e-11	7.4e-11	3.02971e-09
225	GO:0000819	sister chromatid segregation	178	58	24.48	9.3e-11	9.3e-11	3.79068e-09
226	GO:0007265	Ras protein signal transduction	411	105	56.52	9.6e-11	9.6e-11	3.89565e-09
227	GO:0051251	positive regulation of lymphocyte activa...	255	74	35.06	1.3e-10	1.3e-10	5.25211e-09
228	GO:0010639	negative regulation of organelle organiz...	393	101	54.04	1.5e-10	1.5e-10	6.03355e-09
229	GO:0002440	production of molecular mediator of immu...	208	64	28.6	1.6e-10	1.6e-10	6.40769e-09
230	GO:0042981	regulation of apoptotic process	1477	287	203.1	1.7e-10	1.7e-10	6.74922e-09
231	GO:0000280	nuclear division	399	102	54.87	1.7e-10	1.7e-10	6.74922e-09
232	GO:0051234	establishment of localization	4338	724	596.51	1.8e-10	1.8e-10	7.11543e-09
233	GO:0006897	endocytosis	601	139	82.64	1.9e-10	1.9e-10	7.4785e-09
234	GO:0051094	positive regulation of developmental pro...	1492	289	205.16	2e-10	2e-10	7.83846e-09
235	GO:0022607	cellular component assembly	2745	485	377.46	2.2e-10	2.2e-10	8.58562e-09
236	GO:0042129	regulation of T cell proliferation	168	55	23.1	2.3e-10	2.3e-10	8.93784e-09
237	GO:0043069	negative regulation of programmed cell d...	907	192	124.72	2.4e-10	2.4e-10	9.28709e-09
238	GO:0006470	protein dephosphorylation	234	69	32.18	2.5e-10	2.5e-10	9.6334e-09
239	GO:0002699	positive regulation of immune effector p...	239	70	32.86	2.6e-10	2.6e-10	9.89402e-09
240	GO:0022409	positive regulation of cell-cell adhesio...	239	70	32.86	2.6e-10	2.6e-10	9.89402e-09
241	GO:0031400	negative regulation of protein modificat...	559	131	76.87	2.6e-10	2.6e-10	9.89402e-09
242	GO:0098813	nuclear chromosome segregation	254	73	34.93	2.8e-10	2.8e-10	1.06111e-08
243	GO:0032989	cellular component morphogenesis	1190	239	163.64	2.9e-10	2.9e-10	1.09448e-08
244	GO:0051250	negative regulation of lymphocyte activa...	151	51	20.76	3e-10	3e-10	1.12758e-08
245	GO:0010563	negative regulation of phosphorus metabo...	539	127	74.12	3.4e-10	3.4e-10	1.26754e-08
246	GO:0045936	negative regulation of phosphate metabol...	539	127	74.12	3.4e-10	3.4e-10	1.26754e-08
247	GO:0051248	negative regulation of protein metabolic...	1042	214	143.28	3.6e-10	3.6e-10	1.33666e-08
248	GO:0002224	toll-like receptor signaling pathway	101	39	13.89	4.4e-10	4.4e-10	1.62058e-08
249	GO:0000910	cytokinesis	157	52	21.59	4.4e-10	4.4e-10	1.62058e-08
250	GO:0000070	mitotic sister chromatid segregation	144	49	19.8	4.9e-10	4.9e-10	1.79752e-08
251	GO:0060429	epithelium development	1100	223	151.26	5.1e-10	5.1e-10	1.86343e-08
252	GO:0070665	positive regulation of leukocyte prolife...	140	48	19.25	5.5e-10	5.5e-10	2.00161e-08
253	GO:0002367	cytokine production involved in immune r...	102	39	14.03	6.1e-10	6.1e-10	2.21119e-08
254	GO:0006261	DNA-dependent DNA replication	132	46	18.15	6.8e-10	6.8e-10	2.45523e-08
255	GO:0060326	cell chemotaxis	279	77	38.36	7.3e-10	7.3e-10	2.62542e-08
256	GO:0060548	negative regulation of cell death	1016	208	139.71	8.5e-10	8.5e-10	3.04506e-08
257	GO:0110053	regulation of actin filament organizatio...	250	71	34.38	8.6e-10	8.6e-10	3.06889e-08
258	GO:2000106	regulation of leukocyte apoptotic proces...	95	37	13.06	9.1e-10	9.1e-10	3.23473e-08
259	GO:0048285	organelle fission	443	108	60.92	9.6e-10	9.6e-10	3.39929e-08
260	GO:1901576	organic substance biosynthetic process	4828	790	663.89	9.7e-10	9.7e-10	3.42149e-08
261	GO:1903706	regulation of hemopoiesis	390	98	53.63	1.1e-09	1.1e-09	3.85042e-08
262	GO:0051223	regulation of protein transport	696	153	95.71	1.1e-09	1.1e-09	3.85042e-08
263	GO:0050870	positive regulation of T cell activation	184	57	25.3	1.2e-09	1.2e-09	4.15291e-08
264	GO:0032946	positive regulation of mononuclear cell ...	134	46	18.43	1.2e-09	1.2e-09	4.15291e-08
265	GO:0050853	B cell receptor signaling pathway	47	24	6.46	1.2e-09	1.2e-09	4.15291e-08
266	GO:0035239	tube morphogenesis	884	185	121.56	1.3e-09	1.3e-09	4.48207e-08
267	GO:0016311	dephosphorylation	360	92	49.5	1.4e-09	1.4e-09	4.79082e-08
268	GO:0009058	biosynthetic process	4920	802	676.54	1.4e-09	1.4e-09	4.79082e-08
269	GO:0002221	pattern recognition receptor signaling p...	135	46	18.56	1.6e-09	1.6e-09	5.43467e-08
270	GO:0042592	homeostatic process	1823	337	250.68	1.6e-09	1.6e-09	5.43467e-08
271	GO:0008284	positive regulation of cell proliferatio...	940	194	129.26	1.7e-09	1.7e-09	5.73187e-08
272	GO:0044249	cellular biosynthetic process	4738	775	651.52	1.7e-09	1.7e-09	5.73187e-08
273	GO:0007165	signal transduction	5647	906	776.51	1.9e-09	1.9e-09	6.33633e-08
274	GO:0061640	cytoskeleton-dependent cytokinesis	93	36	12.79	1.9e-09	1.9e-09	6.33633e-08
275	GO:0007154	cell communication	6137	976	843.89	1.9e-09	1.9e-09	6.33633e-08
276	GO:1902105	regulation of leukocyte differentiation	285	77	39.19	2.1e-09	2.1e-09	6.95274e-08
277	GO:0002703	regulation of leukocyte mediated immunit...	230	66	31.63	2.1e-09	2.1e-09	6.95274e-08
278	GO:1902903	regulation of supramolecular fiber organ...	342	88	47.03	2.2e-09	2.2e-09	7.25763e-08
279	GO:0050671	positive regulation of lymphocyte prolif...	132	45	18.15	2.3e-09	2.3e-09	7.56032e-08
280	GO:0044772	mitotic cell cycle phase transition	348	89	47.85	2.4e-09	2.4e-09	7.86086e-08
281	GO:0043170	macromolecule metabolic process	7854	1217	1079.99	2.5e-09	2.5e-09	8.15925e-08
282	GO:0071887	leukocyte apoptotic process	115	41	15.81	2.6e-09	2.6e-09	8.45553e-08
283	GO:0002758	innate immune response-activating signal...	137	46	18.84	2.7e-09	2.7e-09	8.71891e-08
284	GO:0002275	myeloid cell activation involved in immu...	82	33	11.28	2.7e-09	2.7e-09	8.71891e-08
285	GO:0007346	regulation of mitotic cell cycle	484	114	66.55	2.8e-09	2.8e-09	9.01011e-08
286	GO:0070201	regulation of establishment of protein l...	728	157	100.11	2.9e-09	2.9e-09	9.29927e-08
287	GO:1901700	response to oxygen-containing compound	1312	254	180.41	3.1e-09	3.1e-09	9.90596e-08
288	GO:0006810	transport	4199	694	577.4	3.2e-09	3.2e-09	1.019e-07
289	GO:0030888	regulation of B cell proliferation	67	29	9.21	3.4e-09	3.4e-09	1.07894e-07
290	GO:0008285	negative regulation of cell proliferatio...	667	146	91.72	3.7e-09	3.7e-09	1.17009e-07
291	GO:0002698	negative regulation of immune effector p...	134	45	18.43	4e-09	4e-09	1.2563e-07
292	GO:0002700	regulation of production of molecular me...	143	47	19.66	4e-09	4e-09	1.2563e-07
293	GO:0018212	peptidyl-tyrosine modification	315	82	43.32	4.2e-09	4.2e-09	1.31461e-07
294	GO:0022604	regulation of cell morphogenesis	521	120	71.64	4.4e-09	4.4e-09	1.37253e-07
295	GO:0006270	DNA replication initiation	27	17	3.71	4.6e-09	4.6e-09	1.42522e-07
296	GO:0050663	cytokine secretion	239	67	32.86	4.6e-09	4.6e-09	1.42522e-07
297	GO:0032269	negative regulation of cellular protein ...	976	198	134.21	4.8e-09	4.8e-09	1.47721e-07
298	GO:0046634	regulation of alpha-beta T cell activati...	100	37	13.75	4.8e-09	4.8e-09	1.47721e-07
299	GO:0043087	regulation of GTPase activity	290	77	39.88	4.9e-09	4.9e-09	1.50294e-07
300	GO:1901701	cellular response to oxygen-containing c...	947	193	130.22	5.2e-09	5.2e-09	1.58964e-07
301	GO:0044087	regulation of cellular component biogene...	936	191	128.71	5.7e-09	5.7e-09	1.7367e-07
302	GO:0002009	morphogenesis of an epithelium	540	123	74.25	5.8e-09	5.8e-09	1.76132e-07
303	GO:0018108	peptidyl-tyrosine phosphorylation	312	81	42.9	6e-09	6e-09	1.81604e-07
304	GO:0043066	negative regulation of apoptotic process	889	183	122.25	6.1e-09	6.1e-09	1.84023e-07
305	GO:0050868	negative regulation of T cell activation	118	41	16.23	6.3e-09	6.3e-09	1.88815e-07
306	GO:0090087	regulation of peptide transport	736	157	101.21	6.3e-09	6.3e-09	1.88815e-07
307	GO:0098657	import into cell	731	156	100.52	6.9e-09	6.9e-09	2.06123e-07
308	GO:0002460	adaptive immune response based on somati...	287	76	39.46	7e-09	7e-09	2.07757e-07
309	GO:0009059	macromolecule biosynthetic process	3945	654	542.47	7e-09	7e-09	2.07757e-07
310	GO:0090066	regulation of anatomical structure size	548	124	75.35	7.6e-09	7.6e-09	2.24114e-07
311	GO:0000281	mitotic cytokinesis	69	29	9.49	7.6e-09	7.6e-09	2.24114e-07
312	GO:0031344	regulation of cell projection organizati...	768	162	105.61	8.2e-09	8.2e-09	2.41033e-07
313	GO:0002768	immune response-regulating cell surface ...	203	59	27.91	8.9e-09	8.9e-09	2.60773e-07
314	GO:0031326	regulation of cellular biosynthetic proc...	3343	564	459.69	9.1e-09	9.1e-09	2.65784e-07
315	GO:0007167	enzyme linked receptor protein signaling...	858	177	117.98	9.3e-09	9.3e-09	2.70763e-07
316	GO:0010556	regulation of macromolecule biosynthetic...	3191	541	438.79	1e-08	1e-08	2.90222e-07
317	GO:0009889	regulation of biosynthetic process	3414	574	469.45	1.1e-08	1.1e-08	3.18237e-07
318	GO:0002718	regulation of cytokine production involv...	82	32	11.28	1.2e-08	1.2e-08	3.44991e-07
319	GO:0001667	ameboidal-type cell migration	402	97	55.28	1.2e-08	1.2e-08	3.44991e-07
320	GO:0008064	regulation of actin polymerization or de...	171	52	23.51	1.3e-08	1.3e-08	3.70258e-07
321	GO:0071559	response to transforming growth factor b...	205	59	28.19	1.3e-08	1.3e-08	3.70258e-07
322	GO:0045619	regulation of lymphocyte differentiation	176	53	24.2	1.3e-08	1.3e-08	3.70258e-07
323	GO:0044238	primary metabolic process	8900	1355	1223.83	1.4e-08	1.4e-08	3.95058e-07
324	GO:0032535	regulation of cellular component size	387	94	53.22	1.4e-08	1.4e-08	3.95058e-07
325	GO:0009617	response to bacterium	565	126	77.69	1.4e-08	1.4e-08	3.95058e-07
326	GO:1903038	negative regulation of leukocyte cell-ce...	130	43	17.88	1.5e-08	1.5e-08	4.14352e-07
327	GO:0000904	cell morphogenesis involved in different...	786	164	108.08	1.5e-08	1.5e-08	4.14352e-07
328	GO:0023052	signaling	6073	959	835.09	1.5e-08	1.5e-08	4.14352e-07
329	GO:0050673	epithelial cell proliferation	420	100	57.75	1.5e-08	1.5e-08	4.14352e-07
330	GO:0098542	defense response to other organism	442	104	60.78	1.5e-08	1.5e-08	4.14352e-07
331	GO:0002444	myeloid leukocyte mediated immunity	91	34	12.51	1.5e-08	1.5e-08	4.14352e-07
332	GO:0008154	actin polymerization or depolymerization	196	57	26.95	1.5e-08	1.5e-08	4.14352e-07
333	GO:0050864	regulation of B cell activation	126	42	17.33	1.7e-08	1.7e-08	4.64009e-07
334	GO:0007162	negative regulation of cell adhesion	282	74	38.78	1.7e-08	1.7e-08	4.64009e-07
335	GO:0071345	cellular response to cytokine stimulus	676	145	92.96	1.7e-08	1.7e-08	4.64009e-07
336	GO:0034654	nucleobase-containing compound biosynthe...	3189	539	438.52	1.7e-08	1.7e-08	4.64009e-07
337	GO:0045580	regulation of T cell differentiation	145	46	19.94	2e-08	2e-08	5.42663e-07
338	GO:0006259	DNA metabolic process	891	181	122.52	2e-08	2e-08	5.42663e-07
339	GO:1902532	negative regulation of intracellular sig...	523	118	71.92	2.1e-08	2.1e-08	5.66444e-07
340	GO:0042100	B cell proliferation	92	34	12.65	2.1e-08	2.1e-08	5.66444e-07
341	GO:0007163	establishment or maintenance of cell pol...	213	60	29.29	2.4e-08	2.4e-08	6.39837e-07
342	GO:0030832	regulation of actin filament length	174	52	23.93	2.4e-08	2.4e-08	6.39837e-07
343	GO:0000079	regulation of cyclin-dependent protein s...	72	29	9.9	2.4e-08	2.4e-08	6.39837e-07
344	GO:1904029	regulation of cyclin-dependent protein k...	76	30	10.45	2.4e-08	2.4e-08	6.39837e-07
345	GO:0042886	amide transport	1791	325	246.28	2.5e-08	2.5e-08	6.60735e-07
346	GO:0051345	positive regulation of hydrolase activit...	502	114	69.03	2.5e-08	2.5e-08	6.60735e-07
347	GO:0019438	aromatic compound biosynthetic process	3265	549	448.97	2.5e-08	2.5e-08	6.60735e-07
348	GO:0044085	cellular component biogenesis	2971	505	408.54	2.6e-08	2.6e-08	6.8519e-07
349	GO:0018130	heterocycle biosynthetic process	3253	547	447.32	2.7e-08	2.7e-08	7.05462e-07
350	GO:0010564	regulation of cell cycle process	571	126	78.52	2.7e-08	2.7e-08	7.05462e-07
351	GO:0050678	regulation of epithelial cell proliferat...	354	87	48.68	2.7e-08	2.7e-08	7.05462e-07
352	GO:0050707	regulation of cytokine secretion	209	59	28.74	2.8e-08	2.8e-08	7.29511e-07
353	GO:0030030	cell projection organization	1539	285	211.63	2.9e-08	2.9e-08	7.53425e-07
354	GO:0034121	regulation of toll-like receptor signali...	61	26	8.39	3.2e-08	3.2e-08	8.26682e-07
355	GO:0120035	regulation of plasma membrane bounded ce...	759	158	104.37	3.2e-08	3.2e-08	8.26682e-07
356	GO:0009611	response to wounding	454	105	62.43	3.3e-08	3.3e-08	8.47739e-07
357	GO:0060341	regulation of cellular localization	945	189	129.95	3.3e-08	3.3e-08	8.47739e-07
358	GO:0016192	vesicle-mediated transport	1353	255	186.05	3.5e-08	3.5e-08	8.96606e-07
359	GO:0006807	nitrogen compound metabolic process	8407	1283	1156.04	3.6e-08	3.6e-08	9.19655e-07
360	GO:0015031	protein transport	1721	313	236.65	3.7e-08	3.7e-08	9.42575e-07
361	GO:0022408	negative regulation of cell-cell adhesio...	186	54	25.58	3.9e-08	3.9e-08	9.90773e-07
362	GO:0030099	myeloid cell differentiation	384	92	52.8	4.1e-08	4.1e-08	1.03584e-06
363	GO:0002573	myeloid leukocyte differentiation	211	59	29.01	4.1e-08	4.1e-08	1.03584e-06
364	GO:0070727	cellular macromolecule localization	1673	305	230.05	4.5e-08	4.5e-08	1.13067e-06
365	GO:0002335	mature B cell differentiation	27	16	3.71	4.5e-08	4.5e-08	1.13067e-06
366	GO:0044770	cell cycle phase transition	385	92	52.94	4.6e-08	4.6e-08	1.15264e-06
367	GO:0002449	lymphocyte mediated immunity	273	71	37.54	4.8e-08	4.8e-08	1.19622e-06
368	GO:0034645	cellular macromolecule biosynthetic proc...	3848	633	529.13	4.8e-08	4.8e-08	1.19622e-06
369	GO:0002260	lymphocyte homeostasis	78	30	10.73	4.9e-08	4.9e-08	1.21783e-06
370	GO:0045184	establishment of protein localization	1829	329	251.5	5e-08	5e-08	1.23932e-06
371	GO:0002285	lymphocyte activation involved in immune...	168	50	23.1	5.1e-08	5.1e-08	1.2607e-06
372	GO:0034613	cellular protein localization	1663	303	228.68	5.3e-08	5.3e-08	1.30662e-06
373	GO:1901362	organic cyclic compound biosynthetic pro...	3383	564	465.19	5.4e-08	5.4e-08	1.32771e-06
374	GO:0045930	negative regulation of mitotic cell cycl...	228	62	31.35	5.8e-08	5.8e-08	1.42224e-06
375	GO:0010468	regulation of gene expression	3569	591	490.77	6.2e-08	6.2e-08	1.51627e-06
376	GO:0043254	regulation of protein complex assembly	443	102	60.92	6.5e-08	6.5e-08	1.58541e-06
377	GO:0006974	cellular response to DNA damage stimulus	732	152	100.66	6.9e-08	6.9e-08	1.67851e-06
378	GO:0042102	positive regulation of T cell proliferat...	96	34	13.2	7e-08	7e-08	1.69833e-06
379	GO:0043299	leukocyte degranulation	67	27	9.21	7.2e-08	7.2e-08	1.73766e-06
380	GO:0015833	peptide transport	1771	319	243.53	7.2e-08	7.2e-08	1.73766e-06
381	GO:0051336	regulation of hydrolase activity	961	190	132.15	7.3e-08	7.3e-08	1.75717e-06
382	GO:0050715	positive regulation of cytokine secretio...	146	45	20.08	7.5e-08	7.5e-08	1.80059e-06
383	GO:0045787	positive regulation of cell cycle	340	83	46.75	7.8e-08	7.8e-08	1.86772e-06
384	GO:0046777	protein autophosphorylation	240	64	33	8e-08	8e-08	1.91063e-06
385	GO:0051090	regulation of DNA-binding transcription ...	395	93	54.32	8.3e-08	8.3e-08	1.97712e-06
386	GO:0007266	Rho protein signal transduction	195	55	26.81	8.6e-08	8.6e-08	2.04328e-06
387	GO:0009615	response to virus	256	67	35.2	8.7e-08	8.7e-08	2.05638e-06
388	GO:0120036	plasma membrane bounded cell projection ...	1493	275	205.3	8.7e-08	8.7e-08	2.05638e-06
389	GO:0008152	metabolic process	9773	1467	1343.87	8.8e-08	8.8e-08	2.07467e-06
390	GO:2000112	regulation of cellular macromolecule bio...	3101	520	426.41	9.9e-08	9.9e-08	2.32802e-06
391	GO:0010942	positive regulation of cell death	689	144	94.74	1e-07	1e-07	2.33359e-06
392	GO:0002429	immune response-activating cell surface ...	191	54	26.26	1e-07	1e-07	2.33359e-06
393	GO:0050777	negative regulation of immune response	157	47	21.59	1e-07	1e-07	2.33359e-06
394	GO:0019538	protein metabolic process	4989	796	686.03	1.1e-07	1.1e-07	2.54108e-06
395	GO:0051276	chromosome organization	1046	203	143.83	1.1e-07	1.1e-07	2.54108e-06
396	GO:0043068	positive regulation of programmed cell d...	631	134	86.77	1.1e-07	1.1e-07	2.54108e-06
397	GO:0071704	organic substance metabolic process	9321	1404	1281.72	1.1e-07	1.1e-07	2.54108e-06
398	GO:0001818	negative regulation of cytokine producti...	258	67	35.48	1.2e-07	1.2e-07	2.7513e-06
399	GO:0051347	positive regulation of transferase activ...	545	119	74.94	1.2e-07	1.2e-07	2.7513e-06
400	GO:0030595	leukocyte chemotaxis	202	56	27.78	1.2e-07	1.2e-07	2.7513e-06
401	GO:0007088	regulation of mitotic nuclear division	158	47	21.73	1.3e-07	1.3e-07	2.95106e-06
402	GO:0009719	response to endogenous stimulus	1266	238	174.09	1.3e-07	1.3e-07	2.95106e-06
403	GO:0023014	signal transduction by protein phosphory...	793	161	109.04	1.3e-07	1.3e-07	2.95106e-06
404	GO:0030866	cortical actin cytoskeleton organization	42	20	5.78	1.3e-07	1.3e-07	2.95106e-06
405	GO:0048872	homeostasis of number of cells	301	75	41.39	1.4e-07	1.4e-07	3.16241e-06
406	GO:0051049	regulation of transport	1906	338	262.09	1.4e-07	1.4e-07	3.16241e-06
407	GO:0009890	negative regulation of biosynthetic proc...	1464	269	201.31	1.5e-07	1.5e-07	3.37998e-06
408	GO:0051093	negative regulation of developmental pro...	1021	198	140.4	1.7e-07	1.7e-07	3.81191e-06
409	GO:0000075	cell cycle checkpoint	174	50	23.93	1.7e-07	1.7e-07	3.81191e-06
410	GO:0042326	negative regulation of phosphorylation	446	101	61.33	1.8e-07	1.8e-07	3.98739e-06
411	GO:0042119	neutrophil activation	29	16	3.99	1.8e-07	1.8e-07	3.98739e-06
412	GO:0050708	regulation of protein secretion	480	107	66	1.8e-07	1.8e-07	3.98739e-06
413	GO:0006909	phagocytosis	199	55	27.36	1.8e-07	1.8e-07	3.98739e-06
414	GO:0008360	regulation of cell shape	150	45	20.63	1.8e-07	1.8e-07	3.98739e-06
415	GO:0030183	B cell differentiation	122	39	16.78	1.9e-07	1.9e-07	4.19877e-06
416	GO:0050730	regulation of peptidyl-tyrosine phosphor...	256	66	35.2	2e-07	2e-07	4.39856e-06
417	GO:1901990	regulation of mitotic cell cycle phase t...	251	65	34.51	2e-07	2e-07	4.39856e-06
418	GO:0043065	positive regulation of apoptotic process	626	132	86.08	2.1e-07	2.1e-07	4.59644e-06
419	GO:0071702	organic substance transport	2464	422	338.82	2.1e-07	2.1e-07	4.59644e-06
420	GO:0090304	nucleic acid metabolic process	4121	667	566.67	2.4e-07	2.4e-07	5.24057e-06
421	GO:0045860	positive regulation of protein kinase ac...	432	98	59.4	2.5e-07	2.5e-07	5.40743e-06
422	GO:0006139	nucleobase-containing compound metabolic...	4639	742	637.9	2.5e-07	2.5e-07	5.40743e-06
423	GO:0019219	regulation of nucleobase-containing comp...	3224	535	443.33	2.5e-07	2.5e-07	5.40743e-06
424	GO:0009306	protein secretion	593	126	81.54	2.5e-07	2.5e-07	5.40743e-06
425	GO:0071560	cellular response to transforming growth...	201	55	27.64	2.6e-07	2.6e-07	5.59732e-06
426	GO:0007093	mitotic cell cycle checkpoint	128	40	17.6	2.6e-07	2.6e-07	5.59732e-06
427	GO:0046633	alpha-beta T cell proliferation	40	19	5.5	2.9e-07	2.9e-07	6.214e-06
428	GO:0048729	tissue morphogenesis	659	137	90.62	2.9e-07	2.9e-07	6.214e-06
429	GO:0043547	positive regulation of GTPase activity	212	57	29.15	3e-07	3e-07	6.41329e-06
430	GO:0045576	mast cell activation	67	26	9.21	3.1e-07	3.1e-07	6.56584e-06
431	GO:0046635	positive regulation of alpha-beta T cell...	67	26	9.21	3.1e-07	3.1e-07	6.56584e-06
432	GO:0002886	regulation of myeloid leukocyte mediated...	59	24	8.11	3.1e-07	3.1e-07	6.56584e-06
433	GO:0002819	regulation of adaptive immune response	187	52	25.71	3.1e-07	3.1e-07	6.56584e-06
434	GO:0022612	gland morphogenesis	148	44	20.35	3.3e-07	3.3e-07	6.95731e-06
435	GO:0031327	negative regulation of cellular biosynth...	1426	261	196.09	3.3e-07	3.3e-07	6.95731e-06
436	GO:0071396	cellular response to lipid	446	100	61.33	3.4e-07	3.4e-07	7.1517e-06
437	GO:0010948	negative regulation of cell cycle proces...	218	58	29.98	3.5e-07	3.5e-07	7.32842e-06
438	GO:0090130	tissue migration	281	70	38.64	3.5e-07	3.5e-07	7.32842e-06
439	GO:0051017	actin filament bundle assembly	163	47	22.41	3.6e-07	3.6e-07	7.52064e-06
440	GO:0043410	positive regulation of MAPK cascade	504	110	69.3	3.7e-07	3.7e-07	7.71198e-06
441	GO:0001782	B cell homeostasis	37	18	5.09	3.8e-07	3.8e-07	7.88457e-06
442	GO:0044092	negative regulation of molecular functio...	989	191	136	3.8e-07	3.8e-07	7.88457e-06
443	GO:1903827	regulation of cellular protein localizat...	516	112	70.95	3.9e-07	3.9e-07	8.07379e-06
444	GO:0019882	antigen processing and presentation	98	33	13.48	4.2e-07	4.2e-07	8.65578e-06
445	GO:0051704	multi-organism process	1933	339	265.8	4.2e-07	4.2e-07	8.65578e-06
446	GO:0006725	cellular aromatic compound metabolic pro...	4835	768	664.85	4.4e-07	4.4e-07	9.04762e-06
447	GO:0034122	negative regulation of toll-like recepto...	34	17	4.68	4.8e-07	4.8e-07	9.82607e-06
448	GO:0051983	regulation of chromosome segregation	103	34	14.16	4.8e-07	4.8e-07	9.82607e-06
449	GO:0010631	epithelial cell migration	278	69	38.23	4.9e-07	4.9e-07	1.00084e-05
450	GO:0030335	positive regulation of cell migration	536	115	73.7	5.1e-07	5.1e-07	1.03938e-05
451	GO:0010558	negative regulation of macromolecule bio...	1370	251	188.39	5.3e-07	5.3e-07	1.07299e-05
452	GO:0033993	response to lipid	642	133	88.28	5.3e-07	5.3e-07	1.07299e-05
453	GO:0007051	spindle organization	165	47	22.69	5.3e-07	5.3e-07	1.07299e-05
454	GO:0002702	positive regulation of production of mol...	99	33	13.61	5.5e-07	5.5e-07	1.11102e-05
455	GO:0032418	lysosome localization	73	27	10.04	5.7e-07	5.7e-07	1.14387e-05
456	GO:0046483	heterocycle metabolic process	4766	757	655.37	5.7e-07	5.7e-07	1.14387e-05
457	GO:0090132	epithelium migration	279	69	38.36	5.7e-07	5.7e-07	1.14387e-05
458	GO:0090068	positive regulation of cell cycle proces...	242	62	33.28	5.8e-07	5.8e-07	1.16139e-05
459	GO:0031346	positive regulation of cell projection o...	457	101	62.84	6e-07	6e-07	1.19882e-05
460	GO:0051222	positive regulation of protein transport	429	96	58.99	6.3e-07	6.3e-07	1.25603e-05
461	GO:0050851	antigen receptor-mediated signaling path...	161	46	22.14	6.4e-07	6.4e-07	1.2677e-05
462	GO:0007249	I-kappaB kinase/NF-kappaB signaling	191	52	26.26	6.4e-07	6.4e-07	1.2677e-05
463	GO:0061572	actin filament bundle organization	166	47	22.83	6.4e-07	6.4e-07	1.2677e-05
464	GO:0018209	peptidyl-serine modification	318	76	43.73	6.6e-07	6.6e-07	1.3045e-05
465	GO:0033674	positive regulation of kinase activity	470	103	64.63	7.1e-07	7.1e-07	1.4003e-05
466	GO:0072359	circulatory system development	1104	208	151.81	7.3e-07	7.3e-07	1.43052e-05
467	GO:0000727	double-strand break repair via break-ind...	11	9	1.51	7.3e-07	7.3e-07	1.43052e-05
468	GO:0051649	establishment of localization in cell	1885	330	259.2	7.3e-07	7.3e-07	1.43052e-05
469	GO:0032774	RNA biosynthetic process	2794	467	384.2	8.1e-07	8.1e-07	1.5839e-05
470	GO:0036230	granulocyte activation	35	17	4.81	8.2e-07	8.2e-07	1.60005e-05
471	GO:1901991	negative regulation of mitotic cell cycl...	138	41	18.98	8.3e-07	8.3e-07	1.61612e-05
472	GO:0002791	regulation of peptide secretion	518	111	71.23	8.5e-07	8.5e-07	1.64807e-05
473	GO:0019221	cytokine-mediated signaling pathway	309	74	42.49	8.5e-07	8.5e-07	1.64807e-05
474	GO:0030889	negative regulation of B cell proliferat...	19	12	2.61	8.8e-07	8.8e-07	1.70263e-05
475	GO:0018105	peptidyl-serine phosphorylation	293	71	40.29	8.9e-07	8.9e-07	1.71475e-05
476	GO:0030865	cortical cytoskeleton organization	50	21	6.88	8.9e-07	8.9e-07	1.71475e-05
477	GO:0001933	negative regulation of protein phosphory...	404	91	55.55	9.1e-07	9.1e-07	1.7496e-05
478	GO:0070848	response to growth factor	584	122	80.31	9.9e-07	9.9e-07	1.89876e-05
479	GO:0071705	nitrogen compound transport	2101	362	288.91	1e-06	1e-06	1.89876e-05
480	GO:0006351	transcription, DNA-templated	2773	463	381.31	1e-06	1e-06	1.89876e-05
481	GO:0000165	MAPK cascade	776	154	106.71	1e-06	1e-06	1.89876e-05
482	GO:0001655	urogenital system development	338	79	46.48	1e-06	1e-06	1.89876e-05
483	GO:0050727	regulation of inflammatory response	338	79	46.48	1e-06	1e-06	1.89876e-05
484	GO:0006979	response to oxidative stress	394	89	54.18	1.1e-06	1.1e-06	2.06301e-05
485	GO:0030855	epithelial cell differentiation	573	120	78.79	1.1e-06	1.1e-06	2.06301e-05
486	GO:0097659	nucleic acid-templated transcription	2781	464	382.41	1.1e-06	1.1e-06	2.06301e-05
487	GO:0014065	phosphatidylinositol 3-kinase signaling	125	38	17.19	1.1e-06	1.1e-06	2.06301e-05
488	GO:0006355	regulation of transcription, DNA-templat...	2681	449	368.66	1.1e-06	1.1e-06	2.06301e-05
489	GO:0051607	defense response to virus	215	56	29.56	1.1e-06	1.1e-06	2.06301e-05
490	GO:0002790	peptide secretion	639	131	87.87	1.2e-06	1.2e-06	2.21879e-05
491	GO:0044089	positive regulation of cellular componen...	527	112	72.47	1.2e-06	1.2e-06	2.21879e-05
492	GO:0032945	negative regulation of mononuclear cell ...	84	29	11.55	1.2e-06	1.2e-06	2.21879e-05
493	GO:0050672	negative regulation of lymphocyte prolif...	84	29	11.55	1.2e-06	1.2e-06	2.21879e-05
494	GO:1903506	regulation of nucleic acid-templated tra...	2689	450	369.76	1.2e-06	1.2e-06	2.21879e-05
495	GO:0035023	regulation of Rho protein signal transdu...	135	40	18.56	1.2e-06	1.2e-06	2.21879e-05
496	GO:2000147	positive regulation of cell motility	557	117	76.59	1.2e-06	1.2e-06	2.21879e-05
497	GO:0051272	positive regulation of cellular componen...	575	120	79.07	1.3e-06	1.3e-06	2.38446e-05
498	GO:2001141	regulation of RNA biosynthetic process	2698	451	371	1.3e-06	1.3e-06	2.38446e-05
499	GO:1901360	organic cyclic compound metabolic proces...	5020	790	690.29	1.3e-06	1.3e-06	2.38446e-05
500	GO:1901988	negative regulation of cell cycle phase ...	155	44	21.31	1.3e-06	1.3e-06	2.38446e-05
501	GO:0007229	integrin-mediated signaling pathway	89	30	12.24	1.4e-06	1.4e-06	2.55256e-05
502	GO:0034162	toll-like receptor 9 signaling pathway	14	10	1.93	1.4e-06	1.4e-06	2.55256e-05
503	GO:1902969	mitotic DNA replication	14	10	1.93	1.4e-06	1.4e-06	2.55256e-05
504	GO:0006281	DNA repair	460	100	63.25	1.5e-06	1.5e-06	2.72406e-05
505	GO:0048646	anatomical structure formation involved ...	1134	211	155.93	1.5e-06	1.5e-06	2.72406e-05
506	GO:0040017	positive regulation of locomotion	589	122	80.99	1.6e-06	1.6e-06	2.8942e-05
507	GO:0043408	regulation of MAPK cascade	721	144	99.14	1.6e-06	1.6e-06	2.8942e-05
508	GO:0050855	regulation of B cell receptor signaling ...	17	11	2.34	1.8e-06	1.8e-06	3.24957e-05
509	GO:0002313	mature B cell differentiation involved i...	20	12	2.75	1.9e-06	1.9e-06	3.42336e-05
510	GO:2000113	negative regulation of cellular macromol...	1335	242	183.57	2e-06	2e-06	3.58943e-05
511	GO:0010638	positive regulation of organelle organiz...	586	121	80.58	2e-06	2e-06	3.58943e-05
512	GO:0071216	cellular response to biotic stimulus	198	52	27.23	2.1e-06	2.1e-06	3.73963e-05
513	GO:0097529	myeloid leukocyte migration	198	52	27.23	2.1e-06	2.1e-06	3.73963e-05
514	GO:0042060	wound healing	355	81	48.82	2.1e-06	2.1e-06	3.73963e-05
515	GO:0048468	cell development	2289	388	314.76	2.1e-06	2.1e-06	3.73963e-05
516	GO:0046640	regulation of alpha-beta T cell prolifer...	37	17	5.09	2.2e-06	2.2e-06	3.90255e-05
517	GO:0051783	regulation of nuclear division	188	50	25.85	2.2e-06	2.2e-06	3.90255e-05
518	GO:0008608	attachment of spindle microtubules to ki...	30	15	4.13	2.3e-06	2.3e-06	4.07207e-05
519	GO:0032635	interleukin-6 production	158	44	21.73	2.4e-06	2.4e-06	4.21655e-05
520	GO:0048017	inositol lipid-mediated signaling	158	44	21.73	2.4e-06	2.4e-06	4.21655e-05
521	GO:0060562	epithelial tube morphogenesis	373	84	51.29	2.4e-06	2.4e-06	4.21655e-05
522	GO:0071495	cellular response to endogenous stimulus	1091	203	150.02	2.4e-06	2.4e-06	4.21655e-05
523	GO:1904951	positive regulation of establishment of ...	448	97	61.6	2.6e-06	2.6e-06	4.54183e-05
524	GO:0040013	negative regulation of locomotion	329	76	45.24	2.6e-06	2.6e-06	4.54183e-05
525	GO:0071901	negative regulation of protein serine/th...	110	34	15.13	2.6e-06	2.6e-06	4.54183e-05
526	GO:0120032	regulation of plasma membrane bounded ce...	179	48	24.61	2.7e-06	2.7e-06	4.70755e-05
527	GO:0007169	transmembrane receptor protein tyrosine ...	548	114	75.35	2.8e-06	2.8e-06	4.83593e-05
528	GO:0030041	actin filament polymerization	169	46	23.24	2.8e-06	2.8e-06	4.83593e-05
529	GO:0002720	positive regulation of cytokine producti...	53	21	7.29	2.8e-06	2.8e-06	4.83593e-05
530	GO:0032675	regulation of interleukin-6 production	149	42	20.49	2.8e-06	2.8e-06	4.83593e-05
531	GO:0030833	regulation of actin filament polymerizat...	154	43	21.18	2.8e-06	2.8e-06	4.83593e-05
532	GO:0043405	regulation of MAP kinase activity	291	69	40.02	2.9e-06	2.9e-06	4.98985e-05
533	GO:0050869	negative regulation of B cell activation	34	16	4.68	2.9e-06	2.9e-06	4.98985e-05
534	GO:1902850	microtubule cytoskeleton organization in...	130	38	17.88	3.2e-06	3.2e-06	5.49573e-05
535	GO:0035710	CD4-positive, alpha-beta T cell activati...	97	31	13.34	3.3e-06	3.3e-06	5.65688e-05
536	GO:0048015	phosphatidylinositol-mediated signaling	155	43	21.31	3.4e-06	3.4e-06	5.80659e-05
537	GO:0070664	negative regulation of leukocyte prolife...	88	29	12.1	3.4e-06	3.4e-06	5.80659e-05
538	GO:0030031	cell projection assembly	492	104	67.65	3.6e-06	3.6e-06	6.12534e-05
539	GO:0002237	response to molecule of bacterial origin	260	63	35.75	3.6e-06	3.6e-06	6.12534e-05
540	GO:1900180	regulation of protein localization to nu...	121	36	16.64	3.7e-06	3.7e-06	6.27222e-05
541	GO:0006271	DNA strand elongation involved in DNA re...	15	10	2.06	3.7e-06	3.7e-06	6.27222e-05
542	GO:0060491	regulation of cell projection assembly	181	48	24.89	3.8e-06	3.8e-06	6.41801e-05
543	GO:0045582	positive regulation of T cell differenti...	93	30	12.79	3.8e-06	3.8e-06	6.41801e-05
544	GO:0002822	regulation of adaptive immune response b...	171	46	23.51	3.9e-06	3.9e-06	6.5748e-05
545	GO:0045839	negative regulation of mitotic nuclear d...	54	21	7.43	4e-06	4e-06	6.7064e-05
546	GO:0043303	mast cell degranulation	46	19	6.33	4e-06	4e-06	6.7064e-05
547	GO:0044786	cell cycle DNA replication	46	19	6.33	4e-06	4e-06	6.7064e-05
548	GO:0080135	regulation of cellular response to stres...	660	132	90.76	4.1e-06	4.1e-06	6.83656e-05
549	GO:0010629	negative regulation of gene expression	1632	286	224.41	4.1e-06	4.1e-06	6.83656e-05
550	GO:0002495	antigen processing and presentation of p...	18	11	2.48	4.1e-06	4.1e-06	6.83656e-05
551	GO:0032271	regulation of protein polymerization	208	53	28.6	4.4e-06	4.4e-06	7.32348e-05
552	GO:0001944	vasculature development	728	143	100.11	4.5e-06	4.5e-06	7.47636e-05
553	GO:0072001	renal system development	295	69	40.57	4.8e-06	4.8e-06	7.94599e-05
554	GO:1903829	positive regulation of cellular protein ...	295	69	40.57	4.8e-06	4.8e-06	7.94599e-05
555	GO:0046632	alpha-beta T cell differentiation	108	33	14.85	4.9e-06	4.9e-06	8.06785e-05
556	GO:0014066	regulation of phosphatidylinositol 3-kin...	94	30	12.93	4.9e-06	4.9e-06	8.06785e-05
557	GO:0051252	regulation of RNA metabolic process	2933	481	403.31	4.9e-06	4.9e-06	8.06785e-05
558	GO:0031295	T cell costimulation	28	14	3.85	5e-06	5e-06	8.21774e-05
559	GO:0018193	peptidyl-amino acid modification	1097	202	150.85	5.2e-06	5.2e-06	8.53116e-05
560	GO:1901564	organonitrogen compound metabolic proces...	5858	903	805.53	5.3e-06	5.3e-06	8.6797e-05
561	GO:0048514	blood vessel morphogenesis	604	122	83.06	5.7e-06	5.7e-06	9.31813e-05
562	GO:0002279	mast cell activation involved in immune ...	47	19	6.46	5.8e-06	5.8e-06	9.44792e-05
563	GO:0002448	mast cell mediated immunity	47	19	6.46	5.8e-06	5.8e-06	9.44792e-05
564	GO:0031334	positive regulation of protein complex a...	242	59	33.28	5.9e-06	5.9e-06	9.59378e-05
565	GO:0050714	positive regulation of protein secretion	297	69	40.84	6.1e-06	6.1e-06	9.90143e-05
566	GO:0033032	regulation of myeloid cell apoptotic pro...	32	15	4.4	6.4e-06	6.4e-06	0.0001037
567	GO:0034163	regulation of toll-like receptor 9 signa...	8	7	1.1	6.5e-06	6.5e-06	0.00010495
568	GO:1901987	regulation of cell cycle phase transitio...	281	66	38.64	6.5e-06	6.5e-06	0.00010495
569	GO:0032609	interferon-gamma production	119	35	16.36	6.6e-06	6.6e-06	0.000106377
570	GO:0031532	actin cytoskeleton reorganization	100	31	13.75	6.7e-06	6.7e-06	0.000107611
571	GO:0035509	negative regulation of myosin-light-chai...	6	6	0.83	6.7e-06	6.7e-06	0.000107611
572	GO:1902107	positive regulation of leukocyte differe...	164	44	22.55	6.8e-06	6.8e-06	0.000109026
573	GO:0034599	cellular response to oxidative stress	265	63	36.44	7e-06	7e-06	0.000111841
574	GO:0071902	positive regulation of protein serine/th...	276	65	37.95	7e-06	7e-06	0.000111841
575	GO:0007052	mitotic spindle organization	105	32	14.44	7.1e-06	7.1e-06	0.000113242
576	GO:0071363	cellular response to growth factor stimu...	571	116	78.52	7.3e-06	7.3e-06	0.00011623
577	GO:0097028	dendritic cell differentiation	36	16	4.95	7.4e-06	7.4e-06	0.000117618
578	GO:0046641	positive regulation of alpha-beta T cell...	22	12	3.03	7.5e-06	7.5e-06	0.000118183
579	GO:0071459	protein localization to chromosome, cent...	22	12	3.03	7.5e-06	7.5e-06	0.000118183
580	GO:0000086	G2/M transition of mitotic cell cycle	110	33	15.13	7.5e-06	7.5e-06	0.000118183
581	GO:1990266	neutrophil migration	110	33	15.13	7.5e-06	7.5e-06	0.000118183
582	GO:1903708	positive regulation of hemopoiesis	201	51	27.64	7.5e-06	7.5e-06	0.000118183
583	GO:0034641	cellular nitrogen compound metabolic pro...	5308	823	729.9	7.8e-06	7.8e-06	0.000122071
584	GO:0002704	negative regulation of leukocyte mediate...	56	21	7.7	7.8e-06	7.8e-06	0.000122071
585	GO:2000107	negative regulation of leukocyte apoptot...	56	21	7.7	7.8e-06	7.8e-06	0.000122071
586	GO:0051656	establishment of organelle localization	471	99	64.77	7.8e-06	7.8e-06	0.000122071
587	GO:0035303	regulation of dephosphorylation	165	44	22.69	8.1e-06	8.1e-06	0.00012655
588	GO:0014068	positive regulation of phosphatidylinosi...	69	24	9.49	8.2e-06	8.2e-06	0.000127895
589	GO:0033003	regulation of mast cell activation	48	19	6.6	8.4e-06	8.4e-06	0.000130792
590	GO:0002504	antigen processing and presentation of p...	19	11	2.61	8.5e-06	8.5e-06	0.000132125
591	GO:0032940	secretion by cell	1049	193	144.25	8.9e-06	8.9e-06	0.000137875
592	GO:0045621	positive regulation of lymphocyte differ...	106	32	14.58	8.9e-06	8.9e-06	0.000137875
593	GO:0002286	T cell activation involved in immune res...	92	29	12.65	9.2e-06	9.2e-06	0.000142282
594	GO:0040008	regulation of growth	683	134	93.92	9.5e-06	9.5e-06	0.000146674
595	GO:0007399	nervous system development	2245	376	308.71	1e-05	1e-05	0.000153105
596	GO:0032467	positive regulation of cytokinesis	33	15	4.54	1e-05	1e-05	0.000153105
597	GO:2000108	positive regulation of leukocyte apoptot...	33	15	4.54	1e-05	1e-05	0.000153105
598	GO:2001251	negative regulation of chromosome organi...	141	39	19.39	1e-05	1e-05	0.000153105
599	GO:0040007	growth	1045	192	143.7	1e-05	1e-05	0.000153105
600	GO:0010965	regulation of mitotic sister chromatid s...	57	21	7.84	1.1e-05	1.1e-05	0.000166745
601	GO:0050854	regulation of antigen receptor-mediated ...	57	21	7.84	1.1e-05	1.1e-05	0.000166745
602	GO:0051271	negative regulation of cellular componen...	313	71	43.04	1.1e-05	1.1e-05	0.000166745
603	GO:0001568	blood vessel development	697	136	95.84	1.1e-05	1.1e-05	0.000166745
604	GO:0060284	regulation of cell development	1065	195	146.45	1.1e-05	1.1e-05	0.000166745
605	GO:0032465	regulation of cytokinesis	79	26	10.86	1.1e-05	1.1e-05	0.000166745
606	GO:0051304	chromosome separation	93	29	12.79	1.2e-05	1.2e-05	0.000180118
607	GO:0002793	positive regulation of peptide secretion	325	73	44.69	1.2e-05	1.2e-05	0.000180118
608	GO:0072358	cardiovascular system development	741	143	101.89	1.2e-05	1.2e-05	0.000180118
609	GO:0003158	endothelium development	117	34	16.09	1.2e-05	1.2e-05	0.000180118
610	GO:2000816	negative regulation of mitotic sister ch...	41	17	5.64	1.2e-05	1.2e-05	0.000180118
611	GO:0033044	regulation of chromosome organization	348	77	47.85	1.2e-05	1.2e-05	0.000180118
612	GO:0043933	protein-containing complex subunit organ...	1905	324	261.95	1.3e-05	1.3e-05	0.000194491
613	GO:0001525	angiogenesis	500	103	68.75	1.3e-05	1.3e-05	0.000194491
614	GO:0050767	regulation of neurogenesis	930	173	127.88	1.4e-05	1.4e-05	0.000208094
615	GO:0031294	lymphocyte costimulation	30	14	4.13	1.4e-05	1.4e-05	0.000208094
616	GO:0044271	cellular nitrogen compound biosynthetic ...	3810	605	523.91	1.4e-05	1.4e-05	0.000208094
617	GO:0048589	developmental growth	756	145	103.96	1.4e-05	1.4e-05	0.000208094
618	GO:0032613	interleukin-10 production	58	21	7.98	1.5e-05	1.5e-05	0.000222597
619	GO:0035304	regulation of protein dephosphorylation	85	27	11.69	1.6e-05	1.6e-05	0.00023629
620	GO:0120031	plasma membrane bounded cell projection ...	479	99	65.87	1.6e-05	1.6e-05	0.00023629
621	GO:0051383	kinetochore organization	20	11	2.75	1.6e-05	1.6e-05	0.00023629
622	GO:0010975	regulation of neuron projection developm...	593	118	81.54	1.7e-05	1.7e-05	0.000249851
623	GO:0032715	negative regulation of interleukin-6 pro...	50	19	6.88	1.7e-05	1.7e-05	0.000249851
624	GO:0046496	nicotinamide nucleotide metabolic proces...	149	40	20.49	1.7e-05	1.7e-05	0.000249851
625	GO:0046636	negative regulation of alpha-beta T cell...	42	17	5.78	1.8e-05	1.8e-05	0.000262863
626	GO:2000146	negative regulation of cell motility	278	64	38.23	1.8e-05	1.8e-05	0.000262863
627	GO:0051640	organelle localization	594	118	81.68	1.8e-05	1.8e-05	0.000262863
628	GO:0007096	regulation of exit from mitosis	14	9	1.93	1.8e-05	1.8e-05	0.000262863
629	GO:0048667	cell morphogenesis involved in neuron di...	613	121	84.29	1.9e-05	1.9e-05	0.000277025
630	GO:0051302	regulation of cell division	155	41	21.31	2e-05	2e-05	0.000290681
631	GO:0000302	response to reactive oxygen species	197	49	27.09	2e-05	2e-05	0.000290681
632	GO:0043244	regulation of protein complex disassembl...	115	33	15.81	2.1e-05	2.1e-05	0.000304251
633	GO:0097305	response to alcohol	140	38	19.25	2.1e-05	2.1e-05	0.000304251
634	GO:0031328	positive regulation of cellular biosynth...	1851	314	254.53	2.2e-05	2.2e-05	0.000317735
635	GO:0045596	negative regulation of cell differentiat...	756	144	103.96	2.2e-05	2.2e-05	0.000317735
636	GO:0032102	negative regulation of response to exter...	331	73	45.52	2.3e-05	2.3e-05	0.000331135
637	GO:0070507	regulation of microtubule cytoskeleton o...	198	49	27.23	2.3e-05	2.3e-05	0.000331135
638	GO:0120039	plasma membrane bounded cell projection ...	677	131	93.09	2.4e-05	2.4e-05	0.000341776
639	GO:0051784	negative regulation of nuclear division	64	22	8.8	2.4e-05	2.4e-05	0.000341776
640	GO:0002478	antigen processing and presentation of e...	24	12	3.3	2.4e-05	2.4e-05	0.000341776
641	GO:0034123	positive regulation of toll-like recepto...	24	12	3.3	2.4e-05	2.4e-05	0.000341776
642	GO:0019362	pyridine nucleotide metabolic process	151	40	20.76	2.4e-05	2.4e-05	0.000341776
643	GO:0033028	myeloid cell apoptotic process	35	15	4.81	2.4e-05	2.4e-05	0.000341776
644	GO:0033260	nuclear DNA replication	35	15	4.81	2.4e-05	2.4e-05	0.000341776
645	GO:0032649	regulation of interferon-gamma productio...	106	31	14.58	2.5e-05	2.5e-05	0.000353274
646	GO:0043300	regulation of leukocyte degranulation	47	18	6.46	2.5e-05	2.5e-05	0.000353274
647	GO:0050680	negative regulation of epithelial cell p...	141	38	19.39	2.5e-05	2.5e-05	0.000353274
648	GO:0030324	lung development	204	50	28.05	2.5e-05	2.5e-05	0.000353274
649	GO:1905819	negative regulation of chromosome separa...	43	17	5.91	2.5e-05	2.5e-05	0.000353274
650	GO:0051261	protein depolymerization	116	33	15.95	2.6e-05	2.6e-05	0.000365715
651	GO:0009887	animal organ morphogenesis	1048	190	144.11	2.6e-05	2.6e-05	0.000365715
652	GO:0001101	response to acid chemical	248	58	34.1	2.6e-05	2.6e-05	0.000365715
653	GO:0051306	mitotic sister chromatid separation	60	21	8.25	2.7e-05	2.7e-05	0.000378619
654	GO:0043367	CD4-positive, alpha-beta T cell differen...	78	25	10.73	2.7e-05	2.7e-05	0.000378619
655	GO:0009891	positive regulation of biosynthetic proc...	1890	319	259.89	2.8e-05	2.8e-05	0.000390849
656	GO:0034330	cell junction organization	254	59	34.93	2.8e-05	2.8e-05	0.000390849
657	GO:0051091	positive regulation of DNA-binding trans...	243	57	33.41	2.8e-05	2.8e-05	0.000390849
658	GO:0031589	cell-substrate adhesion	339	74	46.62	2.9e-05	2.9e-05	0.000402968
659	GO:0010557	positive regulation of macromolecule bio...	1752	298	240.92	2.9e-05	2.9e-05	0.000402968
660	GO:0007091	metaphase/anaphase transition of mitotic...	56	20	7.7	2.9e-05	2.9e-05	0.000402968
661	GO:0070227	lymphocyte apoptotic process	83	26	11.41	3e-05	3e-05	0.000415604
662	GO:0097530	granulocyte migration	137	37	18.84	3e-05	3e-05	0.000415604
663	GO:0010770	positive regulation of cell morphogenesi...	184	46	25.3	3.1e-05	3.1e-05	0.000426878
664	GO:0001889	liver development	117	33	16.09	3.1e-05	3.1e-05	0.000426878
665	GO:0030336	negative regulation of cell migration	266	61	36.58	3.1e-05	3.1e-05	0.000426878
666	GO:0070228	regulation of lymphocyte apoptotic proce...	65	22	8.94	3.1e-05	3.1e-05	0.000426878
667	GO:0044283	small molecule biosynthetic process	632	123	86.91	3.2e-05	3.2e-05	0.000439988
668	GO:0048812	neuron projection morphogenesis	663	128	91.17	3.3e-05	3.3e-05	0.000453058
669	GO:0031175	neuron projection development	1059	191	145.62	3.4e-05	3.4e-05	0.0004647
670	GO:0043406	positive regulation of MAP kinase activi...	217	52	29.84	3.4e-05	3.4e-05	0.0004647
671	GO:0048858	cell projection morphogenesis	682	131	93.78	3.4e-05	3.4e-05	0.0004647
672	GO:0045934	negative regulation of nucleobase-contai...	1356	237	186.46	3.5e-05	3.5e-05	0.000476947
673	GO:0045892	negative regulation of transcription, DN...	1143	204	157.17	3.5e-05	3.5e-05	0.000476947
674	GO:0032103	positive regulation of response to exter...	301	67	41.39	3.6e-05	3.6e-05	0.000487675
675	GO:0010628	positive regulation of gene expression	1909	321	262.5	3.6e-05	3.6e-05	0.000487675
676	GO:0033033	negative regulation of myeloid cell apop...	18	10	2.48	3.6e-05	3.6e-05	0.000487675
677	GO:0033048	negative regulation of mitotic sister ch...	44	17	6.05	3.6e-05	3.6e-05	0.000487675
678	GO:0031577	spindle checkpoint	40	16	5.5	3.7e-05	3.7e-05	0.000496818
679	GO:0035307	positive regulation of protein dephospho...	40	16	5.5	3.7e-05	3.7e-05	0.000496818
680	GO:0045841	negative regulation of mitotic metaphase...	40	16	5.5	3.7e-05	3.7e-05	0.000496818
681	GO:0043542	endothelial cell migration	196	48	26.95	3.7e-05	3.7e-05	0.000496818
682	GO:0051988	regulation of attachment of spindle micr...	12	8	1.65	3.7e-05	3.7e-05	0.000496818
683	GO:0048638	regulation of developmental growth	388	82	53.35	3.7e-05	3.7e-05	0.000496818
684	GO:1903530	regulation of secretion by cell	814	152	111.93	3.8e-05	3.8e-05	0.000508756
685	GO:0030323	respiratory tube development	207	50	28.46	3.8e-05	3.8e-05	0.000508756
686	GO:0071219	cellular response to molecule of bacteri...	175	44	24.06	3.9e-05	3.9e-05	0.000521383
687	GO:0006357	regulation of transcription by RNA polym...	1905	320	261.95	4e-05	4e-05	0.000533198
688	GO:0051960	regulation of nervous system development	1043	188	143.42	4e-05	4e-05	0.000533198
689	GO:1904030	negative regulation of cyclin-dependent ...	25	12	3.44	4.1e-05	4.1e-05	0.000542584
690	GO:0019725	cellular homeostasis	897	165	123.35	4.1e-05	4.1e-05	0.000542584
691	GO:0045664	regulation of neuron differentiation	759	143	104.37	4.1e-05	4.1e-05	0.000542584
692	GO:0043409	negative regulation of MAPK cascade	170	43	23.38	4.1e-05	4.1e-05	0.000542584
693	GO:0001822	kidney development	274	62	37.68	4.1e-05	4.1e-05	0.000542584
694	GO:0006267	pre-replicative complex assembly involve...	7	6	0.96	4.2e-05	4.2e-05	0.000552628
695	GO:0036388	pre-replicative complex assembly	7	6	0.96	4.2e-05	4.2e-05	0.000552628
696	GO:1902299	pre-replicative complex assembly involve...	7	6	0.96	4.2e-05	4.2e-05	0.000552628
697	GO:0045216	cell-cell junction organization	144	38	19.8	4.2e-05	4.2e-05	0.000552628
698	GO:0007179	transforming growth factor beta receptor...	165	42	22.69	4.3e-05	4.3e-05	0.000564976
699	GO:1903507	negative regulation of nucleic acid-temp...	1147	204	157.72	4.4e-05	4.4e-05	0.000575641
700	GO:0045446	endothelial cell differentiation	104	30	14.3	4.4e-05	4.4e-05	0.000575641
701	GO:0055082	cellular chemical homeostasis	779	146	107.12	4.4e-05	4.4e-05	0.000575641
702	GO:0002706	regulation of lymphocyte mediated immuni...	176	44	24.2	4.5e-05	4.5e-05	0.000587885
703	GO:1901342	regulation of vasculature development	332	72	45.65	4.6e-05	4.6e-05	0.000598391
704	GO:0016358	dendrite development	292	65	40.15	4.6e-05	4.6e-05	0.000598391
705	GO:1902679	negative regulation of RNA biosynthetic ...	1148	204	157.86	4.6e-05	4.6e-05	0.000598391
706	GO:0051985	negative regulation of chromosome segreg...	49	18	6.74	4.7e-05	4.7e-05	0.000610534
707	GO:0051051	negative regulation of transport	528	105	72.6	4.9e-05	4.9e-05	0.000634716
708	GO:0032496	response to lipopolysaccharide	242	56	33.28	4.9e-05	4.9e-05	0.000634716
709	GO:0071706	tumor necrosis factor superfamily cytoki...	166	42	22.83	5e-05	5e-05	0.000646756
710	GO:0006469	negative regulation of protein kinase ac...	193	47	26.54	5.2e-05	5.2e-05	0.000670734
711	GO:0001773	myeloid dendritic cell activation	33	14	4.54	5.2e-05	5.2e-05	0.000670734
712	GO:0002320	lymphoid progenitor cell differentiation	22	11	3.03	5.3e-05	5.3e-05	0.000679808
713	GO:0050857	positive regulation of antigen receptor-...	22	11	3.03	5.3e-05	5.3e-05	0.000679808
714	GO:0051258	protein polymerization	265	60	36.44	5.3e-05	5.3e-05	0.000679808
715	GO:0051495	positive regulation of cytoskeleton orga...	215	51	29.56	5.3e-05	5.3e-05	0.000679808
716	GO:0072524	pyridine-containing compound metabolic p...	156	40	21.45	5.4e-05	5.4e-05	0.000689741
717	GO:0061008	hepaticobiliary system development	120	33	16.5	5.4e-05	5.4e-05	0.000689741
718	GO:0050731	positive regulation of peptidyl-tyrosine...	188	46	25.85	5.4e-05	5.4e-05	0.000689741
719	GO:0045926	negative regulation of growth	254	58	34.93	5.5e-05	5.5e-05	0.000701537
720	GO:0006366	transcription by RNA polymerase II	1960	327	269.52	5.6e-05	5.6e-05	0.0007133
721	GO:0071222	cellular response to lipopolysaccharide	167	42	22.96	5.8e-05	5.8e-05	0.00073775
722	GO:0043393	regulation of protein binding	238	55	32.73	6e-05	6e-05	0.000757934
723	GO:0045931	positive regulation of mitotic cell cycl...	162	41	22.28	6e-05	6e-05	0.000757934
724	GO:1903555	regulation of tumor necrosis factor supe...	162	41	22.28	6e-05	6e-05	0.000757934
725	GO:0045935	positive regulation of nucleobase-contai...	1782	300	245.04	6e-05	6e-05	0.000757934
726	GO:0031348	negative regulation of defense response	216	51	29.7	6e-05	6e-05	0.000757934
727	GO:0030010	establishment of cell polarity	136	36	18.7	6.1e-05	6.1e-05	0.000767395
728	GO:0099024	plasma membrane invagination	63	21	8.66	6.1e-05	6.1e-05	0.000767395
729	GO:1905818	regulation of chromosome separation	63	21	8.66	6.1e-05	6.1e-05	0.000767395
730	GO:0032990	cell part morphogenesis	703	133	96.67	6.2e-05	6.2e-05	0.000778907
731	GO:0044839	cell cycle G2/M phase transition	126	34	17.33	6.4e-05	6.4e-05	0.000801836
732	GO:0002312	B cell activation involved in immune res...	77	24	10.59	6.4e-05	6.4e-05	0.000801836
733	GO:0051494	negative regulation of cytoskeleton orga...	152	39	20.9	6.5e-05	6.5e-05	0.000813254
734	GO:0046677	response to antibiotic	239	55	32.86	6.7e-05	6.7e-05	0.000837135
735	GO:0002292	T cell differentiation involved in immun...	68	22	9.35	6.9e-05	6.9e-05	0.000858615
736	GO:0033045	regulation of sister chromatid segregati...	82	25	11.28	6.9e-05	6.9e-05	0.000858615
737	GO:0044784	metaphase/anaphase transition of cell cy...	59	20	8.11	6.9e-05	6.9e-05	0.000858615
738	GO:0043122	regulation of I-kappaB kinase/NF-kappaB ...	163	41	22.41	7e-05	7e-05	0.000868701
739	GO:0033046	negative regulation of sister chromatid ...	46	17	6.33	7e-05	7e-05	0.000868701
740	GO:0060541	respiratory system development	234	54	32.18	7.2e-05	7.2e-05	0.000891109
741	GO:1901879	regulation of protein depolymerization	87	26	11.96	7.2e-05	7.2e-05	0.000891109
742	GO:0002705	positive regulation of leukocyte mediate...	158	40	21.73	7.3e-05	7.3e-05	0.000902268
743	GO:0035329	hippo signaling	30	13	4.13	7.4e-05	7.4e-05	0.000913397
744	GO:1902100	negative regulation of metaphase/anaphas...	42	16	5.78	7.5e-05	7.5e-05	0.000923255
745	GO:1903532	positive regulation of secretion by cell	461	93	63.39	7.5e-05	7.5e-05	0.000923255
746	GO:0002315	marginal zone B cell differentiation	10	7	1.38	7.6e-05	7.6e-05	0.00093306
747	GO:0045667	regulation of osteoblast differentiation	127	34	17.46	7.6e-05	7.6e-05	0.00093306
748	GO:0019724	B cell mediated immunity	122	33	16.78	7.7e-05	7.7e-05	0.000940302
749	GO:0071229	cellular response to acid chemical	169	42	23.24	7.7e-05	7.7e-05	0.000940302
750	GO:0071174	mitotic spindle checkpoint	38	15	5.23	7.7e-05	7.7e-05	0.000940302
751	GO:0006739	NADP metabolic process	34	14	4.68	7.7e-05	7.7e-05	0.000940302
752	GO:0032612	interleukin-1 production	102	29	14.03	7.8e-05	7.8e-05	0.000949984
753	GO:0035306	positive regulation of dephosphorylation	55	19	7.56	7.8e-05	7.8e-05	0.000949984
754	GO:0002283	neutrophil activation involved in immune...	16	9	2.2	7.9e-05	7.9e-05	0.000959615
755	GO:0002467	germinal center formation	16	9	2.2	7.9e-05	7.9e-05	0.000959615
756	GO:0051781	positive regulation of cell division	78	24	10.73	8.1e-05	8.1e-05	0.000982607
757	GO:0031032	actomyosin structure organization	202	48	27.78	8.3e-05	8.3e-05	0.00100289
758	GO:0051235	maintenance of location	309	67	42.49	8.3e-05	8.3e-05	0.00100289
759	GO:0033673	negative regulation of kinase activity	213	50	29.29	8.3e-05	8.3e-05	0.00100289
760	GO:0019886	antigen processing and presentation of e...	13	8	1.79	8.5e-05	8.5e-05	0.0010257
761	GO:0032606	type I interferon production	83	25	11.41	8.6e-05	8.6e-05	0.00103641
762	GO:0060428	lung epithelium development	51	18	7.01	8.7e-05	8.7e-05	0.00104571
763	GO:0022411	cellular component disassembly	356	75	48.95	8.7e-05	8.7e-05	0.00104571
764	GO:0045736	negative regulation of cyclin-dependent ...	23	11	3.16	8.9e-05	8.9e-05	0.00106835
765	GO:1905207	regulation of cardiocyte differentiation	60	20	8.25	9.1e-05	9.1e-05	0.00109093
766	GO:0007098	centrosome cycle	123	33	16.91	9.2e-05	9.2e-05	0.00110148
767	GO:0016064	immunoglobulin mediated immune response	118	32	16.23	9.3e-05	9.3e-05	0.001112
768	GO:1902905	positive regulation of supramolecular fi...	192	46	26.4	9.4e-05	9.4e-05	0.00112249
769	GO:0046638	positive regulation of alpha-beta T cell...	47	17	6.46	9.6e-05	9.6e-05	0.0011434
770	GO:0120163	negative regulation of cold-induced ther...	47	17	6.46	9.6e-05	9.6e-05	0.0011434
771	GO:0046330	positive regulation of JNK cascade	139	36	19.11	9.9e-05	9.9e-05	0.0011776
772	GO:2000377	regulation of reactive oxygen species me...	198	47	27.23	0.0001	0.0001	0.00118335
773	GO:0032479	regulation of type I interferon producti...	79	24	10.86	0.0001	0.0001	0.00118335
774	GO:0051098	regulation of binding	399	82	54.87	0.0001	0.0001	0.00118335
775	GO:0030890	positive regulation of B cell proliferat...	43	16	5.91	0.0001	0.0001	0.00118335
776	GO:0001649	osteoblast differentiation	182	44	25.03	0.00011	0.00011	0.00128839
777	GO:0032611	interleukin-1 beta production	84	25	11.55	0.00011	0.00011	0.00128839
778	GO:0031345	negative regulation of cell projection o...	204	48	28.05	0.00011	0.00011	0.00128839
779	GO:0002888	positive regulation of myeloid leukocyte...	39	15	5.36	0.00011	0.00011	0.00128839
780	GO:0010324	membrane invagination	70	22	9.63	0.00011	0.00011	0.00128839
781	GO:0042130	negative regulation of T cell proliferat...	70	22	9.63	0.00011	0.00011	0.00128839
782	GO:0060441	epithelial tube branching involved in lu...	35	14	4.81	0.00011	0.00011	0.00128839
783	GO:1905209	positive regulation of cardiocyte differ...	35	14	4.81	0.00011	0.00011	0.00128839
784	GO:0030071	regulation of mitotic metaphase/anaphase...	52	18	7.15	0.00012	0.00012	0.00139837
785	GO:0045944	positive regulation of transcription by ...	1192	208	163.91	0.00012	0.00012	0.00139837
786	GO:0010769	regulation of cell morphogenesis involve...	342	72	47.03	0.00012	0.00012	0.00139837
787	GO:0002064	epithelial cell development	233	53	32.04	0.00012	0.00012	0.00139837
788	GO:0007204	positive regulation of cytosolic calcium...	319	68	43.87	0.00013	0.00013	0.00150344
789	GO:0051253	negative regulation of RNA metabolic pro...	1233	214	169.55	0.00013	0.00013	0.00150344
790	GO:0010810	regulation of cell-substrate adhesion	211	49	29.01	0.00013	0.00013	0.00150344
791	GO:0032984	protein-containing complex disassembly	211	49	29.01	0.00013	0.00013	0.00150344
792	GO:0002377	immunoglobulin production	115	31	15.81	0.00013	0.00013	0.00150344
793	GO:0051348	negative regulation of transferase activ...	245	55	33.69	0.00013	0.00013	0.00150344
794	GO:0065003	protein-containing complex assembly	1682	282	231.29	0.00014	0.00014	0.00160493
795	GO:0010976	positive regulation of neuron projection...	355	74	48.82	0.00014	0.00014	0.00160493
796	GO:0046328	regulation of JNK cascade	184	44	25.3	0.00014	0.00014	0.00160493
797	GO:0032886	regulation of microtubule-based process	234	53	32.18	0.00014	0.00014	0.00160493
798	GO:0043624	cellular protein complex disassembly	136	35	18.7	0.00014	0.00014	0.00160493
799	GO:0070830	bicellular tight junction assembly	44	16	6.05	0.00014	0.00014	0.00160493
800	GO:0006733	oxidoreduction coenzyme metabolic proces...	168	41	23.1	0.00014	0.00014	0.00160493
801	GO:0051052	regulation of DNA metabolic process	427	86	58.72	0.00015	0.00015	0.00169833
802	GO:0050920	regulation of chemotaxis	212	49	29.15	0.00015	0.00015	0.00169833
803	GO:0035507	regulation of myosin-light-chain-phospha...	8	6	1.1	0.00015	0.00015	0.00169833
804	GO:0034501	protein localization to kinetochore	17	9	2.34	0.00015	0.00015	0.00169833
805	GO:0070243	regulation of thymocyte apoptotic proces...	17	9	2.34	0.00015	0.00015	0.00169833
806	GO:2001185	regulation of CD8-positive, alpha-beta T...	17	9	2.34	0.00015	0.00015	0.00169833
807	GO:1900182	positive regulation of protein localizat...	76	23	10.45	0.00015	0.00015	0.00169833
808	GO:0032640	tumor necrosis factor production	163	40	22.41	0.00015	0.00015	0.00169833
809	GO:0002228	natural killer cell mediated immunity	62	20	8.53	0.00015	0.00015	0.00169833
810	GO:0046579	positive regulation of Ras protein signa...	62	20	8.53	0.00015	0.00015	0.00169833
811	GO:0048732	gland development	452	90	62.15	0.00016	0.00016	0.00179603
812	GO:0030522	intracellular receptor signaling pathway	196	46	26.95	0.00016	0.00016	0.00179603
813	GO:0034508	centromere complex assembly	28	12	3.85	0.00016	0.00016	0.00179603
814	GO:0007094	mitotic spindle assembly checkpoint	36	14	4.95	0.00016	0.00016	0.00179603
815	GO:0071173	spindle assembly checkpoint	36	14	4.95	0.00016	0.00016	0.00179603
816	GO:0030516	regulation of axon extension	111	30	15.26	0.00016	0.00016	0.00179603
817	GO:0051150	regulation of smooth muscle cell differe...	32	13	4.4	0.00016	0.00016	0.00179603
818	GO:0034446	substrate adhesion-dependent cell spread...	101	28	13.89	0.00017	0.00017	0.00189208
819	GO:0050772	positive regulation of axonogenesis	101	28	13.89	0.00017	0.00017	0.00189208
820	GO:0034109	homotypic cell-cell adhesion	67	21	9.21	0.00017	0.00017	0.00189208
821	GO:0090287	regulation of cellular response to growt...	270	59	37.13	0.00017	0.00017	0.00189208
822	GO:0046903	secretion	1200	208	165.01	0.00017	0.00017	0.00189208
823	GO:0006302	double-strand break repair	219	50	30.11	0.00017	0.00017	0.00189208
824	GO:0042269	regulation of natural killer cell mediat...	49	17	6.74	0.00017	0.00017	0.00189208
825	GO:0000724	double-strand break repair via homologou...	127	33	17.46	0.00018	0.00018	0.00198889
826	GO:0000725	recombinational repair	127	33	17.46	0.00018	0.00018	0.00198889
827	GO:1901343	negative regulation of vasculature devel...	127	33	17.46	0.00018	0.00018	0.00198889
828	GO:0046434	organophosphate catabolic process	197	46	27.09	0.00018	0.00018	0.00198889
829	GO:0010243	response to organonitrogen compound	764	140	105.06	0.00018	0.00018	0.00198889
830	GO:0045625	regulation of T-helper 1 cell differenti...	11	7	1.51	0.00018	0.00018	0.00198889
831	GO:0010720	positive regulation of cell development	645	121	88.69	0.00019	0.00019	0.00208681
832	GO:0050798	activated T cell proliferation	45	16	6.19	0.00019	0.00019	0.00208681
833	GO:0120192	tight junction assembly	45	16	6.19	0.00019	0.00019	0.00208681
834	GO:0060425	lung morphogenesis	63	20	8.66	0.00019	0.00019	0.00208681
835	GO:0006898	receptor-mediated endocytosis	220	50	30.25	0.00019	0.00019	0.00208681
836	GO:0045063	T-helper 1 cell differentiation	21	10	2.89	0.0002	0.0002	0.00216553
837	GO:0030038	contractile actin filament bundle assemb...	102	28	14.03	0.0002	0.0002	0.00216553
838	GO:0035601	protein deacylation	102	28	14.03	0.0002	0.0002	0.00216553
839	GO:0043149	stress fiber assembly	102	28	14.03	0.0002	0.0002	0.00216553
840	GO:0098732	macromolecule deacylation	102	28	14.03	0.0002	0.0002	0.00216553
841	GO:0051897	positive regulation of protein kinase B ...	97	27	13.34	0.0002	0.0002	0.00216553
842	GO:0050729	positive regulation of inflammatory resp...	133	34	18.29	0.0002	0.0002	0.00216553
843	GO:0006911	phagocytosis, engulfment	54	18	7.43	0.0002	0.0002	0.00216553
844	GO:0032653	regulation of interleukin-10 production	54	18	7.43	0.0002	0.0002	0.00216553
845	GO:0043297	apical junction assembly	54	18	7.43	0.0002	0.0002	0.00216553
846	GO:0007254	JNK cascade	198	46	27.23	0.0002	0.0002	0.00216553
847	GO:0070997	neuron death	395	80	54.32	0.0002	0.0002	0.00216553
848	GO:0016049	cell growth	492	96	67.65	0.00021	0.00021	0.00225253
849	GO:0061564	axon development	492	96	67.65	0.00021	0.00021	0.00225253
850	GO:0033047	regulation of mitotic sister chromatid s...	68	21	9.35	0.00021	0.00021	0.00225253
851	GO:0048878	chemical homeostasis	1139	198	156.62	0.00021	0.00021	0.00225253
852	GO:0032680	regulation of tumor necrosis factor prod...	160	39	22	0.00021	0.00021	0.00225253
853	GO:0043433	negative regulation of DNA-binding trans...	160	39	22	0.00021	0.00021	0.00225253
854	GO:0050770	regulation of axonogenesis	204	47	28.05	0.00021	0.00021	0.00225253
855	GO:0007409	axonogenesis	456	90	62.7	0.00021	0.00021	0.00225253
856	GO:1903046	meiotic cell cycle process	193	45	26.54	0.00022	0.00022	0.0023488
857	GO:0051962	positive regulation of nervous system de...	635	119	87.32	0.00022	0.00022	0.0023488
858	GO:0009755	hormone-mediated signaling pathway	155	38	21.31	0.00022	0.00022	0.0023488
859	GO:0060402	calcium ion transport into cytosol	155	38	21.31	0.00022	0.00022	0.0023488
860	GO:0051050	positive regulation of transport	1056	185	145.21	0.00023	0.00023	0.00244135
861	GO:0060485	mesenchyme development	267	58	36.71	0.00023	0.00023	0.00244135
862	GO:0060560	developmental growth involved in morphog...	267	58	36.71	0.00023	0.00023	0.00244135
863	GO:0002715	regulation of natural killer cell mediat...	50	17	6.88	0.00023	0.00023	0.00244135
864	GO:0021915	neural tube development	188	44	25.85	0.00023	0.00023	0.00244135
865	GO:0034142	toll-like receptor 4 signaling pathway	33	13	4.54	0.00024	0.00024	0.00252703
866	GO:0043304	regulation of mast cell degranulation	33	13	4.54	0.00024	0.00024	0.00252703
867	GO:0060487	lung epithelial cell differentiation	33	13	4.54	0.00024	0.00024	0.00252703
868	GO:0002825	regulation of T-helper 1 type immune res...	29	12	3.99	0.00024	0.00024	0.00252703
869	GO:0019884	antigen processing and presentation of e...	29	12	3.99	0.00024	0.00024	0.00252703
870	GO:0051046	regulation of secretion	890	159	122.38	0.00024	0.00024	0.00252703
871	GO:0010632	regulation of epithelial cell migration	222	50	30.53	0.00024	0.00024	0.00252703
872	GO:0042306	regulation of protein import into nucleu...	64	20	8.8	0.00025	0.00025	0.00262328
873	GO:0046637	regulation of alpha-beta T cell differen...	64	20	8.8	0.00025	0.00025	0.00262328
874	GO:0007507	heart development	606	114	83.33	0.00025	0.00025	0.00262328
875	GO:0002707	negative regulation of lymphocyte mediat...	46	16	6.33	0.00026	0.00026	0.00269431
876	GO:0019674	NAD metabolic process	46	16	6.33	0.00026	0.00026	0.00269431
877	GO:0043029	T cell homeostasis	46	16	6.33	0.00026	0.00026	0.00269431
878	GO:0034138	toll-like receptor 3 signaling pathway	18	9	2.48	0.00026	0.00026	0.00269431
879	GO:0002457	T cell antigen processing and presentati...	6	5	0.83	0.00026	0.00026	0.00269431
880	GO:0002826	negative regulation of T-helper 1 type i...	6	5	0.83	0.00026	0.00026	0.00269431
881	GO:0031536	positive regulation of exit from mitosis	6	5	0.83	0.00026	0.00026	0.00269431
882	GO:2000416	regulation of eosinophil migration	6	5	0.83	0.00026	0.00026	0.00269431
883	GO:1902099	regulation of metaphase/anaphase transit...	55	18	7.56	0.00026	0.00026	0.00269431
884	GO:1904589	regulation of protein import	69	21	9.49	0.00026	0.00026	0.00269431
885	GO:0072593	reactive oxygen species metabolic proces...	280	60	38.5	0.00026	0.00026	0.00269431
886	GO:0031098	stress-activated protein kinase signalin...	286	61	39.33	0.00027	0.00027	0.00278848
887	GO:0007050	cell cycle arrest	135	34	18.56	0.00027	0.00027	0.00278848
888	GO:0045666	positive regulation of neuron differenti...	453	89	62.29	0.00027	0.00027	0.00278848
889	GO:1901698	response to nitrogen compound	841	151	115.64	0.00028	0.00028	0.00288526
890	GO:0031570	DNA integrity checkpoint	109	29	14.99	0.00028	0.00028	0.00288526
891	GO:0042093	T-helper cell differentiation	60	19	8.25	0.00029	0.00029	0.0029816
892	GO:0042267	natural killer cell mediated cytotoxicit...	60	19	8.25	0.00029	0.00029	0.0029816
893	GO:0000122	negative regulation of transcription by ...	830	149	114.13	0.0003	0.0003	0.00307752
894	GO:0001558	regulation of cell growth	412	82	56.65	0.0003	0.0003	0.00307752
895	GO:0031341	regulation of cell killing	120	31	16.5	0.00031	0.00031	0.00316241
896	GO:0033627	cell adhesion mediated by integrin	65	20	8.94	0.00031	0.00031	0.00316241
897	GO:0034504	protein localization to nucleus	270	58	37.13	0.00031	0.00031	0.00316241
898	GO:0010950	positive regulation of endopeptidase act...	152	37	20.9	0.00031	0.00031	0.00316241
899	GO:0016601	Rac protein signal transduction	38	14	5.23	0.00031	0.00031	0.00316241
900	GO:0022616	DNA strand elongation	22	10	3.03	0.00032	0.00032	0.00324997
901	GO:0070242	thymocyte apoptotic process	22	10	3.03	0.00032	0.00032	0.00324997
902	GO:0019637	organophosphate metabolic process	927	164	127.47	0.00032	0.00032	0.00324997
903	GO:0070302	regulation of stress-activated protein k...	230	51	31.63	0.00032	0.00032	0.00324997
904	GO:0031023	microtubule organizing center organizati...	131	33	18.01	0.00033	0.00033	0.00334043
905	GO:0033006	regulation of mast cell activation invol...	34	13	4.68	0.00033	0.00033	0.00334043
906	GO:0060479	lung cell differentiation	34	13	4.68	0.00033	0.00033	0.00334043
907	GO:0002820	negative regulation of adaptive immune r...	47	16	6.46	0.00034	0.00034	0.00340408
908	GO:0042088	T-helper 1 type immune response	47	16	6.46	0.00034	0.00034	0.00340408
909	GO:0000731	DNA synthesis involved in DNA repair	26	11	3.58	0.00034	0.00034	0.00340408
910	GO:0001783	B cell apoptotic process	26	11	3.58	0.00034	0.00034	0.00340408
911	GO:1902106	negative regulation of leukocyte differe...	100	27	13.75	0.00034	0.00034	0.00340408
912	GO:0006310	DNA recombination	271	58	37.26	0.00034	0.00034	0.00340408
913	GO:0051321	meiotic cell cycle	271	58	37.26	0.00034	0.00034	0.00340408
914	GO:0050769	positive regulation of neurogenesis	567	107	77.97	0.00034	0.00034	0.00340408
915	GO:0009166	nucleotide catabolic process	126	32	17.33	0.00034	0.00034	0.00340408
916	GO:0061387	regulation of extent of cell growth	126	32	17.33	0.00034	0.00034	0.00340408
917	GO:0050871	positive regulation of B cell activation	80	23	11	0.00035	0.00035	0.0034814
918	GO:1901992	positive regulation of mitotic cell cycl...	80	23	11	0.00035	0.00035	0.0034814
919	GO:0045132	meiotic chromosome segregation	95	26	13.06	0.00035	0.00035	0.0034814
920	GO:0072676	lymphocyte migration	90	25	12.38	0.00035	0.00035	0.0034814
921	GO:0090092	regulation of transmembrane receptor pro...	231	51	31.76	0.00035	0.00035	0.0034814
922	GO:0007178	transmembrane receptor protein serine/th...	330	68	45.38	0.00035	0.00035	0.0034814
923	GO:0048762	mesenchymal cell differentiation	214	48	29.43	0.00036	0.00036	0.00356925
924	GO:0048771	tissue remodeling	186	43	25.58	0.00036	0.00036	0.00356925
925	GO:0140013	meiotic nuclear division	175	41	24.06	0.00036	0.00036	0.00356925
926	GO:0002294	CD4-positive, alpha-beta T cell differen...	61	19	8.39	0.00037	0.00037	0.0036526
927	GO:0048002	antigen processing and presentation of p...	61	19	8.39	0.00037	0.00037	0.0036526
928	GO:2000514	regulation of CD4-positive, alpha-beta T...	61	19	8.39	0.00037	0.00037	0.0036526
929	GO:0070925	organelle assembly	776	140	106.71	0.00037	0.00037	0.0036526
930	GO:0048666	neuron development	1191	204	163.77	0.00038	0.00038	0.00374729
931	GO:0070232	regulation of T cell apoptotic process	43	15	5.91	0.00039	0.00039	0.00382943
932	GO:0072393	microtubule anchoring at microtubule org...	12	7	1.65	0.00039	0.00039	0.00382943
933	GO:1902959	regulation of aspartic-type endopeptidas...	9	6	1.24	0.00039	0.00039	0.00382943
934	GO:0022008	neurogenesis	1722	284	236.79	0.00039	0.00039	0.00382943
935	GO:0032231	regulation of actin filament bundle asse...	101	27	13.89	0.00041	0.00041	0.00402151
936	GO:0051254	positive regulation of RNA metabolic pro...	1590	264	218.64	0.00042	0.00042	0.00410642
937	GO:0060996	dendritic spine development	122	31	16.78	0.00042	0.00042	0.00410642
938	GO:0009314	response to radiation	392	78	53.9	0.00042	0.00042	0.00410642
939	GO:0030100	regulation of endocytosis	285	60	39.19	0.00043	0.00043	0.00419524
940	GO:0002577	regulation of antigen processing and pre...	19	9	2.61	0.00043	0.00043	0.00419524
941	GO:0002685	regulation of leukocyte migration	199	45	27.36	0.00044	0.00044	0.00428825
942	GO:0016070	RNA metabolic process	3622	561	498.06	0.00046	0.00046	0.00446419
943	GO:0009636	response to toxic substance	327	67	44.97	0.00046	0.00046	0.00446419
944	GO:0002293	alpha-beta T cell differentiation involv...	62	19	8.53	0.00046	0.00046	0.00446419
945	GO:1903034	regulation of response to wounding	177	41	24.34	0.00046	0.00046	0.00446419
946	GO:1902895	positive regulation of pri-miRNA transcr...	35	13	4.81	0.00047	0.00047	0.00454201
947	GO:0043086	negative regulation of catalytic activit...	666	122	91.58	0.00047	0.00047	0.00454201
948	GO:0051402	neuron apoptotic process	286	60	39.33	0.00047	0.00047	0.00454201
949	GO:0032872	regulation of stress-activated MAPK casc...	228	50	31.35	0.00047	0.00047	0.00454201
950	GO:0033138	positive regulation of peptidyl-serine p...	102	27	14.03	0.00048	0.00048	0.0046289
951	GO:0045765	regulation of angiogenesis	298	62	40.98	0.00048	0.00048	0.0046289
952	GO:0001911	negative regulation of leukocyte mediate...	23	10	3.16	0.00049	0.00049	0.00471541
953	GO:0060390	regulation of SMAD protein signal transd...	23	10	3.16	0.00049	0.00049	0.00471541
954	GO:0002437	inflammatory response to antigenic stimu...	53	17	7.29	0.0005	0.0005	0.00479655
955	GO:0034113	heterotypic cell-cell adhesion	53	17	7.29	0.0005	0.0005	0.00479655
956	GO:0050701	interleukin-1 secretion	53	17	7.29	0.0005	0.0005	0.00479655
957	GO:0036037	CD8-positive, alpha-beta T cell activati...	27	11	3.71	0.00051	0.00051	0.00486702
958	GO:2000727	positive regulation of cardiac muscle ce...	27	11	3.71	0.00051	0.00051	0.00486702
959	GO:0051149	positive regulation of muscle cell diffe...	87	24	11.96	0.00051	0.00051	0.00486702
960	GO:0090630	activation of GTPase activity	82	23	11.28	0.00051	0.00051	0.00486702
961	GO:0061028	establishment of endothelial barrier	44	15	6.05	0.00051	0.00051	0.00486702
962	GO:2000027	regulation of animal organ morphogenesis	206	46	28.33	0.00052	0.00052	0.0049573
963	GO:0048871	multicellular organismal homeostasis	468	90	64.35	0.00053	0.00053	0.0050265
964	GO:0002831	regulation of response to biotic stimulu...	145	35	19.94	0.00053	0.00053	0.0050265
965	GO:0014013	regulation of gliogenesis	145	35	19.94	0.00053	0.00053	0.0050265
966	GO:1902904	negative regulation of supramolecular fi...	145	35	19.94	0.00053	0.00053	0.0050265
967	GO:0009628	response to abiotic stimulus	924	162	127.06	0.00053	0.00053	0.0050265
968	GO:0032835	glomerulus development	58	18	7.98	0.00054	0.00054	0.00511605
969	GO:0030316	osteoclast differentiation	108	28	14.85	0.00055	0.00055	0.00520542
970	GO:0002287	alpha-beta T cell activation involved in...	63	19	8.66	0.00057	0.00057	0.00538914
971	GO:0002369	T cell cytokine production	40	14	5.5	0.00058	0.00058	0.00544998
972	GO:0045747	positive regulation of Notch signaling p...	40	14	5.5	0.00058	0.00058	0.00544998
973	GO:1902622	regulation of neutrophil migration	40	14	5.5	0.00058	0.00058	0.00544998
974	GO:0002431	Fc receptor mediated stimulatory signali...	16	8	2.2	0.00058	0.00058	0.00544998
975	GO:0032252	secretory granule localization	16	8	2.2	0.00058	0.00058	0.00544998
976	GO:0010761	fibroblast migration	49	16	6.74	0.00058	0.00058	0.00544998
977	GO:0070371	ERK1 and ERK2 cascade	312	64	42.9	0.00059	0.00059	0.00552132
978	GO:0033135	regulation of peptidyl-serine phosphoryl...	135	33	18.56	0.00059	0.00059	0.00552132
979	GO:0097553	calcium ion transmembrane import into cy...	135	33	18.56	0.00059	0.00059	0.00552132
980	GO:1903508	positive regulation of nucleic acid-temp...	1499	249	206.13	0.00059	0.00059	0.00552132
981	GO:0046394	carboxylic acid biosynthetic process	348	70	47.85	0.0006	0.0006	0.00559207
982	GO:0050679	positive regulation of epithelial cell p...	196	44	26.95	0.0006	0.0006	0.00559207
983	GO:0060401	cytosolic calcium ion transport	168	39	23.1	0.0006	0.0006	0.00559207
984	GO:0070304	positive regulation of stress-activated ...	168	39	23.1	0.0006	0.0006	0.00559207
985	GO:0010389	regulation of G2/M transition of mitotic...	78	22	10.73	0.00062	0.00062	0.00575508
986	GO:0051881	regulation of mitochondrial membrane pot...	78	22	10.73	0.00062	0.00062	0.00575508
987	GO:1902680	positive regulation of RNA biosynthetic ...	1500	249	206.26	0.00062	0.00062	0.00575508
988	GO:0051209	release of sequestered calcium ion into ...	114	29	15.68	0.00062	0.00062	0.00575508
989	GO:0032732	positive regulation of interleukin-1 pro...	54	17	7.43	0.00064	0.00064	0.00591082
990	GO:0055025	positive regulation of cardiac muscle ti...	54	17	7.43	0.00064	0.00064	0.00591082
991	GO:0002920	regulation of humoral immune response	36	13	4.95	0.00064	0.00064	0.00591082
992	GO:0106106	cold-induced thermogenesis	141	34	19.39	0.00064	0.00064	0.00591082
993	GO:0120161	regulation of cold-induced thermogenesis	141	34	19.39	0.00064	0.00064	0.00591082
994	GO:0061061	muscle structure development	665	121	91.44	0.00065	0.00065	0.00599111
995	GO:0016053	organic acid biosynthetic process	349	70	47.99	0.00065	0.00065	0.00599111
996	GO:0018107	peptidyl-threonine phosphorylation	125	31	17.19	0.00066	0.00066	0.00607107
997	GO:0045893	positive regulation of transcription, DN...	1495	248	205.58	0.00066	0.00066	0.00607107
998	GO:0031952	regulation of protein autophosphorylatio...	45	15	6.19	0.00067	0.00067	0.00614457
999	GO:1902893	regulation of pri-miRNA transcription by...	45	15	6.19	0.00067	0.00067	0.00614457
1000	GO:0009725	response to hormone	672	122	92.41	0.00067	0.00067	0.00614457
1001	GO:0048699	generation of neurons	1616	266	222.21	0.00068	0.00068	0.00623005
1002	GO:0034614	cellular response to reactive oxygen spe...	147	35	20.21	0.00069	0.00069	0.00627777
1003	GO:0034143	regulation of toll-like receptor 4 signa...	20	9	2.75	0.00069	0.00069	0.00627777
1004	GO:0043011	myeloid dendritic cell differentiation	20	9	2.75	0.00069	0.00069	0.00627777
1005	GO:1903798	regulation of production of miRNAs invol...	20	9	2.75	0.00069	0.00069	0.00627777
1006	GO:0010591	regulation of lamellipodium assembly	32	12	4.4	0.00069	0.00069	0.00627777
1007	GO:0033146	regulation of intracellular estrogen rec...	32	12	4.4	0.00069	0.00069	0.00627777
1008	GO:0034314	Arp2/3 complex-mediated actin nucleation	32	12	4.4	0.00069	0.00069	0.00627777
1009	GO:0030308	negative regulation of cell growth	192	43	26.4	0.00072	0.00072	0.00654422
1010	GO:0032652	regulation of interleukin-1 production	89	24	12.24	0.00073	0.00073	0.00659589
1011	GO:0050808	synapse organization	448	86	61.6	0.00073	0.00073	0.00659589
1012	GO:0036297	interstrand cross-link repair	28	11	3.85	0.00073	0.00073	0.00659589
1013	GO:0043372	positive regulation of CD4-positive, alp...	28	11	3.85	0.00073	0.00073	0.00659589
1014	GO:0072576	liver morphogenesis	28	11	3.85	0.00073	0.00073	0.00659589
1015	GO:0051057	positive regulation of small GTPase medi...	69	20	9.49	0.00073	0.00073	0.00659589
1016	GO:0032753	positive regulation of interleukin-4 pro...	24	10	3.3	0.00074	0.00074	0.0066731
1017	GO:0002371	dendritic cell cytokine production	13	7	1.79	0.00074	0.00074	0.0066731
1018	GO:0120193	tight junction organization	50	16	6.88	0.00075	0.00075	0.00675663
1019	GO:0002456	T cell mediated immunity	126	31	17.33	0.00076	0.00076	0.00683329
1020	GO:1903170	negative regulation of calcium ion trans...	41	14	5.64	0.00076	0.00076	0.00683329
1021	GO:0008361	regulation of cell size	204	45	28.05	0.00077	0.00077	0.00691643
1022	GO:1901292	nucleoside phosphate catabolic process	137	33	18.84	0.00078	0.00078	0.00699939
1023	GO:0120034	positive regulation of plasma membrane b...	105	27	14.44	0.00079	0.00079	0.0070822
1024	GO:0042542	response to hydrogen peroxide	121	30	16.64	0.0008	0.0008	0.00716484
1025	GO:0002291	T cell activation via T cell receptor co...	7	5	0.96	0.00081	0.00081	0.0071912
1026	GO:0034154	toll-like receptor 7 signaling pathway	7	5	0.96	0.00081	0.00081	0.0071912
1027	GO:0035280	miRNA loading onto RISC involved in gene...	7	5	0.96	0.00081	0.00081	0.0071912
1028	GO:0035331	negative regulation of hippo signaling	7	5	0.96	0.00081	0.00081	0.0071912
1029	GO:0050861	positive regulation of B cell receptor s...	7	5	0.96	0.00081	0.00081	0.0071912
1030	GO:0060449	bud elongation involved in lung branchin...	7	5	0.96	0.00081	0.00081	0.0071912
1031	GO:0072675	osteoclast fusion	7	5	0.96	0.00081	0.00081	0.0071912
1032	GO:1904732	regulation of electron transfer activity	7	5	0.96	0.00081	0.00081	0.0071912
1033	GO:1990144	intrinsic apoptotic signaling pathway in...	7	5	0.96	0.00081	0.00081	0.0071912
1034	GO:0051283	negative regulation of sequestering of c...	116	29	15.95	0.00084	0.00084	0.00745033
1035	GO:0010467	gene expression	4458	677	613.01	0.00085	0.00085	0.00753174
1036	GO:0002634	regulation of germinal center formation	10	6	1.38	0.00086	0.00086	0.00754021
1037	GO:0034454	microtubule anchoring at centrosome	10	6	1.38	0.00086	0.00086	0.00754021
1038	GO:0070244	negative regulation of thymocyte apoptot...	10	6	1.38	0.00086	0.00086	0.00754021
1039	GO:0070673	response to interleukin-18	10	6	1.38	0.00086	0.00086	0.00754021
1040	GO:0071888	macrophage apoptotic process	10	6	1.38	0.00086	0.00086	0.00754021
1041	GO:0072674	multinuclear osteoclast differentiation	10	6	1.38	0.00086	0.00086	0.00754021
1042	GO:1903800	positive regulation of production of miR...	10	6	1.38	0.00086	0.00086	0.00754021
1043	GO:1905245	regulation of aspartic-type peptidase ac...	10	6	1.38	0.00086	0.00086	0.00754021
1044	GO:2000109	regulation of macrophage apoptotic proce...	10	6	1.38	0.00086	0.00086	0.00754021
1045	GO:0034329	cell junction assembly	205	45	28.19	0.00086	0.00086	0.00754021
1046	GO:0030838	positive regulation of actin filament po...	90	24	12.38	0.00086	0.00086	0.00754021
1047	GO:0032731	positive regulation of interleukin-1 bet...	46	15	6.33	0.00087	0.00087	0.0076206
1048	GO:0046907	intracellular transport	1489	246	204.75	0.00088	0.00088	0.00770084
1049	GO:0002532	production of molecular mediator involve...	70	20	9.63	0.00089	0.00089	0.00778092
1050	GO:1990778	protein localization to cell periphery	341	68	46.89	0.0009	0.0009	0.00786086
1051	GO:0006275	regulation of DNA replication	106	27	14.58	0.00092	0.00092	0.00800505
1052	GO:0007043	cell-cell junction assembly	106	27	14.58	0.00092	0.00092	0.00800505
1053	GO:0002761	regulation of myeloid leukocyte differen...	122	30	16.78	0.00092	0.00092	0.00800505
1054	GO:0032273	positive regulation of protein polymeriz...	122	30	16.78	0.00092	0.00092	0.00800505
1055	GO:0071236	cellular response to antibiotic	133	32	18.29	0.00094	0.00094	0.00817132
1056	GO:0032481	positive regulation of type I interferon...	51	16	7.01	0.00095	0.00095	0.00825043
1057	GO:0010522	regulation of calcium ion transport into...	101	26	13.89	0.00096	0.00096	0.00832151
1058	GO:0051480	regulation of cytosolic calcium ion conc...	366	72	50.33	0.00096	0.00096	0.00832151
1059	GO:0050773	regulation of dendrite development	189	42	25.99	0.00098	0.00098	0.00848686
1060	GO:1903557	positive regulation of tumor necrosis fa...	96	25	13.2	0.00099	0.00099	0.00856537
1061	GO:0010952	positive regulation of peptidase activit...	161	37	22.14	0.001	0.001	0.00862747
1062	GO:0007080	mitotic metaphase plate congression	42	14	5.78	0.001	0.001	0.00862747
1063	GO:1902743	regulation of lamellipodium organization	42	14	5.78	0.001	0.001	0.00862747
1064	GO:0061138	morphogenesis of a branching epithelium	218	47	29.98	0.00101	0.00101	0.00868922
1065	GO:0007062	sister chromatid cohesion	56	17	7.7	0.00101	0.00101	0.00868922
1066	GO:0051403	stress-activated MAPK cascade	253	53	34.79	0.00101	0.00101	0.00868922
1067	GO:0032874	positive regulation of stress-activated ...	167	38	22.96	0.00104	0.00104	0.00893893
1068	GO:0051961	negative regulation of nervous system de...	355	70	48.82	0.00105	0.00105	0.00899958
1069	GO:0032870	cellular response to hormone stimulus	503	94	69.17	0.00105	0.00105	0.00899958
1070	GO:0051058	negative regulation of small GTPase medi...	61	18	8.39	0.00105	0.00105	0.00899958
1071	GO:0010921	regulation of phosphatase activity	123	30	16.91	0.00106	0.00106	0.00907681
1072	GO:0003177	pulmonary valve development	21	9	2.89	0.00107	0.00107	0.00912834
1073	GO:0051220	cytoplasmic sequestering of protein	21	9	2.89	0.00107	0.00107	0.00912834
1074	GO:0070230	positive regulation of lymphocyte apopto...	21	9	2.89	0.00107	0.00107	0.00912834
1075	GO:0070920	regulation of production of small RNA in...	21	9	2.89	0.00107	0.00107	0.00912834
1076	GO:0006925	inflammatory cell apoptotic process	25	10	3.44	0.00108	0.00108	0.00915405
1077	GO:0010458	exit from mitosis	25	10	3.44	0.00108	0.00108	0.00915405
1078	GO:0001885	endothelial cell development	66	19	9.08	0.00108	0.00108	0.00915405
1079	GO:0045669	positive regulation of osteoblast differ...	66	19	9.08	0.00108	0.00108	0.00915405
1080	GO:0072089	stem cell proliferation	134	32	18.43	0.00108	0.00108	0.00915405
1081	GO:0033143	regulation of intracellular steroid horm...	76	21	10.45	0.00108	0.00108	0.00915405
1082	GO:0051054	positive regulation of DNA metabolic pro...	242	51	33.28	0.00108	0.00108	0.00915405
1083	GO:0051145	smooth muscle cell differentiation	71	20	9.76	0.00109	0.00109	0.00923028
1084	GO:0043900	regulation of multi-organism process	380	74	52.25	0.0011	0.0011	0.00930637
1085	GO:0043370	regulation of CD4-positive, alpha-beta T...	47	15	6.46	0.00112	0.00112	0.00944942
1086	GO:0050850	positive regulation of calcium-mediated ...	47	15	6.46	0.00112	0.00112	0.00944942
1087	GO:0051282	regulation of sequestering of calcium io...	118	29	16.23	0.00112	0.00112	0.00944942
1088	GO:0032506	cytokinetic process	38	13	5.23	0.00115	0.00115	0.00968471
1089	GO:0051099	positive regulation of binding	202	44	27.78	0.00115	0.00115	0.00968471
1090	GO:0070372	regulation of ERK1 and ERK2 cascade	296	60	40.7	0.00116	0.00116	0.00975102
1091	GO:0014070	response to organic cyclic compound	618	112	84.98	0.00116	0.00116	0.00975102
1092	GO:0001763	morphogenesis of a branching structure	237	50	32.59	0.00118	0.00118	0.00991005
1093	GO:0032147	activation of protein kinase activity	243	51	33.41	0.00119	0.00119	0.00998489
1094	GO:0007019	microtubule depolymerization	52	16	7.15	0.0012	0.0012	0.0100596
1095	GO:0030593	neutrophil chemotaxis	92	24	12.65	0.00121	0.00121	0.0101249
1096	GO:0060998	regulation of dendritic spine developmen...	92	24	12.65	0.00121	0.00121	0.0101249
1097	GO:0002824	positive regulation of adaptive immune r...	124	30	17.05	0.00122	0.00122	0.01019
1098	GO:0010212	response to ionizing radiation	124	30	17.05	0.00122	0.00122	0.01019
1099	GO:0097190	apoptotic signaling pathway	600	109	82.51	0.00123	0.00123	0.0102642
1100	GO:0043401	steroid hormone mediated signaling pathw...	108	27	14.85	0.00124	0.00124	0.0103382
1101	GO:0051492	regulation of stress fiber assembly	87	23	11.96	0.00125	0.00125	0.0104121
1102	GO:0051047	positive regulation of secretion	512	95	70.4	0.00126	0.00126	0.0104385
1103	GO:0032615	interleukin-12 production	57	17	7.84	0.00126	0.00126	0.0104385
1104	GO:0045840	positive regulation of mitotic nuclear d...	57	17	7.84	0.00126	0.00126	0.0104385
1105	GO:0051310	metaphase plate congression	57	17	7.84	0.00126	0.00126	0.0104385
1106	GO:0042594	response to starvation	163	37	22.41	0.00126	0.00126	0.0104385
1107	GO:0071897	DNA biosynthetic process	163	37	22.41	0.00126	0.00126	0.0104385
1108	GO:0051208	sequestering of calcium ion	119	29	16.36	0.00129	0.00129	0.0106582
1109	GO:2000249	regulation of actin cytoskeleton reorgan...	34	12	4.68	0.00129	0.00129	0.0106582
1110	GO:2000516	positive regulation of CD4-positive, alp...	34	12	4.68	0.00129	0.00129	0.0106582
1111	GO:0010523	negative regulation of calcium ion trans...	14	7	1.93	0.0013	0.0013	0.0106926
1112	GO:0030950	establishment or maintenance of actin cy...	14	7	1.93	0.0013	0.0013	0.0106926
1113	GO:0043650	dicarboxylic acid biosynthetic process	14	7	1.93	0.0013	0.0013	0.0106926
1114	GO:0051782	negative regulation of cell division	14	7	1.93	0.0013	0.0013	0.0106926
1115	GO:1905063	regulation of vascular smooth muscle cel...	14	7	1.93	0.0013	0.0013	0.0106926
1116	GO:0033157	regulation of intracellular protein tran...	209	45	28.74	0.00131	0.00131	0.0107556
1117	GO:0032651	regulation of interleukin-1 beta product...	72	20	9.9	0.00131	0.00131	0.0107556
1118	GO:1903169	regulation of calcium ion transmembrane ...	158	36	21.73	0.00136	0.00136	0.0111462
1119	GO:0001910	regulation of leukocyte mediated cytotox...	98	25	13.48	0.00136	0.00136	0.0111462
1120	GO:0061982	meiosis I cell cycle process	114	28	15.68	0.00137	0.00137	0.0112181
1121	GO:0001678	cellular glucose homeostasis	147	34	20.21	0.00139	0.00139	0.0113717
1122	GO:0048640	negative regulation of developmental gro...	125	30	17.19	0.0014	0.0014	0.0114433
1123	GO:1902749	regulation of cell cycle G2/M phase tran...	93	24	12.79	0.00142	0.00142	0.0115861
1124	GO:1901214	regulation of neuron death	359	70	49.37	0.00142	0.00142	0.0115861
1125	GO:0002724	regulation of T cell cytokine production	30	11	4.13	0.00143	0.00143	0.0116161
1126	GO:0043457	regulation of cellular respiration	30	11	4.13	0.00143	0.00143	0.0116161
1127	GO:0048535	lymph node development	30	11	4.13	0.00143	0.00143	0.0116161
1128	GO:0061082	myeloid leukocyte cytokine production	30	11	4.13	0.00143	0.00143	0.0116161
1129	GO:1902745	positive regulation of lamellipodium org...	30	11	4.13	0.00143	0.00143	0.0116161
1130	GO:0001843	neural tube closure	109	27	14.99	0.00144	0.00144	0.0116869
1131	GO:0048639	positive regulation of developmental gro...	210	45	28.88	0.00145	0.00145	0.0117473
1132	GO:0071496	cellular response to external stimulus	251	52	34.51	0.00145	0.00145	0.0117473
1133	GO:0033077	T cell differentiation in thymus	88	23	12.1	0.00147	0.00147	0.0118988
1134	GO:0002821	positive regulation of adaptive immune r...	131	31	18.01	0.0015	0.0015	0.012131
1135	GO:0031076	embryonic camera-type eye development	39	13	5.36	0.00151	0.00151	0.0121796
1136	GO:0032620	interleukin-17 production	39	13	5.36	0.00151	0.00151	0.0121796
1137	GO:0034105	positive regulation of tissue remodeling	39	13	5.36	0.00151	0.00151	0.0121796
1138	GO:0043242	negative regulation of protein complex d...	83	22	11.41	0.00152	0.00152	0.0122495
1139	GO:0030952	establishment or maintenance of cytoskel...	18	8	2.48	0.00153	0.00153	0.0122654
1140	GO:0036119	response to platelet-derived growth fact...	18	8	2.48	0.00153	0.00153	0.0122654
1141	GO:0044321	response to leptin	18	8	2.48	0.00153	0.00153	0.0122654
1142	GO:0006874	cellular calcium ion homeostasis	465	87	63.94	0.00153	0.00153	0.0122654
1143	GO:0051147	regulation of muscle cell differentiatio...	159	36	21.86	0.00153	0.00153	0.0122654
1144	GO:0001659	temperature homeostasis	176	39	24.2	0.00153	0.00153	0.0122654
1145	GO:0072574	hepatocyte proliferation	26	10	3.58	0.00154	0.00154	0.012324
1146	GO:0072575	epithelial cell proliferation involved i...	26	10	3.58	0.00154	0.00154	0.012324
1147	GO:0070231	T cell apoptotic process	58	17	7.98	0.00156	0.00156	0.0124732
1148	GO:0002526	acute inflammatory response	115	28	15.81	0.00157	0.00157	0.0125422
1149	GO:0048754	branching morphogenesis of an epithelial...	182	40	25.03	0.00158	0.00158	0.0125598
1150	GO:1901889	negative regulation of cell junction ass...	22	9	3.03	0.00159	0.00159	0.0125598
1151	GO:0032677	regulation of interleukin-8 production	63	18	8.66	0.00159	0.00159	0.0125598
1152	GO:1903556	negative regulation of tumor necrosis fa...	63	18	8.66	0.00159	0.00159	0.0125598
1153	GO:0006742	NADP catabolic process	5	4	0.69	0.00159	0.00159	0.0125598
1154	GO:0034165	positive regulation of toll-like recepto...	5	4	0.69	0.00159	0.00159	0.0125598
1155	GO:0042091	interleukin-10 biosynthetic process	5	4	0.69	0.00159	0.00159	0.0125598
1156	GO:0045074	regulation of interleukin-10 biosyntheti...	5	4	0.69	0.00159	0.00159	0.0125598
1157	GO:0051256	mitotic spindle midzone assembly	5	4	0.69	0.00159	0.00159	0.0125598
1158	GO:2001186	negative regulation of CD8-positive, alp...	5	4	0.69	0.00159	0.00159	0.0125598
1159	GO:0110020	regulation of actomyosin structure organ...	99	25	13.61	0.00159	0.00159	0.0125598
1160	GO:0002637	regulation of immunoglobulin production	68	19	9.35	0.00159	0.00159	0.0125598
1161	GO:0043407	negative regulation of MAP kinase activi...	68	19	9.35	0.00159	0.00159	0.0125598
1162	GO:0035690	cellular response to drug	312	62	42.9	0.00161	0.00161	0.0127068
1163	GO:0043123	positive regulation of I-kappaB kinase/N...	110	27	15.13	0.00166	0.00166	0.0130789
1164	GO:0060606	tube closure	110	27	15.13	0.00166	0.00166	0.0130789
1165	GO:0034135	regulation of toll-like receptor 2 signa...	11	6	1.51	0.00167	0.00167	0.0131351
1166	GO:0030520	intracellular estrogen receptor signalin...	44	14	6.05	0.00167	0.00167	0.0131351
1167	GO:0002244	hematopoietic progenitor cell differenti...	143	33	19.66	0.00168	0.00168	0.0132025
1168	GO:0043467	regulation of generation of precursor me...	121	29	16.64	0.0017	0.0017	0.0133482
1169	GO:0050768	negative regulation of neurogenesis	331	65	45.52	0.00172	0.00172	0.0134822
1170	GO:0032733	positive regulation of interleukin-10 pr...	35	12	4.81	0.00172	0.00172	0.0134822
1171	GO:0010721	negative regulation of cell development	380	73	52.25	0.00173	0.00173	0.013549
1172	GO:0034502	protein localization to chromosome	84	22	11.55	0.00179	0.00179	0.0140069
1173	GO:0014020	primary neural tube formation	116	28	15.95	0.00181	0.00181	0.0141393
1174	GO:0022414	reproductive process	1341	221	184.4	0.00181	0.00181	0.0141393
1175	GO:0050801	ion homeostasis	787	137	108.22	0.00182	0.00182	0.0141932
1176	GO:0010811	positive regulation of cell-substrate ad...	127	30	17.46	0.00182	0.00182	0.0141932
1177	GO:1990845	adaptive thermogenesis	155	35	21.31	0.00185	0.00185	0.0144149
1178	GO:2001233	regulation of apoptotic signaling pathwa...	412	78	56.65	0.00187	0.00187	0.0145584
1179	GO:0000003	reproduction	1342	221	184.54	0.00188	0.00188	0.0146238
1180	GO:0032729	positive regulation of interferon-gamma ...	74	20	10.18	0.00189	0.00189	0.0146891
1181	GO:0048813	dendrite morphogenesis	178	39	24.48	0.0019	0.0019	0.0147322
1182	GO:0007406	negative regulation of neuroblast prolif...	8	5	1.1	0.00191	0.00191	0.0147322
1183	GO:0016321	female meiosis chromosome segregation	8	5	1.1	0.00191	0.00191	0.0147322
1184	GO:0034144	negative regulation of toll-like recepto...	8	5	1.1	0.00191	0.00191	0.0147322
1185	GO:0140059	dendrite arborization	8	5	1.1	0.00191	0.00191	0.0147322
1186	GO:1905064	negative regulation of vascular smooth m...	8	5	1.1	0.00191	0.00191	0.0147322
1187	GO:2000601	positive regulation of Arp2/3 complex-me...	8	5	1.1	0.00191	0.00191	0.0147322
1188	GO:0048286	lung alveolus development	59	17	8.11	0.00191	0.00191	0.0147322
1189	GO:0060324	face development	59	17	8.11	0.00191	0.00191	0.0147322
1190	GO:0097193	intrinsic apoptotic signaling pathway	290	58	39.88	0.00192	0.00192	0.0147845
1191	GO:0060997	dendritic spine morphogenesis	69	19	9.49	0.00192	0.00192	0.0147845
1192	GO:0034404	nucleobase-containing small molecule bio...	161	36	22.14	0.00193	0.00193	0.0148241
1193	GO:0045123	cellular extravasation	64	18	8.8	0.00193	0.00193	0.0148241
1194	GO:1904377	positive regulation of protein localizat...	64	18	8.8	0.00193	0.00193	0.0148241
1195	GO:0018210	peptidyl-threonine modification	133	31	18.29	0.00194	0.00194	0.0148388
1196	GO:0032755	positive regulation of interleukin-6 pro...	95	24	13.06	0.00194	0.00194	0.0148388
1197	GO:0032760	positive regulation of tumor necrosis fa...	95	24	13.06	0.00194	0.00194	0.0148388
1198	GO:0045577	regulation of B cell differentiation	31	11	4.26	0.00194	0.00194	0.0148388
1199	GO:1905314	semi-lunar valve development	31	11	4.26	0.00194	0.00194	0.0148388
1200	GO:0110111	negative regulation of animal organ morp...	40	13	5.5	0.00195	0.00195	0.0149029
1201	GO:0014812	muscle cell migration	106	26	14.58	0.00203	0.00203	0.0155014
1202	GO:0006066	alcohol metabolic process	309	61	42.49	0.00206	0.00206	0.0157174
1203	GO:0051092	positive regulation of NF-kappaB transcr...	128	30	17.6	0.00207	0.00207	0.0157805
1204	GO:0051924	regulation of calcium ion transport	267	54	36.71	0.00209	0.00209	0.0159198
1205	GO:0070374	positive regulation of ERK1 and ERK2 cas...	208	44	28.6	0.00212	0.00212	0.0160815
1206	GO:0045010	actin nucleation	45	14	6.19	0.00212	0.00212	0.0160815
1207	GO:0050702	interleukin-1 beta secretion	45	14	6.19	0.00212	0.00212	0.0160815
1208	GO:0050704	regulation of interleukin-1 secretion	45	14	6.19	0.00212	0.00212	0.0160815
1209	GO:0072503	cellular divalent inorganic cation homeo...	489	90	67.24	0.00212	0.00212	0.0160815
1210	GO:0030518	intracellular steroid hormone receptor s...	101	25	13.89	0.00214	0.00214	0.016153
1211	GO:0031342	negative regulation of cell killing	27	10	3.71	0.00214	0.00214	0.016153
1212	GO:0032957	inositol trisphosphate metabolic process	27	10	3.71	0.00214	0.00214	0.016153
1213	GO:0072395	signal transduction involved in cell cyc...	27	10	3.71	0.00214	0.00214	0.016153
1214	GO:0072401	signal transduction involved in DNA inte...	27	10	3.71	0.00214	0.00214	0.016153
1215	GO:0072422	signal transduction involved in DNA dama...	27	10	3.71	0.00214	0.00214	0.016153
1216	GO:0045655	regulation of monocyte differentiation	15	7	2.06	0.00215	0.00215	0.0161753
1217	GO:0051382	kinetochore assembly	15	7	2.06	0.00215	0.00215	0.0161753
1218	GO:0071404	cellular response to low-density lipopro...	15	7	2.06	0.00215	0.00215	0.0161753
1219	GO:2000647	negative regulation of stem cell prolife...	15	7	2.06	0.00215	0.00215	0.0161753
1220	GO:0010923	negative regulation of phosphatase activ...	80	21	11	0.00219	0.00219	0.0164492
1221	GO:0048675	axon extension	134	31	18.43	0.00219	0.00219	0.0164492
1222	GO:0009790	embryo development	1186	197	163.09	0.0022	0.0022	0.0164973
1223	GO:0046620	regulation of organ growth	112	27	15.4	0.0022	0.0022	0.0164973
1224	GO:2001242	regulation of intrinsic apoptotic signal...	168	37	23.1	0.00223	0.00223	0.0167086
1225	GO:0090329	regulation of DNA-dependent DNA replicat...	50	15	6.88	0.00224	0.00224	0.0167698
1226	GO:0055024	regulation of cardiac muscle tissue deve...	96	24	13.2	0.00226	0.00226	0.016892
1227	GO:0042593	glucose homeostasis	250	51	34.38	0.00226	0.00226	0.016892
1228	GO:0007435	salivary gland morphogenesis	36	12	4.95	0.00227	0.00227	0.0169391
1229	GO:0032633	interleukin-4 production	36	12	4.95	0.00227	0.00227	0.0169391
1230	GO:0003176	aortic valve development	23	9	3.16	0.00229	0.00229	0.0170191
1231	GO:0010592	positive regulation of lamellipodium ass...	23	9	3.16	0.00229	0.00229	0.0170191
1232	GO:0010874	regulation of cholesterol efflux	23	9	3.16	0.00229	0.00229	0.0170191
1233	GO:0072677	eosinophil migration	23	9	3.16	0.00229	0.00229	0.0170191
1234	GO:0010977	negative regulation of neuron projection...	174	38	23.93	0.00229	0.00229	0.0170191
1235	GO:0034762	regulation of transmembrane transport	560	101	77	0.0023	0.0023	0.0170796
1236	GO:0002902	regulation of B cell apoptotic process	19	8	2.61	0.00232	0.00232	0.0171725
1237	GO:0045953	negative regulation of natural killer ce...	19	8	2.61	0.00232	0.00232	0.0171725
1238	GO:0060099	regulation of phagocytosis, engulfment	19	8	2.61	0.00232	0.00232	0.0171725
1239	GO:1904754	positive regulation of vascular associat...	19	8	2.61	0.00232	0.00232	0.0171725
1240	GO:0030032	lamellipodium assembly	65	18	8.94	0.00233	0.00233	0.0172049
1241	GO:0043647	inositol phosphate metabolic process	65	18	8.94	0.00233	0.00233	0.0172049
1242	GO:0046847	filopodium assembly	60	17	8.25	0.00233	0.00233	0.0172049
1243	GO:0032092	positive regulation of protein binding	107	26	14.71	0.00234	0.00234	0.0172509
1244	GO:0048259	regulation of receptor-mediated endocyto...	107	26	14.71	0.00234	0.00234	0.0172509
1245	GO:0016331	morphogenesis of embryonic epithelium	180	39	24.75	0.00235	0.00235	0.0173107
1246	GO:0006476	protein deacetylation	91	23	12.51	0.00237	0.00237	0.017444
1247	GO:1901615	organic hydroxy compound metabolic proce...	472	87	64.9	0.00239	0.00239	0.0175771
1248	GO:0033002	muscle cell proliferation	227	47	31.21	0.00241	0.00241	0.01771
1249	GO:0010035	response to inorganic substance	441	82	60.64	0.00244	0.00244	0.0179161
1250	GO:0048598	embryonic morphogenesis	625	111	85.94	0.00245	0.00245	0.0179608
1251	GO:0042692	muscle cell differentiation	385	73	52.94	0.00245	0.00245	0.0179608
1252	GO:0033500	carbohydrate homeostasis	251	51	34.51	0.00246	0.00246	0.0180197
1253	GO:0051225	spindle assembly	102	25	14.03	0.00247	0.00247	0.0180641
1254	GO:0043648	dicarboxylic acid metabolic process	86	22	11.83	0.00247	0.00247	0.0180641
1255	GO:0033628	regulation of cell adhesion mediated by ...	41	13	5.64	0.00251	0.00251	0.0183128
1256	GO:0038083	peptidyl-tyrosine autophosphorylation	41	13	5.64	0.00251	0.00251	0.0183128
1257	GO:1903707	negative regulation of hemopoiesis	152	34	20.9	0.00251	0.00251	0.0183128
1258	GO:0052548	regulation of endopeptidase activity	330	64	45.38	0.00253	0.00253	0.0184441
1259	GO:0002446	neutrophil mediated immunity	32	11	4.4	0.0026	0.0026	0.0188943
1260	GO:0050716	positive regulation of interleukin-1 sec...	32	11	4.4	0.0026	0.0026	0.0188943
1261	GO:0097242	amyloid-beta clearance	32	11	4.4	0.0026	0.0026	0.0188943
1262	GO:1902624	positive regulation of neutrophil migrat...	32	11	4.4	0.0026	0.0026	0.0188943
1263	GO:0061351	neural precursor cell proliferation	181	39	24.89	0.00261	0.00261	0.018907
1264	GO:0010660	regulation of muscle cell apoptotic proc...	97	24	13.34	0.00261	0.00261	0.018907
1265	GO:0045778	positive regulation of ossification	97	24	13.34	0.00261	0.00261	0.018907
1266	GO:0050848	regulation of calcium-mediated signaling	97	24	13.34	0.00261	0.00261	0.018907
1267	GO:0043507	positive regulation of JUN kinase activi...	76	20	10.45	0.00267	0.00267	0.0192504
1268	GO:1904062	regulation of cation transmembrane trans...	343	66	47.17	0.00267	0.00267	0.0192504
1269	GO:0021532	neural tube patterning	46	14	6.33	0.00267	0.00267	0.0192504
1270	GO:0032757	positive regulation of interleukin-8 pro...	46	14	6.33	0.00267	0.00267	0.0192504
1271	GO:0045581	negative regulation of T cell differenti...	46	14	6.33	0.00267	0.00267	0.0192504
1272	GO:0048247	lymphocyte chemotaxis	46	14	6.33	0.00267	0.00267	0.0192504
1273	GO:0043523	regulation of neuron apoptotic process	258	52	35.48	0.00269	0.00269	0.0193794
1274	GO:0030182	neuron differentiation	1446	235	198.84	0.0027	0.0027	0.0194362
1275	GO:0097306	cellular response to alcohol	71	19	9.76	0.00274	0.00274	0.0197087
1276	GO:0035305	negative regulation of dephosphorylation	92	23	12.65	0.00275	0.00275	0.0197496
1277	GO:1901989	positive regulation of cell cycle phase ...	92	23	12.65	0.00275	0.00275	0.0197496
1278	GO:0045637	regulation of myeloid cell differentiati...	205	43	28.19	0.00279	0.00279	0.0200212
1279	GO:0032623	interleukin-2 production	66	18	9.08	0.0028	0.0028	0.0200772
1280	GO:0055074	calcium ion homeostasis	481	88	66.14	0.00282	0.00282	0.0202049
1281	GO:0002673	regulation of acute inflammatory respons...	61	17	8.39	0.00283	0.00283	0.0202607
1282	GO:2000116	regulation of cysteine-type endopeptidas...	223	46	30.66	0.00287	0.00287	0.020531
1283	GO:0072659	protein localization to plasma membrane	277	55	38.09	0.0029	0.0029	0.0207133
1284	GO:0065004	protein-DNA complex assembly	159	35	21.86	0.0029	0.0029	0.0207133
1285	GO:0033005	positive regulation of mast cell activat...	28	10	3.85	0.00293	0.00293	0.0208753
1286	GO:0032392	DNA geometric change	37	12	5.09	0.00294	0.00294	0.0208753
1287	GO:0042092	type 2 immune response	37	12	5.09	0.00294	0.00294	0.0208753
1288	GO:0046006	regulation of activated T cell prolifera...	37	12	5.09	0.00294	0.00294	0.0208753
1289	GO:0046854	phosphatidylinositol phosphorylation	37	12	5.09	0.00294	0.00294	0.0208753
1290	GO:0002730	regulation of dendritic cell cytokine pr...	12	6	1.65	0.00295	0.00295	0.0208753
1291	GO:0007100	mitotic centrosome separation	12	6	1.65	0.00295	0.00295	0.0208753
1292	GO:0007135	meiosis II	12	6	1.65	0.00295	0.00295	0.0208753
1293	GO:0033004	negative regulation of mast cell activat...	12	6	1.65	0.00295	0.00295	0.0208753
1294	GO:0043312	neutrophil degranulation	12	6	1.65	0.00295	0.00295	0.0208753
1295	GO:0051280	negative regulation of release of seques...	12	6	1.65	0.00295	0.00295	0.0208753
1296	GO:0061983	meiosis II cell cycle process	12	6	1.65	0.00295	0.00295	0.0208753
1297	GO:0001841	neural tube formation	131	30	18.01	0.00301	0.00301	0.0212835
1298	GO:0007127	meiosis I	109	26	14.99	0.00307	0.00307	0.021691
1299	GO:0062012	regulation of small molecule metabolic p...	345	66	47.44	0.00309	0.00309	0.0218155
1300	GO:0045927	positive regulation of growth	290	57	39.88	0.00311	0.00311	0.021923
1301	GO:0006873	cellular ion homeostasis	636	112	87.46	0.00311	0.00311	0.021923
1302	GO:0010594	regulation of endothelial cell migration	154	34	21.18	0.00314	0.00314	0.0221175
1303	GO:0003007	heart morphogenesis	266	53	36.58	0.00317	0.00317	0.0223116
1304	GO:0002823	negative regulation of adaptive immune r...	42	13	5.78	0.00318	0.00318	0.0223649
1305	GO:0050852	T cell receptor signaling pathway	126	29	17.33	0.00323	0.00323	0.0226991
1306	GO:0045453	bone resorption	72	19	9.9	0.00325	0.00325	0.0228047
1307	GO:0051155	positive regulation of striated muscle c...	72	19	9.9	0.00325	0.00325	0.0228047
1308	GO:0032386	regulation of intracellular transport	433	80	59.54	0.00326	0.00326	0.0228574
1309	GO:0046661	male sex differentiation	143	32	19.66	0.00328	0.00328	0.0229625
1310	GO:2000181	negative regulation of blood vessel morp...	115	27	15.81	0.00328	0.00328	0.0229625
1311	GO:0097696	STAT cascade	166	36	22.83	0.00332	0.00332	0.0232248
1312	GO:0043550	regulation of lipid kinase activity	47	14	6.46	0.00333	0.00333	0.0232593
1313	GO:0051489	regulation of filopodium assembly	47	14	6.46	0.00333	0.00333	0.0232593
1314	GO:0002863	positive regulation of inflammatory resp...	16	7	2.2	0.00338	0.00338	0.0234241
1315	GO:0003159	morphogenesis of an endothelium	16	7	2.2	0.00338	0.00338	0.0234241
1316	GO:0032688	negative regulation of interferon-beta p...	16	7	2.2	0.00338	0.00338	0.0234241
1317	GO:0033631	cell-cell adhesion mediated by integrin	16	7	2.2	0.00338	0.00338	0.0234241
1318	GO:0034134	toll-like receptor 2 signaling pathway	16	7	2.2	0.00338	0.00338	0.0234241
1319	GO:0046629	gamma-delta T cell activation	16	7	2.2	0.00338	0.00338	0.0234241
1320	GO:0061154	endothelial tube morphogenesis	16	7	2.2	0.00338	0.00338	0.0234241
1321	GO:1904375	regulation of protein localization to ce...	132	30	18.15	0.00339	0.00339	0.0234241
1322	GO:0006606	protein import into nucleus	149	33	20.49	0.0034	0.0034	0.0234241
1323	GO:0032720	negative regulation of tumor necrosis fa...	62	17	8.53	0.0034	0.0034	0.0234241
1324	GO:0045471	response to ethanol	62	17	8.53	0.0034	0.0034	0.0234241
1325	GO:0048008	platelet-derived growth factor receptor ...	62	17	8.53	0.0034	0.0034	0.0234241
1326	GO:0051926	negative regulation of calcium ion trans...	62	17	8.53	0.0034	0.0034	0.0234241
1327	GO:0002523	leukocyte migration involved in inflamma...	20	8	2.75	0.00341	0.00341	0.0234241
1328	GO:0002716	negative regulation of natural killer ce...	20	8	2.75	0.00341	0.00341	0.0234241
1329	GO:0007035	vacuolar acidification	20	8	2.75	0.00341	0.00341	0.0234241
1330	GO:0045624	positive regulation of T-helper cell dif...	20	8	2.75	0.00341	0.00341	0.0234241
1331	GO:0097320	plasma membrane tubulation	20	8	2.75	0.00341	0.00341	0.0234241
1332	GO:1905153	regulation of membrane invagination	20	8	2.75	0.00341	0.00341	0.0234241
1333	GO:0031529	ruffle organization	52	15	7.15	0.00341	0.00341	0.0234241
1334	GO:0061614	pri-miRNA transcription by RNA polymeras...	52	15	7.15	0.00341	0.00341	0.0234241
1335	GO:0010543	regulation of platelet activation	33	11	4.54	0.00342	0.00342	0.0234241
1336	GO:0032660	regulation of interleukin-17 production	33	11	4.54	0.00342	0.00342	0.0234241
1337	GO:0048679	regulation of axon regeneration	33	11	4.54	0.00342	0.00342	0.0234241
1338	GO:1901976	regulation of cell cycle checkpoint	33	11	4.54	0.00342	0.00342	0.0234241
1339	GO:0031668	cellular response to extracellular stimu...	219	45	30.11	0.00342	0.00342	0.0234241
1340	GO:0010656	negative regulation of muscle cell apopt...	57	16	7.84	0.00343	0.00343	0.023475
1341	GO:0006816	calcium ion transport	415	77	57.07	0.00344	0.00344	0.0235259
1342	GO:1905477	positive regulation of protein localizat...	99	24	13.61	0.00348	0.00348	0.0237817
1343	GO:0042063	gliogenesis	316	61	43.45	0.0035	0.0035	0.0239006
1344	GO:0090100	positive regulation of transmembrane rec...	110	26	15.13	0.00351	0.00351	0.023951
1345	GO:0097581	lamellipodium organization	83	21	11.41	0.00353	0.00353	0.0240696
1346	GO:0016051	carbohydrate biosynthetic process	190	40	26.13	0.00358	0.00358	0.0243743
1347	GO:1990138	neuron projection extension	190	40	26.13	0.00358	0.00358	0.0243743
1348	GO:0061024	membrane organization	639	112	87.87	0.00363	0.00363	0.0246964
1349	GO:1902882	regulation of response to oxidative stre...	94	23	12.93	0.00369	0.00369	0.0250674
1350	GO:2001020	regulation of response to DNA damage sti...	208	43	28.6	0.00369	0.00369	0.0250674
1351	GO:0071417	cellular response to organonitrogen comp...	454	83	62.43	0.00371	0.00371	0.0251846
1352	GO:0030278	regulation of ossification	214	44	29.43	0.00372	0.00372	0.0252152
1353	GO:0042742	defense response to bacterium	214	44	29.43	0.00372	0.00372	0.0252152
1354	GO:0043551	regulation of phosphatidylinositol 3-kin...	38	12	5.23	0.00377	0.00377	0.0254975
1355	GO:0045005	DNA-dependent DNA replication maintenanc...	38	12	5.23	0.00377	0.00377	0.0254975
1356	GO:1900026	positive regulation of substrate adhesio...	38	12	5.23	0.00377	0.00377	0.0254975
1357	GO:0072657	protein localization to membrane	537	96	73.84	0.00379	0.00379	0.0256139
1358	GO:0070922	small RNA loading onto RISC	9	5	1.24	0.00381	0.00381	0.0256923
1359	GO:0090713	immunological memory process	9	5	1.24	0.00381	0.00381	0.0256923
1360	GO:2001187	positive regulation of CD8-positive, alp...	9	5	1.24	0.00381	0.00381	0.0256923
1361	GO:0001837	epithelial to mesenchymal transition	133	30	18.29	0.00382	0.00382	0.0257408
1362	GO:0007260	tyrosine phosphorylation of STAT protein	73	19	10.04	0.00384	0.00384	0.0258187
1363	GO:0051785	positive regulation of nuclear division	73	19	10.04	0.00384	0.00384	0.0258187
1364	GO:2000779	regulation of double-strand break repair	73	19	10.04	0.00384	0.00384	0.0258187
1365	GO:0070301	cellular response to hydrogen peroxide	89	22	12.24	0.0039	0.0039	0.0262029
1366	GO:0006536	glutamate metabolic process	29	10	3.99	0.00393	0.00393	0.0262889
1367	GO:0006734	NADH metabolic process	29	10	3.99	0.00393	0.00393	0.0262889
1368	GO:0032673	regulation of interleukin-4 production	29	10	3.99	0.00393	0.00393	0.0262889
1369	GO:0043302	positive regulation of leukocyte degranu...	29	10	3.99	0.00393	0.00393	0.0262889
1370	GO:0050718	positive regulation of interleukin-1 bet...	29	10	3.99	0.00393	0.00393	0.0262889
1371	GO:0042493	response to drug	810	138	111.38	0.00393	0.00393	0.0262889
1372	GO:1903725	regulation of phospholipid metabolic pro...	68	18	9.35	0.00397	0.00397	0.0265371
1373	GO:0019363	pyridine nucleotide biosynthetic process	100	24	13.75	0.00399	0.00399	0.0266513
1374	GO:0070588	calcium ion transmembrane transport	275	54	37.81	0.00401	0.00401	0.0267654
1375	GO:0030003	cellular cation homeostasis	622	109	85.53	0.0041	0.0041	0.0273463
1376	GO:0055123	digestive system development	128	29	17.6	0.00411	0.00411	0.027393
1377	GO:0051653	spindle localization	48	14	6.6	0.00412	0.00412	0.0273999
1378	GO:0061005	cell differentiation involved in kidney ...	48	14	6.6	0.00412	0.00412	0.0273999
1379	GO:2000725	regulation of cardiac muscle cell differ...	48	14	6.6	0.00412	0.00412	0.0273999
1380	GO:0072507	divalent inorganic cation homeostasis	513	92	70.54	0.00413	0.00413	0.0274465
1381	GO:0032663	regulation of interleukin-2 production	58	16	7.98	0.00414	0.00414	0.0274732
1382	GO:0045744	negative regulation of G protein-coupled...	58	16	7.98	0.00414	0.00414	0.0274732
1383	GO:0032608	interferon-beta production	53	15	7.29	0.00416	0.00416	0.0275262
1384	GO:0043666	regulation of phosphoprotein phosphatase...	53	15	7.29	0.00416	0.00416	0.0275262
1385	GO:0072698	protein localization to microtubule cyto...	53	15	7.29	0.00416	0.00416	0.0275262
1386	GO:1900024	regulation of substrate adhesion-depende...	53	15	7.29	0.00416	0.00416	0.0275262
1387	GO:0008584	male gonad development	117	27	16.09	0.00422	0.00422	0.0275976
1388	GO:0043491	protein kinase B signaling	180	38	24.75	0.00423	0.00423	0.0275976
1389	GO:0044843	cell cycle G1/S phase transition	180	38	24.75	0.00423	0.00423	0.0275976
1390	GO:0000022	mitotic spindle elongation	6	4	0.83	0.00424	0.00424	0.0275976
1391	GO:0000147	actin cortical patch assembly	6	4	0.83	0.00424	0.00424	0.0275976
1392	GO:0000912	assembly of actomyosin apparatus involve...	6	4	0.83	0.00424	0.00424	0.0275976
1393	GO:0000915	actomyosin contractile ring assembly	6	4	0.83	0.00424	0.00424	0.0275976
1394	GO:0001923	B-1 B cell differentiation	6	4	0.83	0.00424	0.00424	0.0275976
1395	GO:0019364	pyridine nucleotide catabolic process	6	4	0.83	0.00424	0.00424	0.0275976
1396	GO:0031585	regulation of inositol 1,4,5-trisphospha...	6	4	0.83	0.00424	0.00424	0.0275976
1397	GO:0035405	histone-threonine phosphorylation	6	4	0.83	0.00424	0.00424	0.0275976
1398	GO:0035655	interleukin-18-mediated signaling pathwa...	6	4	0.83	0.00424	0.00424	0.0275976
1399	GO:0044396	actin cortical patch organization	6	4	0.83	0.00424	0.00424	0.0275976
1400	GO:0044837	actomyosin contractile ring organization	6	4	0.83	0.00424	0.00424	0.0275976
1401	GO:0045588	positive regulation of gamma-delta T cel...	6	4	0.83	0.00424	0.00424	0.0275976
1402	GO:0045656	negative regulation of monocyte differen...	6	4	0.83	0.00424	0.00424	0.0275976
1403	GO:0046645	positive regulation of gamma-delta T cel...	6	4	0.83	0.00424	0.00424	0.0275976
1404	GO:0051666	actin cortical patch localization	6	4	0.83	0.00424	0.00424	0.0275976
1405	GO:0060684	epithelial-mesenchymal cell signaling	6	4	0.83	0.00424	0.00424	0.0275976
1406	GO:1900028	negative regulation of ruffle assembly	6	4	0.83	0.00424	0.00424	0.0275976
1407	GO:1903238	positive regulation of leukocyte tetheri...	6	4	0.83	0.00424	0.00424	0.0275976
1408	GO:1904959	regulation of cytochrome-c oxidase activ...	6	4	0.83	0.00424	0.00424	0.0275976
1409	GO:2000110	negative regulation of macrophage apopto...	6	4	0.83	0.00424	0.00424	0.0275976
1410	GO:0019722	calcium-mediated signaling	204	42	28.05	0.0044	0.0044	0.0286187
1411	GO:0032480	negative regulation of type I interferon...	25	9	3.44	0.00443	0.00443	0.0286715
1412	GO:0032515	negative regulation of phosphoprotein ph...	25	9	3.44	0.00443	0.00443	0.0286715
1413	GO:0044342	type B pancreatic cell proliferation	25	9	3.44	0.00443	0.00443	0.0286715
1414	GO:0045737	positive regulation of cyclin-dependent ...	25	9	3.44	0.00443	0.00443	0.0286715
1415	GO:0055094	response to lipoprotein particle	25	9	3.44	0.00443	0.00443	0.0286715
1416	GO:1904738	vascular associated smooth muscle cell m...	25	9	3.44	0.00443	0.00443	0.0286715
1417	GO:1904752	regulation of vascular associated smooth...	25	9	3.44	0.00443	0.00443	0.0286715
1418	GO:0051452	intracellular pH reduction	34	11	4.68	0.00444	0.00444	0.0286957
1419	GO:0071539	protein localization to centrosome	34	11	4.68	0.00444	0.00444	0.0286957
1420	GO:1901880	negative regulation of protein depolymer...	74	19	10.18	0.00452	0.00452	0.0291922
1421	GO:0008643	carbohydrate transport	146	32	20.08	0.00458	0.00458	0.0295589
1422	GO:0001503	ossification	357	67	49.09	0.00461	0.00461	0.0297316
1423	GO:0032637	interleukin-8 production	69	18	9.49	0.0047	0.0047	0.0302907
1424	GO:0014015	positive regulation of gliogenesis	85	21	11.69	0.00477	0.00477	0.0306772
1425	GO:0060968	regulation of gene silencing	85	21	11.69	0.00477	0.00477	0.0306772
1426	GO:0046546	development of primary male sexual chara...	118	27	16.23	0.00477	0.00477	0.0306772
1427	GO:0045055	regulated exocytosis	253	50	34.79	0.0048	0.0048	0.0308242
1428	GO:2001056	positive regulation of cysteine-type end...	135	30	18.56	0.0048	0.0048	0.0308242
1429	GO:0006268	DNA unwinding involved in DNA replicatio...	13	6	1.79	0.00485	0.00485	0.0308242
1430	GO:0032060	bleb assembly	13	6	1.79	0.00485	0.00485	0.0308242
1431	GO:0033147	negative regulation of intracellular est...	13	6	1.79	0.00485	0.00485	0.0308242
1432	GO:0035721	intraciliary retrograde transport	13	6	1.79	0.00485	0.00485	0.0308242
1433	GO:0046606	negative regulation of centrosome cycle	13	6	1.79	0.00485	0.00485	0.0308242
1434	GO:0051299	centrosome separation	13	6	1.79	0.00485	0.00485	0.0308242
1435	GO:0051315	attachment of mitotic spindle microtubul...	13	6	1.79	0.00485	0.00485	0.0308242
1436	GO:0060391	positive regulation of SMAD protein sign...	13	6	1.79	0.00485	0.00485	0.0308242
1437	GO:0061140	lung secretory cell differentiation	13	6	1.79	0.00485	0.00485	0.0308242
1438	GO:0031579	membrane raft organization	21	8	2.89	0.00485	0.00485	0.0308242
1439	GO:0032930	positive regulation of superoxide anion ...	21	8	2.89	0.00485	0.00485	0.0308242
1440	GO:0042094	interleukin-2 biosynthetic process	21	8	2.89	0.00485	0.00485	0.0308242
1441	GO:0046325	negative regulation of glucose import	21	8	2.89	0.00485	0.00485	0.0308242
1442	GO:0051023	regulation of immunoglobulin secretion	21	8	2.89	0.00485	0.00485	0.0308242
1443	GO:0051900	regulation of mitochondrial depolarizati...	21	8	2.89	0.00485	0.00485	0.0308242
1444	GO:2001234	negative regulation of apoptotic signali...	229	46	31.49	0.00486	0.00486	0.0308664
1445	GO:0043502	regulation of muscle adaptation	96	23	13.2	0.00487	0.00487	0.0308871
1446	GO:2001243	negative regulation of intrinsic apoptot...	96	23	13.2	0.00487	0.00487	0.0308871
1447	GO:0031099	regeneration	141	31	19.39	0.00496	0.00496	0.0314127
1448	GO:0072073	kidney epithelium development	141	31	19.39	0.00496	0.00496	0.0314127
1449	GO:0010569	regulation of double-strand break repair...	44	13	6.05	0.00497	0.00497	0.0314127
1450	GO:0042307	positive regulation of protein import in...	44	13	6.05	0.00497	0.00497	0.0314127
1451	GO:0070527	platelet aggregation	44	13	6.05	0.00497	0.00497	0.0314127
1452	GO:0044380	protein localization to cytoskeleton	59	16	8.11	0.00498	0.00498	0.0314543
1453	GO:0048608	reproductive structure development	440	80	60.5	0.005	0.005	0.0315588
1454	GO:0006732	coenzyme metabolic process	321	61	44.14	0.00502	0.00502	0.0316633
1455	GO:0032655	regulation of interleukin-12 production	54	15	7.43	0.00505	0.00505	0.0317434
1456	GO:0045058	T cell selection	54	15	7.43	0.00505	0.00505	0.0317434
1457	GO:0046902	regulation of mitochondrial membrane per...	54	15	7.43	0.00505	0.00505	0.0317434
1458	GO:0050922	negative regulation of chemotaxis	54	15	7.43	0.00505	0.00505	0.0317434
1459	GO:1904591	positive regulation of protein import	49	14	6.74	0.00505	0.00505	0.0317434
1460	GO:0009109	coenzyme catabolic process	17	7	2.34	0.00507	0.00507	0.0318037
1461	GO:0034349	glial cell apoptotic process	17	7	2.34	0.00507	0.00507	0.0318037
1462	GO:0036120	cellular response to platelet-derived gr...	17	7	2.34	0.00507	0.00507	0.0318037
1463	GO:0043534	blood vessel endothelial cell migration	113	26	15.54	0.00514	0.00514	0.0322207
1464	GO:1902003	regulation of amyloid-beta formation	30	10	4.13	0.00517	0.00517	0.0323867
1465	GO:0010657	muscle cell apoptotic process	102	24	14.03	0.00521	0.00521	0.0325886
1466	GO:0106027	neuron projection organization	102	24	14.03	0.00521	0.00521	0.0325886
1467	GO:0001838	embryonic epithelial tube formation	153	33	21.04	0.00522	0.00522	0.0325886
1468	GO:0051170	import into nucleus	153	33	21.04	0.00522	0.00522	0.0325886
1469	GO:0097237	cellular response to toxic substance	153	33	21.04	0.00522	0.00522	0.0325886
1470	GO:0001501	skeletal system development	511	91	70.27	0.00527	0.00527	0.0328783
1471	GO:0051303	establishment of chromosome localization	75	19	10.31	0.00528	0.00528	0.0329183
1472	GO:0033365	protein localization to organelle	771	131	106.02	0.00535	0.00535	0.0333321
1473	GO:0043500	muscle adaptation	119	27	16.36	0.00538	0.00538	0.0334963
1474	GO:0060627	regulation of vesicle-mediated transport	557	98	76.59	0.00557	0.00557	0.0346322
1475	GO:0019359	nicotinamide nucleotide biosynthetic pro...	97	23	13.34	0.00557	0.00557	0.0346322
1476	GO:0060322	head development	661	114	90.89	0.00565	0.00565	0.0351058
1477	GO:0007143	female meiotic nuclear division	35	11	4.81	0.00568	0.00568	0.035173
1478	GO:0035308	negative regulation of protein dephospho...	35	11	4.81	0.00568	0.00568	0.035173
1479	GO:0045601	regulation of endothelial cell different...	35	11	4.81	0.00568	0.00568	0.035173
1480	GO:0071158	positive regulation of cell cycle arrest	35	11	4.81	0.00568	0.00568	0.035173
1481	GO:1905508	protein localization to microtubule orga...	35	11	4.81	0.00568	0.00568	0.035173
1482	GO:0051224	negative regulation of protein transport	201	41	27.64	0.00573	0.00573	0.0354587
1483	GO:0045844	positive regulation of striated muscle t...	81	20	11.14	0.00583	0.00583	0.0360289
1484	GO:0048636	positive regulation of muscle organ deve...	81	20	11.14	0.00583	0.00583	0.0360289
1485	GO:0050803	regulation of synapse structure or activ...	274	53	37.68	0.00592	0.00592	0.0365605
1486	GO:0060840	artery development	103	24	14.16	0.00593	0.00593	0.0365976
1487	GO:0035904	aorta development	60	16	8.25	0.00594	0.00594	0.03661
1488	GO:0009991	response to extracellular stimulus	386	71	53.08	0.00594	0.00594	0.03661
1489	GO:0014909	smooth muscle cell migration	92	22	12.65	0.00595	0.00595	0.036647
1490	GO:0006730	one-carbon metabolic process	26	9	3.58	0.00596	0.00596	0.0366594
1491	GO:0061458	reproductive system development	443	80	60.92	0.00596	0.00596	0.0366594
1492	GO:0032409	regulation of transporter activity	268	52	36.85	0.00597	0.00597	0.036684
1493	GO:0007431	salivary gland development	40	12	5.5	0.00598	0.00598	0.036684
1494	GO:0030225	macrophage differentiation	40	12	5.5	0.00598	0.00598	0.036684
1495	GO:1900015	regulation of cytokine production involv...	40	12	5.5	0.00598	0.00598	0.036684
1496	GO:0002262	myeloid cell homeostasis	166	35	22.83	0.00599	0.00599	0.0366963
1497	GO:0003206	cardiac chamber morphogenesis	137	30	18.84	0.00599	0.00599	0.0366963
1498	GO:0010823	negative regulation of mitochondrion org...	55	15	7.56	0.00608	0.00608	0.0371236
1499	GO:0030042	actin filament depolymerization	55	15	7.56	0.00608	0.00608	0.0371236
1500	GO:0045620	negative regulation of lymphocyte differ...	55	15	7.56	0.00608	0.00608	0.0371236
1501	GO:0046580	negative regulation of Ras protein signa...	55	15	7.56	0.00608	0.00608	0.0371236
1502	GO:0050732	negative regulation of peptidyl-tyrosine...	55	15	7.56	0.00608	0.00608	0.0371236
1503	GO:0003382	epithelial cell morphogenesis	45	13	6.19	0.00613	0.00613	0.0373543
1504	GO:0010464	regulation of mesenchymal cell prolifera...	45	13	6.19	0.00613	0.00613	0.0373543
1505	GO:0035196	production of miRNAs involved in gene si...	45	13	6.19	0.00613	0.00613	0.0373543
1506	GO:0030168	platelet activation	76	19	10.45	0.00616	0.00616	0.0374624
1507	GO:0050000	chromosome localization	76	19	10.45	0.00616	0.00616	0.0374624
1508	GO:1901652	response to peptide	374	69	51.43	0.00616	0.00616	0.0374624
1509	GO:0032388	positive regulation of intracellular tra...	196	40	26.95	0.00624	0.00624	0.0379238
1510	GO:0008277	regulation of G protein-coupled receptor...	126	28	17.33	0.00629	0.00629	0.0381771
1511	GO:0051896	regulation of protein kinase B signaling	149	32	20.49	0.00629	0.00629	0.0381771
1512	GO:0002709	regulation of T cell mediated immunity	87	21	11.96	0.00634	0.00634	0.0384551
1513	GO:0043473	pigmentation	98	23	13.48	0.00636	0.00636	0.0385509
1514	GO:0007599	hemostasis	155	33	21.31	0.00641	0.00641	0.0388283
1515	GO:0007259	JAK-STAT cascade	161	34	22.14	0.00651	0.00651	0.0393821
1516	GO:1901861	regulation of muscle tissue development	161	34	22.14	0.00651	0.00651	0.0393821
1517	GO:0071621	granulocyte chemotaxis	115	26	15.81	0.00654	0.00654	0.0395375
1518	GO:0048588	developmental cell growth	257	50	35.34	0.00656	0.00656	0.0396323
1519	GO:0000082	G1/S transition of mitotic cell cycle	167	35	22.96	0.0066	0.0066	0.0398477
1520	GO:0070838	divalent metal ion transport	464	83	63.8	0.00664	0.00664	0.0400628
1521	GO:0002675	positive regulation of acute inflammator...	31	10	4.26	0.00671	0.00671	0.040075
1522	GO:0032508	DNA duplex unwinding	31	10	4.26	0.00671	0.00671	0.040075
1523	GO:0033081	regulation of T cell differentiation in ...	31	10	4.26	0.00671	0.00671	0.040075
1524	GO:0045066	regulatory T cell differentiation	31	10	4.26	0.00671	0.00671	0.040075
1525	GO:0045932	negative regulation of muscle contractio...	31	10	4.26	0.00671	0.00671	0.040075
1526	GO:2000515	negative regulation of CD4-positive, alp...	31	10	4.26	0.00671	0.00671	0.040075
1527	GO:0001780	neutrophil homeostasis	22	8	3.03	0.00672	0.00672	0.040075
1528	GO:0002374	cytokine secretion involved in immune re...	22	8	3.03	0.00672	0.00672	0.040075
1529	GO:0045922	negative regulation of fatty acid metabo...	22	8	3.03	0.00672	0.00672	0.040075
1530	GO:0060438	trachea development	22	8	3.03	0.00672	0.00672	0.040075
1531	GO:0060602	branch elongation of an epithelium	22	8	3.03	0.00672	0.00672	0.040075
1532	GO:0071800	podosome assembly	22	8	3.03	0.00672	0.00672	0.040075
1533	GO:0090382	phagosome maturation	22	8	3.03	0.00672	0.00672	0.040075
1534	GO:2000738	positive regulation of stem cell differe...	22	8	3.03	0.00672	0.00672	0.040075
1535	GO:0045185	maintenance of protein location	104	24	14.3	0.00672	0.00672	0.040075
1536	GO:0072525	pyridine-containing compound biosyntheti...	104	24	14.3	0.00672	0.00672	0.040075
1537	GO:1901863	positive regulation of muscle tissue dev...	82	20	11.28	0.00674	0.00674	0.040075
1538	GO:0002318	myeloid progenitor cell differentiation	10	5	1.38	0.00676	0.00676	0.040075
1539	GO:0022027	interkinetic nuclear migration	10	5	1.38	0.00676	0.00676	0.040075
1540	GO:0035907	dorsal aorta development	10	5	1.38	0.00676	0.00676	0.040075
1541	GO:0045144	meiotic sister chromatid segregation	10	5	1.38	0.00676	0.00676	0.040075
1542	GO:0048703	embryonic viscerocranium morphogenesis	10	5	1.38	0.00676	0.00676	0.040075
1543	GO:0051177	meiotic sister chromatid cohesion	10	5	1.38	0.00676	0.00676	0.040075
1544	GO:0061626	pharyngeal arch artery morphogenesis	10	5	1.38	0.00676	0.00676	0.040075
1545	GO:0072203	cell proliferation involved in metanephr...	10	5	1.38	0.00676	0.00676	0.040075
1546	GO:1902563	regulation of neutrophil activation	10	5	1.38	0.00676	0.00676	0.040075
1547	GO:1905456	regulation of lymphoid progenitor cell d...	10	5	1.38	0.00676	0.00676	0.040075
1548	GO:0006801	superoxide metabolic process	66	17	9.08	0.00677	0.00677	0.0401083
1549	GO:0009894	regulation of catabolic process	810	136	111.38	0.00694	0.00694	0.0410889
1550	GO:1905114	cell surface receptor signaling pathway ...	497	88	68.34	0.007	0.007	0.0414174
1551	GO:0050807	regulation of synapse organization	264	51	36.3	0.00701	0.00701	0.0414498
1552	GO:0002708	positive regulation of lymphocyte mediat...	127	28	17.46	0.00703	0.00703	0.0415413
1553	GO:1901655	cellular response to ketone	77	19	10.59	0.00715	0.00715	0.0422232
1554	GO:0048634	regulation of muscle organ development	162	34	22.28	0.00718	0.00718	0.0422914
1555	GO:0031114	regulation of microtubule depolymerizati...	36	11	4.95	0.00718	0.00718	0.0422914
1556	GO:0098751	bone cell development	36	11	4.95	0.00718	0.00718	0.0422914
1557	GO:1902991	regulation of amyloid precursor protein ...	36	11	4.95	0.00718	0.00718	0.0422914
1558	GO:0000077	DNA damage checkpoint	99	23	13.61	0.00723	0.00723	0.0425586
1559	GO:0016052	carbohydrate catabolic process	133	29	18.29	0.00724	0.00724	0.0425901
1560	GO:0045807	positive regulation of endocytosis	168	35	23.1	0.00726	0.00726	0.0426804
1561	GO:0048260	positive regulation of receptor-mediated...	56	15	7.7	0.00727	0.00727	0.0427118
1562	GO:0038093	Fc receptor signaling pathway	18	7	2.48	0.00732	0.00732	0.0429506
1563	GO:2000810	regulation of bicellular tight junction ...	18	7	2.48	0.00732	0.00732	0.0429506
1564	GO:1901617	organic hydroxy compound biosynthetic pr...	228	45	31.35	0.00735	0.00735	0.043099
1565	GO:0002832	negative regulation of response to bioti...	41	12	5.64	0.00742	0.00742	0.0433985
1566	GO:0030261	chromosome condensation	41	12	5.64	0.00742	0.00742	0.0433985
1567	GO:0030834	regulation of actin filament depolymeriz...	51	14	7.01	0.00742	0.00742	0.0433985
1568	GO:0032648	regulation of interferon-beta production	51	14	7.01	0.00742	0.00742	0.0433985
1569	GO:0003018	vascular process in circulatory system	198	40	27.23	0.00744	0.00744	0.0434877
1570	GO:0002639	positive regulation of immunoglobulin pr...	46	13	6.33	0.00749	0.00749	0.0435332
1571	GO:0034622	cellular protein-containing complex asse...	958	158	131.73	0.0075	0.0075	0.0435332
1572	GO:0000076	DNA replication checkpoint	14	6	1.93	0.0075	0.0075	0.0435332
1573	GO:0006007	glucose catabolic process	14	6	1.93	0.0075	0.0075	0.0435332
1574	GO:0010457	centriole-centriole cohesion	14	6	1.93	0.0075	0.0075	0.0435332
1575	GO:0046479	glycosphingolipid catabolic process	14	6	1.93	0.0075	0.0075	0.0435332
1576	GO:0051152	positive regulation of smooth muscle cel...	14	6	1.93	0.0075	0.0075	0.0435332
1577	GO:0051284	positive regulation of sequestering of c...	14	6	1.93	0.0075	0.0075	0.0435332
1578	GO:0061469	regulation of type B pancreatic cell pro...	14	6	1.93	0.0075	0.0075	0.0435332
1579	GO:0071803	positive regulation of podosome assembly	14	6	1.93	0.0075	0.0075	0.0435332
1580	GO:1900221	regulation of amyloid-beta clearance	14	6	1.93	0.0075	0.0075	0.0435332
1581	GO:0042108	positive regulation of cytokine biosynth...	72	18	9.9	0.00755	0.00755	0.0437957
1582	GO:0038061	NIK/NF-kappaB signaling	105	24	14.44	0.00761	0.00761	0.0441159
1583	GO:0097061	dendritic spine organization	94	22	12.93	0.00776	0.00776	0.0449286
1584	GO:0030279	negative regulation of ossification	83	20	11.41	0.00776	0.00776	0.0449286
1585	GO:0048511	rhythmic process	284	54	39.05	0.00783	0.00783	0.0449963
1586	GO:0072511	divalent inorganic cation transport	467	83	64.22	0.00783	0.00783	0.0449963
1587	GO:0001909	leukocyte mediated cytotoxicity	128	28	17.6	0.00785	0.00785	0.0449963
1588	GO:0001936	regulation of endothelial cell prolifera...	128	28	17.6	0.00785	0.00785	0.0449963
1589	GO:0046488	phosphatidylinositol metabolic process	128	28	17.6	0.00785	0.00785	0.0449963
1590	GO:0071333	cellular response to glucose stimulus	128	28	17.6	0.00785	0.00785	0.0449963
1591	GO:0003148	outflow tract septum morphogenesis	27	9	3.71	0.00786	0.00786	0.0449963
1592	GO:0010971	positive regulation of G2/M transition o...	27	9	3.71	0.00786	0.00786	0.0449963
1593	GO:0030224	monocyte differentiation	27	9	3.71	0.00786	0.00786	0.0449963
1594	GO:0036003	positive regulation of transcription fro...	27	9	3.71	0.00786	0.00786	0.0449963
1595	GO:0045408	regulation of interleukin-6 biosynthetic...	27	9	3.71	0.00786	0.00786	0.0449963
1596	GO:0046639	negative regulation of alpha-beta T cell...	27	9	3.71	0.00786	0.00786	0.0449963
1597	GO:0048305	immunoglobulin secretion	27	9	3.71	0.00786	0.00786	0.0449963
1598	GO:0050901	leukocyte tethering or rolling	27	9	3.71	0.00786	0.00786	0.0449963
1599	GO:0060445	branching involved in salivary gland mor...	27	9	3.71	0.00786	0.00786	0.0449963
1600	GO:0071402	cellular response to lipoprotein particl...	27	9	3.71	0.00786	0.00786	0.0449963
1601	GO:1903131	mononuclear cell differentiation	27	9	3.71	0.00786	0.00786	0.0449963
1602	GO:2000178	negative regulation of neural precursor ...	27	9	3.71	0.00786	0.00786	0.0449963
1603	GO:0009117	nucleotide metabolic process	538	94	73.98	0.0079	0.0079	0.0451407
1604	GO:0007517	muscle organ development	397	72	54.59	0.0079	0.0079	0.0451407
1605	GO:0045444	fat cell differentiation	235	46	32.31	0.0079	0.0079	0.0451407
1606	GO:2000378	negative regulation of reactive oxygen s...	67	17	9.21	0.00794	0.00794	0.0453135
1607	GO:0008630	intrinsic apoptotic signaling pathway in...	111	25	15.26	0.00795	0.00795	0.0453135
1608	GO:0016525	negative regulation of angiogenesis	111	25	15.26	0.00795	0.00795	0.0453135
1609	GO:0034219	carbohydrate transmembrane transport	111	25	15.26	0.00795	0.00795	0.0453135
1610	GO:0043112	receptor metabolic process	205	41	28.19	0.0081	0.0081	0.0461398
1611	GO:0071824	protein-DNA complex subunit organization	199	40	27.36	0.00811	0.00811	0.0461681
1612	GO:0009056	catabolic process	2194	339	301.69	0.00819	0.00819	0.0465657
1613	GO:0050764	regulation of phagocytosis	100	23	13.75	0.00819	0.00819	0.0465657
1614	GO:0044248	cellular catabolic process	1939	302	266.63	0.00824	0.00824	0.046821
1615	GO:0006282	regulation of DNA repair	117	26	16.09	0.00825	0.00825	0.0468488
1616	GO:0098771	inorganic ion homeostasis	722	122	99.28	0.00835	0.00835	0.0473873
1617	GO:0050728	negative regulation of inflammatory resp...	146	31	20.08	0.00838	0.00838	0.0475281
1618	GO:0042107	cytokine metabolic process	123	27	16.91	0.00851	0.00851	0.0482356
1619	GO:0006753	nucleoside phosphate metabolic process	546	95	75.08	0.00853	0.00853	0.0483191
1620	GO:0048661	positive regulation of smooth muscle cel...	106	24	14.58	0.00858	0.00858	0.0485358
1621	GO:0032689	negative regulation of interferon-gamma ...	32	10	4.4	0.00859	0.00859	0.0485358
1622	GO:0035025	positive regulation of Rho protein signa...	32	10	4.4	0.00859	0.00859	0.0485358
1623	GO:0043243	positive regulation of protein complex d...	32	10	4.4	0.00859	0.00859	0.0485358
1624	GO:0016202	regulation of striated muscle tissue dev...	158	33	21.73	0.0086	0.0086	0.0485358
1625	GO:0072175	epithelial tube formation	158	33	21.73	0.0086	0.0086	0.0485358
1626	GO:0071156	regulation of cell cycle arrest	57	15	7.84	0.00863	0.00863	0.0486452
1627	GO:1903078	positive regulation of protein localizat...	57	15	7.84	0.00863	0.00863	0.0486452
1628	GO:0001906	cell killing	164	34	22.55	0.00868	0.00868	0.0487831
1629	GO:0034763	negative regulation of transmembrane tra...	129	28	17.74	0.00874	0.00874	0.0487831
1630	GO:0048545	response to steroid hormone	206	41	28.33	0.0088	0.0088	0.0487831
1631	GO:1904950	negative regulation of establishment of ...	206	41	28.33	0.0088	0.0088	0.0487831
1632	GO:0002576	platelet degranulation	7	4	0.96	0.00883	0.00883	0.0487831
1633	GO:0002578	negative regulation of antigen processin...	7	4	0.96	0.00883	0.00883	0.0487831
1634	GO:0002583	regulation of antigen processing and pre...	7	4	0.96	0.00883	0.00883	0.0487831
1635	GO:0002732	positive regulation of dendritic cell cy...	7	4	0.96	0.00883	0.00883	0.0487831
1636	GO:0006273	lagging strand elongation	7	4	0.96	0.00883	0.00883	0.0487831
1637	GO:0006735	NADH regeneration	7	4	0.96	0.00883	0.00883	0.0487831
1638	GO:0034137	positive regulation of toll-like recepto...	7	4	0.96	0.00883	0.00883	0.0487831
1639	GO:0035404	histone-serine phosphorylation	7	4	0.96	0.00883	0.00883	0.0487831
1640	GO:0035701	hematopoietic stem cell migration	7	4	0.96	0.00883	0.00883	0.0487831
1641	GO:0035735	intraciliary transport involved in ciliu...	7	4	0.96	0.00883	0.00883	0.0487831
1642	GO:0045627	positive regulation of T-helper 1 cell d...	7	4	0.96	0.00883	0.00883	0.0487831
1643	GO:0046600	negative regulation of centriole replica...	7	4	0.96	0.00883	0.00883	0.0487831
1644	GO:0050859	negative regulation of B cell receptor s...	7	4	0.96	0.00883	0.00883	0.0487831
1645	GO:0051231	spindle elongation	7	4	0.96	0.00883	0.00883	0.0487831
1646	GO:0051255	spindle midzone assembly	7	4	0.96	0.00883	0.00883	0.0487831
1647	GO:0051890	regulation of cardioblast differentiatio...	7	4	0.96	0.00883	0.00883	0.0487831
1648	GO:0060369	positive regulation of Fc receptor media...	7	4	0.96	0.00883	0.00883	0.0487831
1649	GO:0060510	type II pneumocyte differentiation	7	4	0.96	0.00883	0.00883	0.0487831
1650	GO:0060613	fat pad development	7	4	0.96	0.00883	0.00883	0.0487831
1651	GO:0061343	cell adhesion involved in heart morphoge...	7	4	0.96	0.00883	0.00883	0.0487831
1652	GO:0061621	canonical glycolysis	7	4	0.96	0.00883	0.00883	0.0487831
1653	GO:0061718	glucose catabolic process to pyruvate	7	4	0.96	0.00883	0.00883	0.0487831
1654	GO:0071351	cellular response to interleukin-18	7	4	0.96	0.00883	0.00883	0.0487831
1655	GO:0071608	macrophage inflammatory protein-1 alpha ...	7	4	0.96	0.00883	0.00883	0.0487831
1656	GO:0086042	cardiac muscle cell-cardiac muscle cell ...	7	4	0.96	0.00883	0.00883	0.0487831
1657	GO:1900747	negative regulation of vascular endothel...	7	4	0.96	0.00883	0.00883	0.0487831
1658	GO:1901977	negative regulation of cell cycle checkp...	7	4	0.96	0.00883	0.00883	0.0487831
1659	GO:1902961	positive regulation of aspartic-type end...	7	4	0.96	0.00883	0.00883	0.0487831
1660	GO:1904668	positive regulation of ubiquitin protein...	7	4	0.96	0.00883	0.00883	0.0487831
1661	GO:0031329	regulation of cellular catabolic process	684	116	94.06	0.0089	0.0089	0.0491106
1662	GO:0051341	regulation of oxidoreductase activity	84	20	11.55	0.0089	0.0089	0.0491106
1663	GO:0046822	regulation of nucleocytoplasmic transpor...	112	25	15.4	0.00893	0.00893	0.0492466
1664	GO:0070570	regulation of neuron projection regenera...	37	11	5.09	0.00898	0.00898	0.0494925
1665	GO:0010959	regulation of metal ion transport	412	74	56.65	0.00902	0.00902	0.0496831
1666	GO:0007417	central nervous system development	843	140	115.92	0.00904	0.00904	0.0497634
1667	GO:0031050	dsRNA processing	47	13	6.46	0.00907	0.00907	0.0498042
1668	GO:0050435	amyloid-beta metabolic process	47	13	6.46	0.00907	0.00907	0.0498042
1669	GO:0070918	production of small RNA involved in gene...	47	13	6.46	0.00907	0.00907	0.0498042
1670	GO:0090199	regulation of release of cytochrome c fr...	47	13	6.46	0.00907	0.00907	0.0498042
1671	GO:0032959	inositol trisphosphate biosynthetic proc...	23	8	3.16	0.00908	0.00908	0.0498042
1672	GO:0042573	retinoic acid metabolic process	23	8	3.16	0.00908	0.00908	0.0498042
1673	GO:0002714	positive regulation of B cell mediated i...	42	12	5.78	0.00912	0.00912	0.049934
1674	GO:0002891	positive regulation of immunoglobulin me...	42	12	5.78	0.00912	0.00912	0.049934
1675	GO:0097178	ruffle assembly	42	12	5.78	0.00912	0.00912	0.049934
1676	GO:0031109	microtubule polymerization or depolymeri...	118	26	16.23	0.00923	0.00923	0.0505062
1677	GO:0070192	chromosome organization involved in meio...	68	17	9.35	0.00926	0.00926	0.0506401
1678	GO:0006959	humoral immune response	153	32	21.04	0.00937	0.00937	0.0511806
1679	GO:0007596	blood coagulation	153	32	21.04	0.00937	0.00937	0.0511806
1680	GO:0008544	epidermis development	293	55	40.29	0.0095	0.0095	0.051829
1681	GO:0051279	regulation of release of sequestered cal...	79	19	10.86	0.0095	0.0095	0.051829
1682	GO:0044281	small molecule metabolic process	1711	268	235.28	0.0096	0.0096	0.0523434
1683	GO:0035264	multicellular organism growth	195	39	26.81	0.00962	0.00962	0.0523824
1684	GO:0045665	negative regulation of neuron differenti...	256	49	35.2	0.00962	0.00962	0.0523824
1685	GO:0071103	DNA conformation change	189	38	25.99	0.00963	0.00963	0.0523824
1686	GO:0005975	carbohydrate metabolic process	529	92	72.74	0.00963	0.00963	0.0523824
1687	GO:0042035	regulation of cytokine biosynthetic proc...	107	24	14.71	0.00966	0.00966	0.0524833
1688	GO:1904659	glucose transmembrane transport	107	24	14.71	0.00966	0.00966	0.0524833
1689	GO:0071331	cellular response to hexose stimulus	130	28	17.88	0.00972	0.00972	0.052778
1690	GO:0032233	positive regulation of actin filament bu...	63	16	8.66	0.00975	0.00975	0.0528471
1691	GO:0044774	mitotic DNA integrity checkpoint	63	16	8.66	0.00975	0.00975	0.0528471
1692	GO:0071479	cellular response to ionizing radiation	63	16	8.66	0.00975	0.00975	0.0528471
1693	GO:0009411	response to UV	136	29	18.7	0.00991	0.00991	0.0536826
1694	GO:0000018	regulation of DNA recombination	96	22	13.2	0.00999	0.00999	0.054084
1695	GO:0030856	regulation of epithelial cell differenti...	142	30	19.53	0.01007	0.01007	0.0544849
1696	GO:0010827	regulation of glucose transmembrane tran...	85	20	11.69	0.01017	0.01017	0.0547906
1697	GO:0014910	regulation of smooth muscle cell migrati...	85	20	11.69	0.01017	0.01017	0.0547906
1698	GO:0002507	tolerance induction	28	9	3.85	0.0102	0.0102	0.0547906
1699	GO:0035335	peptidyl-tyrosine dephosphorylation	28	9	3.85	0.0102	0.0102	0.0547906
1700	GO:0042226	interleukin-6 biosynthetic process	28	9	3.85	0.0102	0.0102	0.0547906
1701	GO:0045589	regulation of regulatory T cell differen...	28	9	3.85	0.0102	0.0102	0.0547906
1702	GO:0051984	positive regulation of chromosome segreg...	28	9	3.85	0.0102	0.0102	0.0547906
1703	GO:0090200	positive regulation of release of cytoch...	28	9	3.85	0.0102	0.0102	0.0547906
1704	GO:1901186	positive regulation of ERBB signaling pa...	28	9	3.85	0.0102	0.0102	0.0547906
1705	GO:1904031	positive regulation of cyclin-dependent ...	28	9	3.85	0.0102	0.0102	0.0547906
1706	GO:0046605	regulation of centrosome cycle	58	15	7.98	0.0102	0.0102	0.0547906
1707	GO:1903510	mucopolysaccharide metabolic process	58	15	7.98	0.0102	0.0102	0.0547906
1708	GO:0002710	negative regulation of T cell mediated i...	19	7	2.61	0.01024	0.01024	0.0547906
1709	GO:0009435	NAD biosynthetic process	19	7	2.61	0.01024	0.01024	0.0547906
1710	GO:0036336	dendritic cell migration	19	7	2.61	0.01024	0.01024	0.0547906
1711	GO:0045076	regulation of interleukin-2 biosynthetic...	19	7	2.61	0.01024	0.01024	0.0547906
1712	GO:0061081	positive regulation of myeloid leukocyte...	19	7	2.61	0.01024	0.01024	0.0547906
1713	GO:0061162	establishment of monopolar cell polarity	19	7	2.61	0.01024	0.01024	0.0547906
1714	GO:1900424	regulation of defense response to bacter...	19	7	2.61	0.01024	0.01024	0.0547906
1715	GO:0010508	positive regulation of autophagy	119	26	16.36	0.0103	0.0103	0.0550474
1716	GO:0042089	cytokine biosynthetic process	119	26	16.36	0.0103	0.0103	0.0550474
1717	GO:0030162	regulation of proteolysis	694	117	95.43	0.01032	0.01032	0.0551221
1718	GO:0048863	stem cell differentiation	208	41	28.6	0.01036	0.01036	0.0553036
1719	GO:0043901	negative regulation of multi-organism pr...	160	33	22	0.01039	0.01039	0.0554315
1720	GO:0043255	regulation of carbohydrate biosynthetic ...	102	23	14.03	0.01044	0.01044	0.0556658
1721	GO:0031331	positive regulation of cellular cataboli...	351	64	48.27	0.01045	0.01045	0.0556868
1722	GO:0009792	embryo development ending in birth or eg...	807	134	110.97	0.01054	0.01054	0.0561338
1723	GO:0035272	exocrine system development	53	14	7.29	0.0106	0.0106	0.0564205
1724	GO:0045862	positive regulation of proteolysis	326	60	44.83	0.01061	0.01061	0.056441
1725	GO:0042509	regulation of tyrosine phosphorylation o...	69	17	9.49	0.01075	0.01075	0.0571526
1726	GO:0043506	regulation of JUN kinase activity	91	21	12.51	0.01076	0.01076	0.0571726
1727	GO:0071326	cellular response to monosaccharide stim...	131	28	18.01	0.01078	0.01078	0.0572126
1728	GO:0090316	positive regulation of intracellular pro...	131	28	18.01	0.01078	0.01078	0.0572126
1729	GO:0002717	positive regulation of natural killer ce...	33	10	4.54	0.01083	0.01083	0.0573784
1730	GO:0007026	negative regulation of microtubule depol...	33	10	4.54	0.01083	0.01083	0.0573784
1731	GO:0045954	positive regulation of natural killer ce...	33	10	4.54	0.01083	0.01083	0.0573784
1732	GO:0008645	hexose transmembrane transport	108	24	14.85	0.01084	0.01084	0.0573982
1733	GO:0010862	positive regulation of pathway-restricte...	48	13	6.6	0.01091	0.01091	0.0576463
1734	GO:0046834	lipid phosphorylation	48	13	6.6	0.01091	0.01091	0.0576463
1735	GO:0002923	regulation of humoral immune response me...	11	5	1.51	0.011	0.011	0.0576463
1736	GO:0033148	positive regulation of intracellular est...	11	5	1.51	0.011	0.011	0.0576463
1737	GO:0033327	Leydig cell differentiation	11	5	1.51	0.011	0.011	0.0576463
1738	GO:0035330	regulation of hippo signaling	11	5	1.51	0.011	0.011	0.0576463
1739	GO:0035999	tetrahydrofolate interconversion	11	5	1.51	0.011	0.011	0.0576463
1740	GO:0036005	response to macrophage colony-stimulatin...	11	5	1.51	0.011	0.011	0.0576463
1741	GO:0036006	cellular response to macrophage colony-s...	11	5	1.51	0.011	0.011	0.0576463
1742	GO:0038063	collagen-activated tyrosine kinase recep...	11	5	1.51	0.011	0.011	0.0576463
1743	GO:0048617	embryonic foregut morphogenesis	11	5	1.51	0.011	0.011	0.0576463
1744	GO:0070493	thrombin-activated receptor signaling pa...	11	5	1.51	0.011	0.011	0.0576463
1745	GO:0070601	centromeric sister chromatid cohesion	11	5	1.51	0.011	0.011	0.0576463
1746	GO:0090557	establishment of endothelial intestinal ...	11	5	1.51	0.011	0.011	0.0576463
1747	GO:0150079	negative regulation of neuroinflammatory...	11	5	1.51	0.011	0.011	0.0576463
1748	GO:1901857	positive regulation of cellular respirat...	11	5	1.51	0.011	0.011	0.0576463
1749	GO:1902715	positive regulation of interferon-gamma ...	11	5	1.51	0.011	0.011	0.0576463
1750	GO:1903862	positive regulation of oxidative phospho...	11	5	1.51	0.011	0.011	0.0576463
1751	GO:0002281	macrophage activation involved in immune...	15	6	2.06	0.01107	0.01107	0.0577087
1752	GO:0002407	dendritic cell chemotaxis	15	6	2.06	0.01107	0.01107	0.0577087
1753	GO:0006978	DNA damage response, signal transduction...	15	6	2.06	0.01107	0.01107	0.0577087
1754	GO:0007076	mitotic chromosome condensation	15	6	2.06	0.01107	0.01107	0.0577087
1755	GO:0019377	glycolipid catabolic process	15	6	2.06	0.01107	0.01107	0.0577087
1756	GO:0050862	positive regulation of T cell receptor s...	15	6	2.06	0.01107	0.01107	0.0577087
1757	GO:0055089	fatty acid homeostasis	15	6	2.06	0.01107	0.01107	0.0577087
1758	GO:0070234	positive regulation of T cell apoptotic ...	15	6	2.06	0.01107	0.01107	0.0577087
1759	GO:0030513	positive regulation of BMP signaling pat...	38	11	5.23	0.0111	0.0111	0.0577087
1760	GO:0050706	regulation of interleukin-1 beta secreti...	38	11	5.23	0.0111	0.0111	0.0577087
1761	GO:0070229	negative regulation of lymphocyte apopto...	38	11	5.23	0.0111	0.0111	0.0577087
1762	GO:0002534	cytokine production involved in inflamma...	43	12	5.91	0.0111	0.0111	0.0577087
1763	GO:0032814	regulation of natural killer cell activa...	43	12	5.91	0.0111	0.0111	0.0577087
1764	GO:0035137	hindlimb morphogenesis	43	12	5.91	0.0111	0.0111	0.0577087
1765	GO:0055080	cation homeostasis	709	119	97.49	0.01114	0.01114	0.0578838
1766	GO:0051146	striated muscle cell differentiation	308	57	42.35	0.0112	0.0112	0.0581626
1767	GO:0008406	gonad development	209	41	28.74	0.01122	0.01122	0.0582335
1768	GO:0009064	glutamine family amino acid metabolic pr...	64	16	8.8	0.01138	0.01138	0.0590305
1769	GO:0035148	tube formation	173	35	23.79	0.01145	0.01145	0.0593601
1770	GO:0017015	regulation of transforming growth factor...	103	23	14.16	0.01174	0.01174	0.0608291
1771	GO:0043009	chordate embryonic development	790	131	108.63	0.01183	0.01183	0.0612608
1772	GO:0051186	cofactor metabolic process	488	85	67.1	0.01198	0.01198	0.0618437
1773	GO:0008347	glial cell migration	59	15	8.11	0.01198	0.01198	0.0618437
1774	GO:0045824	negative regulation of innate immune res...	59	15	8.11	0.01198	0.01198	0.0618437
1775	GO:2000401	regulation of lymphocyte migration	59	15	8.11	0.01198	0.01198	0.0618437
1776	GO:0030903	notochord development	24	8	3.3	0.01201	0.01201	0.0618437
1777	GO:0032928	regulation of superoxide anion generatio...	24	8	3.3	0.01201	0.01201	0.0618437
1778	GO:0050687	negative regulation of defense response ...	24	8	3.3	0.01201	0.01201	0.0618437
1779	GO:0051882	mitochondrial depolarization	24	8	3.3	0.01201	0.01201	0.0618437
1780	GO:2000637	positive regulation of gene silencing by...	24	8	3.3	0.01201	0.01201	0.0618437
1781	GO:1901699	cellular response to nitrogen compound	514	89	70.68	0.01201	0.01201	0.0618437
1782	GO:0071322	cellular response to carbohydrate stimul...	138	29	18.98	0.01211	0.01211	0.0623237
1783	GO:0006090	pyruvate metabolic process	109	24	14.99	0.01214	0.01214	0.062443
1784	GO:0032602	chemokine production	92	21	12.65	0.01219	0.01219	0.0626651
1785	GO:0072006	nephron development	144	30	19.8	0.01224	0.01224	0.0628869
1786	GO:0071407	cellular response to organic cyclic comp...	392	70	53.9	0.01234	0.01234	0.0633651
1787	GO:0050817	coagulation	156	32	21.45	0.01242	0.01242	0.0637402
1788	GO:0072091	regulation of stem cell proliferation	81	19	11.14	0.01245	0.01245	0.0638585
1789	GO:0030307	positive regulation of cell growth	180	36	24.75	0.01247	0.01247	0.0639253
1790	GO:0002833	positive regulation of response to bioti...	54	14	7.43	0.01254	0.01254	0.0641765
1791	GO:0010665	regulation of cardiac muscle cell apopto...	54	14	7.43	0.01254	0.01254	0.0641765
1792	GO:0045773	positive regulation of axon extension	54	14	7.43	0.01254	0.01254	0.0641765
1793	GO:0007411	axon guidance	235	45	32.31	0.01257	0.01257	0.0642942
1794	GO:0009896	positive regulation of catabolic process	418	74	57.48	0.01259	0.01259	0.0643606
1795	GO:0036294	cellular response to decreased oxygen le...	98	22	13.48	0.01271	0.01271	0.0649378
1796	GO:0051153	regulation of striated muscle cell diffe...	121	26	16.64	0.01276	0.01276	0.065157
1797	GO:0060348	bone development	223	43	30.66	0.01286	0.01286	0.0656311
1798	GO:0060249	anatomical structure homeostasis	380	68	52.25	0.01289	0.01289	0.0657476
1799	GO:0030318	melanocyte differentiation	29	9	3.99	0.01302	0.01302	0.0663142
1800	GO:1900027	regulation of ruffle assembly	29	9	3.99	0.01302	0.01302	0.0663142
1801	GO:0061912	selective autophagy	49	13	6.74	0.01303	0.01303	0.0663142
1802	GO:0070169	positive regulation of biomineral tissue...	49	13	6.74	0.01303	0.01303	0.0663142
1803	GO:0010717	regulation of epithelial to mesenchymal ...	87	20	11.96	0.01315	0.01315	0.0668507
1804	GO:0045685	regulation of glial cell differentiation	87	20	11.96	0.01315	0.01315	0.0668507
1805	GO:0046824	positive regulation of nucleocytoplasmic...	65	16	8.94	0.01322	0.01322	0.0671693
1806	GO:0007018	microtubule-based movement	273	51	37.54	0.01326	0.01326	0.0673352
1807	GO:0001738	morphogenesis of a polarized epithelium	76	18	10.45	0.01336	0.01336	0.067768
1808	GO:0050688	regulation of defense response to virus	76	18	10.45	0.01336	0.01336	0.067768
1809	GO:0043124	negative regulation of I-kappaB kinase/N...	44	12	6.05	0.0134	0.0134	0.0678209
1810	GO:0060147	regulation of posttranscriptional gene s...	44	12	6.05	0.0134	0.0134	0.0678209
1811	GO:0060966	regulation of gene silencing by RNA	44	12	6.05	0.0134	0.0134	0.0678209
1812	GO:1903018	regulation of glycoprotein metabolic pro...	44	12	6.05	0.0134	0.0134	0.0678209
1813	GO:0006984	ER-nucleus signaling pathway	34	10	4.68	0.0135	0.0135	0.068214
1814	GO:0035886	vascular smooth muscle cell differentiat...	34	10	4.68	0.0135	0.0135	0.068214
1815	GO:0090322	regulation of superoxide metabolic proce...	34	10	4.68	0.0135	0.0135	0.068214
1816	GO:0097485	neuron projection guidance	236	45	32.45	0.01352	0.01352	0.0682775
1817	GO:0034765	regulation of ion transmembrane transpor...	471	82	64.77	0.01354	0.01354	0.0683409
1818	GO:0015749	monosaccharide transmembrane transport	110	24	15.13	0.01356	0.01356	0.0683922
1819	GO:0019216	regulation of lipid metabolic process	330	60	45.38	0.01358	0.01358	0.0683922
1820	GO:0045851	pH reduction	39	11	5.36	0.01358	0.01358	0.0683922
1821	GO:0060251	regulation of glial cell proliferation	39	11	5.36	0.01358	0.01358	0.0683922
1822	GO:0035296	regulation of tube diameter	169	34	23.24	0.01362	0.01362	0.0684808
1823	GO:0050880	regulation of blood vessel size	169	34	23.24	0.01362	0.01362	0.0684808
1824	GO:0097746	regulation of blood vessel diameter	169	34	23.24	0.01362	0.01362	0.0684808
1825	GO:0007548	sex differentiation	261	49	35.89	0.01369	0.01369	0.0687951
1826	GO:0071456	cellular response to hypoxia	93	21	12.79	0.01376	0.01376	0.069109
1827	GO:0048565	digestive tract development	116	25	15.95	0.01388	0.01388	0.0693308
1828	GO:1903828	negative regulation of cellular protein ...	116	25	15.95	0.01388	0.01388	0.0693308
1829	GO:0002755	MyD88-dependent toll-like receptor signa...	20	7	2.75	0.01391	0.01391	0.0693308
1830	GO:0031643	positive regulation of myelination	20	7	2.75	0.01391	0.01391	0.0693308
1831	GO:0032495	response to muramyl dipeptide	20	7	2.75	0.01391	0.01391	0.0693308
1832	GO:0032693	negative regulation of interleukin-10 pr...	20	7	2.75	0.01391	0.01391	0.0693308
1833	GO:0033145	positive regulation of intracellular ste...	20	7	2.75	0.01391	0.01391	0.0693308
1834	GO:0033630	positive regulation of cell adhesion med...	20	7	2.75	0.01391	0.01391	0.0693308
1835	GO:0035855	megakaryocyte development	20	7	2.75	0.01391	0.01391	0.0693308
1836	GO:0045986	negative regulation of smooth muscle con...	20	7	2.75	0.01391	0.01391	0.0693308
1837	GO:0046653	tetrahydrofolate metabolic process	20	7	2.75	0.01391	0.01391	0.0693308
1838	GO:0060252	positive regulation of glial cell prolif...	20	7	2.75	0.01391	0.01391	0.0693308
1839	GO:0061339	establishment or maintenance of monopola...	20	7	2.75	0.01391	0.01391	0.0693308
1840	GO:0070269	pyroptosis	20	7	2.75	0.01391	0.01391	0.0693308
1841	GO:1901653	cellular response to peptide	280	52	38.5	0.01393	0.01393	0.0693927
1842	GO:0001836	release of cytochrome c from mitochondri...	60	15	8.25	0.014	0.014	0.069628
1843	GO:0002381	immunoglobulin production involved in im...	60	15	8.25	0.014	0.014	0.069628
1844	GO:1902807	negative regulation of cell cycle G1/S p...	60	15	8.25	0.014	0.014	0.069628
1845	GO:0006875	cellular metal ion homeostasis	563	96	77.42	0.01405	0.01405	0.0698388
1846	GO:0034103	regulation of tissue remodeling	82	19	11.28	0.01417	0.01417	0.0703971
1847	GO:0009799	specification of symmetry	128	27	17.6	0.01437	0.01437	0.0713521
1848	GO:0006914	autophagy	382	68	52.53	0.01442	0.01442	0.0715229
1849	GO:0061919	process utilizing autophagic mechanism	382	68	52.53	0.01442	0.01442	0.0715229
1850	GO:0030111	regulation of Wnt signaling pathway	287	53	39.46	0.0146	0.0146	0.0723765
1851	GO:0090257	regulation of muscle system process	231	44	31.76	0.01472	0.01472	0.0729028
1852	GO:1905475	regulation of protein localization to me...	182	36	25.03	0.01473	0.01473	0.0729028
1853	GO:1903844	regulation of cellular response to trans...	105	23	14.44	0.01473	0.01473	0.0729028
1854	GO:0002712	regulation of B cell mediated immunity	55	14	7.56	0.01475	0.01475	0.072923
1855	GO:0002889	regulation of immunoglobulin mediated im...	55	14	7.56	0.01475	0.01475	0.072923
1856	GO:0035150	regulation of tube size	170	34	23.38	0.01484	0.01484	0.0733285
1857	GO:0008637	apoptotic mitochondrial changes	111	24	15.26	0.0151	0.0151	0.0745329
1858	GO:1901654	response to ketone	111	24	15.26	0.0151	0.0151	0.0745329
1859	GO:0032412	regulation of ion transmembrane transpor...	250	47	34.38	0.01513	0.01513	0.0746408
1860	GO:0032088	negative regulation of NF-kappaB transcr...	77	18	10.59	0.01526	0.01526	0.0751786
1861	GO:0060411	cardiac septum morphogenesis	77	18	10.59	0.01526	0.01526	0.0751786
1862	GO:0045137	development of primary sexual characteri...	213	41	29.29	0.01527	0.01527	0.0751786
1863	GO:0046324	regulation of glucose import	66	16	9.08	0.01528	0.01528	0.0751786
1864	GO:0048678	response to axon injury	66	16	9.08	0.01528	0.01528	0.0751786
1865	GO:0055086	nucleobase-containing small molecule met...	611	103	84.02	0.01537	0.01537	0.0753794
1866	GO:0031103	axon regeneration	50	13	6.88	0.01545	0.01545	0.0753794
1867	GO:0031663	lipopolysaccharide-mediated signaling pa...	50	13	6.88	0.01545	0.01545	0.0753794
1868	GO:0045668	negative regulation of osteoblast differ...	50	13	6.88	0.01545	0.01545	0.0753794
1869	GO:0006760	folic acid-containing compound metabolic...	25	8	3.44	0.01557	0.01557	0.0753794
1870	GO:0010829	negative regulation of glucose transmemb...	25	8	3.44	0.01557	0.01557	0.0753794
1871	GO:0030878	thyroid gland development	25	8	3.44	0.01557	0.01557	0.0753794
1872	GO:0042104	positive regulation of activated T cell ...	25	8	3.44	0.01557	0.01557	0.0753794
1873	GO:0042430	indole-containing compound metabolic pro...	25	8	3.44	0.01557	0.01557	0.0753794
1874	GO:0060037	pharyngeal system development	25	8	3.44	0.01557	0.01557	0.0753794
1875	GO:0060148	positive regulation of posttranscription...	25	8	3.44	0.01557	0.01557	0.0753794
1876	GO:0120033	negative regulation of plasma membrane b...	25	8	3.44	0.01557	0.01557	0.0753794
1877	GO:0002739	regulation of cytokine secretion involve...	16	6	2.2	0.01568	0.01568	0.0753794
1878	GO:0010875	positive regulation of cholesterol efflu...	16	6	2.2	0.01568	0.01568	0.0753794
1879	GO:0016045	detection of bacterium	16	6	2.2	0.01568	0.01568	0.0753794
1880	GO:0034315	regulation of Arp2/3 complex-mediated ac...	16	6	2.2	0.01568	0.01568	0.0753794
1881	GO:0042772	DNA damage response, signal transduction...	16	6	2.2	0.01568	0.01568	0.0753794
1882	GO:0044320	cellular response to leptin stimulus	16	6	2.2	0.01568	0.01568	0.0753794
1883	GO:0051151	negative regulation of smooth muscle cel...	16	6	2.2	0.01568	0.01568	0.0753794
1884	GO:0071498	cellular response to fluid shear stress	16	6	2.2	0.01568	0.01568	0.0753794
1885	GO:0098543	detection of other organism	16	6	2.2	0.01568	0.01568	0.0753794
1886	GO:0098974	postsynaptic actin cytoskeleton organiza...	16	6	2.2	0.01568	0.01568	0.0753794
1887	GO:0099188	postsynaptic cytoskeleton organization	16	6	2.2	0.01568	0.01568	0.0753794
1888	GO:1901524	regulation of mitophagy	16	6	2.2	0.01568	0.01568	0.0753794
1889	GO:1902414	protein localization to cell junction	16	6	2.2	0.01568	0.01568	0.0753794
1890	GO:1904996	positive regulation of leukocyte adhesio...	16	6	2.2	0.01568	0.01568	0.0753794
1891	GO:0048568	embryonic organ development	474	82	65.18	0.01571	0.01571	0.0753794
1892	GO:0000820	regulation of glutamine family amino aci...	8	4	1.1	0.01574	0.01574	0.0753794
1893	GO:0010501	RNA secondary structure unwinding	8	4	1.1	0.01574	0.01574	0.0753794
1894	GO:0023035	CD40 signaling pathway	8	4	1.1	0.01574	0.01574	0.0753794
1895	GO:0032661	regulation of interleukin-18 production	8	4	1.1	0.01574	0.01574	0.0753794
1896	GO:0033007	negative regulation of mast cell activat...	8	4	1.1	0.01574	0.01574	0.0753794
1897	GO:0033601	positive regulation of mammary gland epi...	8	4	1.1	0.01574	0.01574	0.0753794
1898	GO:0034238	macrophage fusion	8	4	1.1	0.01574	0.01574	0.0753794
1899	GO:0035740	CD8-positive, alpha-beta T cell prolifer...	8	4	1.1	0.01574	0.01574	0.0753794
1900	GO:0035912	dorsal aorta morphogenesis	8	4	1.1	0.01574	0.01574	0.0753794
1901	GO:0036289	peptidyl-serine autophosphorylation	8	4	1.1	0.01574	0.01574	0.0753794
1902	GO:0043313	regulation of neutrophil degranulation	8	4	1.1	0.01574	0.01574	0.0753794
1903	GO:0046602	regulation of mitotic centrosome separat...	8	4	1.1	0.01574	0.01574	0.0753794
1904	GO:0048539	bone marrow development	8	4	1.1	0.01574	0.01574	0.0753794
1905	GO:0060836	lymphatic endothelial cell differentiati...	8	4	1.1	0.01574	0.01574	0.0753794
1906	GO:0072201	negative regulation of mesenchymal cell ...	8	4	1.1	0.01574	0.01574	0.0753794
1907	GO:0072526	pyridine-containing compound catabolic p...	8	4	1.1	0.01574	0.01574	0.0753794
1908	GO:0099515	actin filament-based transport	8	4	1.1	0.01574	0.01574	0.0753794
1909	GO:1900222	negative regulation of amyloid-beta clea...	8	4	1.1	0.01574	0.01574	0.0753794
1910	GO:1902548	negative regulation of cellular response...	8	4	1.1	0.01574	0.01574	0.0753794
1911	GO:1903147	negative regulation of autophagy of mito...	8	4	1.1	0.01574	0.01574	0.0753794
1912	GO:1905076	regulation of interleukin-17 secretion	8	4	1.1	0.01574	0.01574	0.0753794
1913	GO:1905247	positive regulation of aspartic-type pep...	8	4	1.1	0.01574	0.01574	0.0753794
1914	GO:2000564	regulation of CD8-positive, alpha-beta T...	8	4	1.1	0.01574	0.01574	0.0753794
1915	GO:2000973	regulation of pro-B cell differentiation	8	4	1.1	0.01574	0.01574	0.0753794
1916	GO:0046849	bone remodeling	100	22	13.75	0.016	0.016	0.0765446
1917	GO:2001022	positive regulation of response to DNA d...	100	22	13.75	0.016	0.016	0.0765446
1918	GO:0071300	cellular response to retinoic acid	45	12	6.19	0.01604	0.01604	0.076696
1919	GO:0042552	myelination	141	29	19.39	0.01612	0.01612	0.0770383
1920	GO:0002082	regulation of oxidative phosphorylation	30	9	4.13	0.01639	0.01639	0.077963
1921	GO:0010922	positive regulation of phosphatase activ...	30	9	4.13	0.01639	0.01639	0.077963
1922	GO:0031297	replication fork processing	30	9	4.13	0.01639	0.01639	0.077963
1923	GO:0032816	positive regulation of natural killer ce...	30	9	4.13	0.01639	0.01639	0.077963
1924	GO:0034110	regulation of homotypic cell-cell adhesi...	30	9	4.13	0.01639	0.01639	0.077963
1925	GO:0045662	negative regulation of myoblast differen...	30	9	4.13	0.01639	0.01639	0.077963
1926	GO:0090162	establishment of epithelial cell polarit...	30	9	4.13	0.01639	0.01639	0.077963
1927	GO:1902751	positive regulation of cell cycle G2/M p...	30	9	4.13	0.01639	0.01639	0.077963
1928	GO:0014855	striated muscle cell proliferation	72	17	9.9	0.01639	0.01639	0.077963
1929	GO:0010559	regulation of glycoprotein biosynthetic ...	40	11	5.5	0.01646	0.01646	0.0782148
1930	GO:0033344	cholesterol efflux	40	11	5.5	0.01646	0.01646	0.0782148
1931	GO:0002701	negative regulation of production of mol...	35	10	4.81	0.01662	0.01662	0.0788118
1932	GO:0032735	positive regulation of interleukin-12 pr...	35	10	4.81	0.01662	0.01662	0.0788118
1933	GO:0045622	regulation of T-helper cell differentiat...	35	10	4.81	0.01662	0.01662	0.0788118
1934	GO:1904707	positive regulation of vascular smooth m...	35	10	4.81	0.01662	0.01662	0.0788118
1935	GO:0002921	negative regulation of humoral immune re...	12	5	1.65	0.01675	0.01675	0.0788979
1936	GO:0003183	mitral valve morphogenesis	12	5	1.65	0.01675	0.01675	0.0788979
1937	GO:0006098	pentose-phosphate shunt	12	5	1.65	0.01675	0.01675	0.0788979
1938	GO:0007440	foregut morphogenesis	12	5	1.65	0.01675	0.01675	0.0788979
1939	GO:0010826	negative regulation of centrosome duplic...	12	5	1.65	0.01675	0.01675	0.0788979
1940	GO:0034392	negative regulation of smooth muscle cel...	12	5	1.65	0.01675	0.01675	0.0788979
1941	GO:0060368	regulation of Fc receptor mediated stimu...	12	5	1.65	0.01675	0.01675	0.0788979
1942	GO:0060439	trachea morphogenesis	12	5	1.65	0.01675	0.01675	0.0788979
1943	GO:0060502	epithelial cell proliferation involved i...	12	5	1.65	0.01675	0.01675	0.0788979
1944	GO:0072608	interleukin-10 secretion	12	5	1.65	0.01675	0.01675	0.0788979
1945	GO:0090343	positive regulation of cell aging	12	5	1.65	0.01675	0.01675	0.0788979
1946	GO:1900426	positive regulation of defense response ...	12	5	1.65	0.01675	0.01675	0.0788979
1947	GO:1905668	positive regulation of protein localizat...	12	5	1.65	0.01675	0.01675	0.0788979
1948	GO:0031343	positive regulation of cell killing	89	20	12.24	0.01678	0.01678	0.0789987
1949	GO:0007623	circadian rhythm	202	39	27.78	0.01683	0.01683	0.0791934
1950	GO:0006644	phospholipid metabolic process	340	61	46.75	0.01684	0.01684	0.0791998
1951	GO:0022898	regulation of transmembrane transporter ...	258	48	35.48	0.01704	0.01704	0.0800994
1952	GO:2000134	negative regulation of G1/S transition o...	56	14	7.7	0.01725	0.01725	0.081045
1953	GO:0035050	embryonic heart tube development	78	18	10.73	0.01736	0.01736	0.08152
1954	GO:0042177	negative regulation of protein catabolic...	130	27	17.88	0.01747	0.01747	0.0819946
1955	GO:0007219	Notch signaling pathway	172	34	23.65	0.01754	0.01754	0.082281
1956	GO:0007405	neuroblast proliferation	67	16	9.21	0.01758	0.01758	0.0823423
1957	GO:0048146	positive regulation of fibroblast prolif...	67	16	9.21	0.01758	0.01758	0.0823423
1958	GO:0051453	regulation of intracellular pH	67	16	9.21	0.01758	0.01758	0.0823423
1959	GO:0048659	smooth muscle cell proliferation	166	33	22.83	0.01762	0.01762	0.0824875
1960	GO:0001935	endothelial cell proliferation	142	29	19.53	0.01767	0.01767	0.0825951
1961	GO:0010634	positive regulation of epithelial cell m...	142	29	19.53	0.01767	0.01767	0.0825951
1962	GO:0090288	negative regulation of cellular response...	142	29	19.53	0.01767	0.01767	0.0825951
1963	GO:0006140	regulation of nucleotide metabolic proce...	101	22	13.89	0.01788	0.01788	0.0835341
1964	GO:0002067	glandular epithelial cell differentiatio...	51	13	7.01	0.01819	0.01819	0.0848959
1965	GO:0061001	regulation of dendritic spine morphogene...	51	13	7.01	0.01819	0.01819	0.0848959
1966	GO:1903076	regulation of protein localization to pl...	107	23	14.71	0.01829	0.01829	0.0852758
1967	GO:2000379	positive regulation of reactive oxygen s...	107	23	14.71	0.01829	0.01829	0.0852758
1968	GO:0044346	fibroblast apoptotic process	21	7	2.89	0.01844	0.01844	0.0858443
1969	GO:0140058	neuron projection arborization	21	7	2.89	0.01844	0.01844	0.0858443
1970	GO:1901223	negative regulation of NIK/NF-kappaB sig...	21	7	2.89	0.01844	0.01844	0.0858443
1971	GO:0031669	cellular response to nutrient levels	191	37	26.26	0.01855	0.01855	0.0863126
1972	GO:0031397	negative regulation of protein ubiquitin...	73	17	10.04	0.01871	0.01871	0.0869247
1973	GO:0045670	regulation of osteoclast differentiation	73	17	10.04	0.01871	0.01871	0.0869247
1974	GO:0055021	regulation of cardiac muscle tissue grow...	73	17	10.04	0.01871	0.01871	0.0869247
1975	GO:0051668	localization within membrane	185	36	25.44	0.01873	0.01873	0.0869736
1976	GO:0060393	regulation of pathway-restricted SMAD pr...	62	15	8.53	0.01881	0.01881	0.0873009
1977	GO:0042116	macrophage activation	90	20	12.38	0.01887	0.01887	0.087535
1978	GO:1901216	positive regulation of neuron death	119	25	16.36	0.01888	0.01888	0.0875371
1979	GO:0030517	negative regulation of axon extension	46	12	6.33	0.01906	0.01906	0.0882825
1980	GO:0060612	adipose tissue development	46	12	6.33	0.01906	0.01906	0.0882825
1981	GO:0009749	response to glucose	167	33	22.96	0.01915	0.01915	0.0886545
1982	GO:0030177	positive regulation of Wnt signaling pat...	131	27	18.01	0.01921	0.01921	0.0888874
1983	GO:0030902	hindbrain development	161	32	22.14	0.01924	0.01924	0.0889365
1984	GO:0048660	regulation of smooth muscle cell prolife...	161	32	22.14	0.01924	0.01924	0.0889365
1985	GO:0007272	ensheathment of neurons	143	29	19.66	0.01934	0.01934	0.0893087
1986	GO:0008366	axon ensheathment	143	29	19.66	0.01934	0.01934	0.0893087
1987	GO:0044057	regulation of system process	577	97	79.34	0.01953	0.01953	0.0901407
1988	GO:0001937	negative regulation of endothelial cell ...	41	11	5.64	0.01978	0.01978	0.0910198
1989	GO:0030501	positive regulation of bone mineralizati...	41	11	5.64	0.01978	0.01978	0.0910198
1990	GO:0046621	negative regulation of organ growth	41	11	5.64	0.01978	0.01978	0.0910198
1991	GO:0050856	regulation of T cell receptor signaling ...	41	11	5.64	0.01978	0.01978	0.0910198
1992	GO:0060964	regulation of gene silencing by miRNA	41	11	5.64	0.01978	0.01978	0.0910198
1993	GO:0071526	semaphorin-plexin signaling pathway	41	11	5.64	0.01978	0.01978	0.0910198
1994	GO:0034453	microtubule anchoring	26	8	3.58	0.01985	0.01985	0.0910222
1995	GO:0045780	positive regulation of bone resorption	26	8	3.58	0.01985	0.01985	0.0910222
1996	GO:0046852	positive regulation of bone remodeling	26	8	3.58	0.01985	0.01985	0.0910222
1997	GO:0050858	negative regulation of antigen receptor-...	26	8	3.58	0.01985	0.01985	0.0910222
1998	GO:0051767	nitric-oxide synthase biosynthetic proce...	26	8	3.58	0.01985	0.01985	0.0910222
1999	GO:0051769	regulation of nitric-oxide synthase bios...	26	8	3.58	0.01985	0.01985	0.0910222
[truncated: 7,172 more rows]

## Sheet: go.MF
	GO.ID	Term	Annotated	Significant	Expected	result1	pvalue.raw	pvalue.fdr
1	GO:0005515	protein binding	8566	1514	1172.65	< 1e-30	9.9e-31	9.31095e-28
2	GO:0019899	enzyme binding	2290	520	313.49	< 1e-30	9.9e-31	9.31095e-28
3	GO:0005488	binding	12638	1952	1730.09	3.4e-25	3.4e-25	2.1318e-22
4	GO:0019900	kinase binding	803	205	109.93	4.7e-20	4.7e-20	2.21018e-17
5	GO:0019901	protein kinase binding	723	187	98.98	5.2e-19	5.2e-19	1.95624e-16
6	GO:0051020	GTPase binding	517	140	70.78	3e-16	3e-16	9.405e-14
7	GO:0031267	small GTPase binding	424	117	58.04	2.1e-14	2.1e-14	4.93763e-12
8	GO:0017016	Ras GTPase binding	409	114	55.99	2.1e-14	2.1e-14	4.93763e-12
9	GO:0008047	enzyme activator activity	443	120	60.65	4.1e-14	4.1e-14	8.569e-12
10	GO:0008092	cytoskeletal protein binding	959	214	131.28	5.9e-14	5.9e-14	1.10979e-11
11	GO:0017048	Rho GTPase binding	166	61	22.72	6.5e-14	6.5e-14	1.1115e-11
12	GO:0030695	GTPase regulator activity	256	79	35.05	7.7e-13	7.7e-13	1.20698e-10
13	GO:0005096	GTPase activator activity	238	75	32.58	9.2e-13	9.2e-13	1.33117e-10
14	GO:0060589	nucleoside-triphosphatase regulator acti...	295	86	40.38	2.5e-12	2.5e-12	3.35893e-10
15	GO:0048365	Rac GTPase binding	68	33	9.31	5.3e-12	5.3e-12	6.6462e-10
16	GO:0043168	anion binding	2651	478	362.91	6.5e-12	6.5e-12	7.64156e-10
17	GO:0030234	enzyme regulator activity	930	201	127.31	8.3e-12	8.3e-12	9.18371e-10
18	GO:0000166	nucleotide binding	2009	377	275.02	1e-11	1e-11	9.9e-10
19	GO:1901265	nucleoside phosphate binding	2009	377	275.02	1e-11	1e-11	9.9e-10
20	GO:0042802	identical protein binding	1864	353	255.17	1.6e-11	1.6e-11	1.5048e-09
21	GO:0044877	protein-containing complex binding	1211	246	165.78	3e-11	3e-11	2.68714e-09
22	GO:0004672	protein kinase activity	589	139	80.63	3.2e-11	3.2e-11	2.736e-09
23	GO:0098772	molecular function regulator	1640	314	224.51	7.1e-11	7.1e-11	5.80657e-09
24	GO:0035639	purine ribonucleoside triphosphate bindi...	1699	322	232.59	1.3e-10	1.3e-10	1.01888e-08
25	GO:0005524	ATP binding	1382	270	189.19	2.2e-10	2.2e-10	1.65528e-08
26	GO:0036094	small molecule binding	2378	426	325.54	3.2e-10	3.2e-10	2.299e-08
27	GO:0003779	actin binding	421	105	57.63	3.3e-10	3.3e-10	2.299e-08
28	GO:0043167	ion binding	5380	868	736.5	6.1e-10	6.1e-10	4.09789e-08
29	GO:0019904	protein domain specific binding	787	169	107.74	6.9e-10	6.9e-10	4.47548e-08
30	GO:0016773	phosphotransferase activity, alcohol gro...	688	151	94.18	1.2e-09	1.2e-09	7.28129e-08
31	GO:0016301	kinase activity	746	161	102.12	1.2e-09	1.2e-09	7.28129e-08
32	GO:0017076	purine nucleotide binding	1783	329	244.09	1.9e-09	1.9e-09	1.11684e-07
33	GO:0030554	adenyl nucleotide binding	1455	276	199.18	3.1e-09	3.1e-09	1.767e-07
34	GO:0032555	purine ribonucleotide binding	1772	326	242.58	3.2e-09	3.2e-09	1.77035e-07
35	GO:0032559	adenyl ribonucleotide binding	1445	274	197.81	3.7e-09	3.7e-09	1.98849e-07
36	GO:0019902	phosphatase binding	213	61	29.16	7.8e-09	7.8e-09	4.0755e-07
37	GO:0032553	ribonucleotide binding	1788	326	244.77	8.7e-09	8.7e-09	4.42289e-07
38	GO:0016772	transferase activity, transferring phosp...	887	181	121.43	1e-08	1e-08	4.95e-07
39	GO:0097367	carbohydrate derivative binding	2092	369	286.39	3.8e-08	3.8e-08	1.83277e-06
40	GO:0004674	protein serine/threonine kinase activity	439	101	60.1	6.3e-08	6.3e-08	2.96258e-06
41	GO:0004721	phosphoprotein phosphatase activity	170	50	23.27	6.7e-08	6.7e-08	3.07383e-06
42	GO:0017124	SH3 domain binding	128	41	17.52	7.6e-08	7.6e-08	3.40371e-06
43	GO:0042803	protein homodimerization activity	934	184	127.86	1.1e-07	1.1e-07	4.81186e-06
44	GO:0008144	drug binding	1630	294	223.14	1.5e-07	1.5e-07	6.4125e-06
45	GO:0008017	microtubule binding	237	62	32.44	2.3e-07	2.3e-07	9.614e-06
46	GO:0016817	hydrolase activity, acting on acid anhyd...	854	169	116.91	2.8e-07	2.8e-07	1.1206e-05
47	GO:0016818	hydrolase activity, acting on acid anhyd...	854	169	116.91	2.8e-07	2.8e-07	1.1206e-05
48	GO:0005085	guanyl-nucleotide exchange factor activi...	195	53	26.69	4.6e-07	4.6e-07	1.76584e-05
49	GO:0015631	tubulin binding	333	79	45.59	4.6e-07	4.6e-07	1.76584e-05
50	GO:0004896	cytokine receptor activity	95	32	13.01	5.6e-07	5.6e-07	2.06187e-05
51	GO:0019903	protein phosphatase binding	166	47	22.72	5.6e-07	5.6e-07	2.06187e-05
52	GO:0016462	pyrophosphatase activity	851	167	116.5	5.7e-07	5.7e-07	2.06187e-05
53	GO:0140097	catalytic activity, acting on DNA	187	51	25.6	6.7e-07	6.7e-07	2.37787e-05
54	GO:0046983	protein dimerization activity	1379	249	188.78	1.3e-06	1.3e-06	4.52833e-05
55	GO:0003824	catalytic activity	5589	867	765.11	1.5e-06	1.5e-06	5.13e-05
56	GO:0017111	nucleoside-triphosphatase activity	803	157	109.93	1.6e-06	1.6e-06	5.37429e-05
57	GO:0003688	DNA replication origin binding	23	13	3.15	1.7e-06	1.7e-06	5.51328e-05
58	GO:0003678	DNA helicase activity	60	23	8.21	1.7e-06	1.7e-06	5.51328e-05
59	GO:0017116	single-stranded DNA-dependent ATP-depend...	20	12	2.74	1.8e-06	1.8e-06	5.643e-05
60	GO:0043142	single-stranded DNA-dependent ATPase act...	20	12	2.74	1.8e-06	1.8e-06	5.643e-05
61	GO:0008289	lipid binding	721	142	98.7	3.3e-06	3.3e-06	0.000101759
62	GO:0005088	Ras guanyl-nucleotide exchange factor ac...	127	37	17.39	4.2e-06	4.2e-06	0.000127423
63	GO:0016791	phosphatase activity	260	62	35.59	6.4e-06	6.4e-06	0.000191039
64	GO:1901363	heterocyclic compound binding	4855	756	664.63	6.5e-06	6.5e-06	0.000191039
65	GO:0004003	ATP-dependent DNA helicase activity	22	12	3.01	7.2e-06	7.2e-06	0.000202137
66	GO:0008026	ATP-dependent helicase activity	22	12	3.01	7.2e-06	7.2e-06	0.000202137
67	GO:0070035	purine NTP-dependent helicase activity	22	12	3.01	7.2e-06	7.2e-06	0.000202137
68	GO:0051015	actin filament binding	197	50	26.97	8.1e-06	8.1e-06	0.00022406
69	GO:0140096	catalytic activity, acting on a protein	2121	356	290.36	9.9e-06	9.9e-06	0.00026493
70	GO:0005089	Rho guanyl-nucleotide exchange factor ac...	70	24	9.58	1e-05	1e-05	0.00026493
71	GO:0019207	kinase regulator activity	188	48	25.74	1e-05	1e-05	0.00026493
72	GO:0004715	non-membrane spanning protein tyrosine k...	45	18	6.16	1.1e-05	1.1e-05	0.000287375
73	GO:0097159	organic cyclic compound binding	4946	766	677.09	1.2e-05	1.2e-05	0.000309205
74	GO:0004725	protein tyrosine phosphatase activity	95	29	13.01	1.7e-05	1.7e-05	0.000432122
75	GO:0035173	histone kinase activity	17	10	2.33	1.8e-05	1.8e-05	0.00045144
76	GO:0016787	hydrolase activity	2453	403	335.81	1.9e-05	1.9e-05	0.00047025
77	GO:0008134	transcription factor binding	703	134	96.24	3.3e-05	3.3e-05	0.000806143
78	GO:0003677	DNA binding	1963	328	268.73	3.4e-05	3.4e-05	0.000819923
79	GO:1990782	protein tyrosine kinase binding	99	29	13.55	3.9e-05	3.9e-05	0.000928595
80	GO:0008094	DNA-dependent ATPase activity	72	23	9.86	5.5e-05	5.5e-05	0.00129319
81	GO:0003774	motor activity	131	35	17.93	5.7e-05	5.7e-05	0.00132367
82	GO:0050839	cell adhesion molecule binding	240	55	32.86	6.7e-05	6.7e-05	0.00153691
83	GO:0005543	phospholipid binding	414	85	56.68	6.8e-05	6.8e-05	0.00154106
84	GO:0001784	phosphotyrosine residue binding	43	16	5.89	9.8e-05	9.8e-05	0.0021945
85	GO:0046875	ephrin receptor binding	31	13	4.24	0.00011	0.00011	0.00237828
86	GO:0044389	ubiquitin-like protein ligase binding	313	67	42.85	0.00011	0.00011	0.00237828
87	GO:0005102	signaling receptor binding	1539	260	210.68	0.00011	0.00011	0.00237828
88	GO:0042578	phosphoric ester hydrolase activity	350	73	47.91	0.00013	0.00013	0.00277875
89	GO:0016494	C-X-C chemokine receptor activity	8	6	1.1	0.00014	0.00014	0.00295888
90	GO:0005024	transforming growth factor beta-activate...	14	8	1.92	0.00017	0.00017	0.003553
91	GO:0019955	cytokine binding	128	33	17.52	0.00019	0.00019	0.00392736
92	GO:0001637	G protein-coupled chemoattractant recept...	25	11	3.42	0.00022	0.00022	0.00444968
93	GO:0004950	chemokine receptor activity	25	11	3.42	0.00022	0.00022	0.00444968
94	GO:0042287	MHC protein binding	29	12	3.97	0.00023	0.00023	0.00460245
95	GO:0023026	MHC class II protein complex binding	6	5	0.82	0.00025	0.00025	0.00495
96	GO:0042826	histone deacetylase binding	120	31	16.43	0.00028	0.00028	0.00548625
97	GO:0004697	protein kinase C activity	15	8	2.05	0.00032	0.00032	0.00620536
98	GO:0017137	Rab GTPase binding	165	39	22.59	0.00038	0.00038	0.00707703
99	GO:0000900	translation repressor activity, mRNA reg...	12	7	1.64	0.00038	0.00038	0.00707703
100	GO:0023023	MHC protein complex binding	12	7	1.64	0.00038	0.00038	0.00707703
101	GO:0035091	phosphatidylinositol binding	250	54	34.22	0.00038	0.00038	0.00707703
102	GO:0004713	protein tyrosine kinase activity	128	32	17.52	0.00043	0.00043	0.00792971
103	GO:0030971	receptor tyrosine kinase binding	72	21	9.86	0.00047	0.00047	0.00850067
104	GO:0003690	double-stranded DNA binding	978	170	133.88	0.00047	0.00047	0.00850067
105	GO:0016887	ATPase activity	378	75	51.75	0.00052	0.00052	0.00931543
106	GO:0016740	transferase activity	2204	352	301.72	0.00062	0.00062	0.0110021
107	GO:0043565	sequence-specific DNA binding	1103	188	151	0.00066	0.00066	0.0116024
108	GO:0016493	C-C chemokine receptor activity	24	10	3.29	0.00071	0.00071	0.0123658
109	GO:0005547	phosphatidylinositol-3,4,5-trisphosphate...	41	14	5.61	0.00073	0.00073	0.0125975
110	GO:0045309	protein phosphorylated amino acid bindin...	55	17	7.53	0.00077	0.00077	0.0130484
111	GO:0004386	helicase activity	154	36	21.08	0.00077	0.00077	0.0130484
112	GO:0035184	histone threonine kinase activity	7	5	0.96	0.00079	0.00079	0.0131504
113	GO:0098821	BMP receptor activity	7	5	0.96	0.00079	0.00079	0.0131504
114	GO:0016538	cyclin-dependent protein serine/threonin...	46	15	6.3	0.00083	0.00083	0.013695
115	GO:0005068	transmembrane receptor protein tyrosine ...	10	6	1.37	0.00084	0.00084	0.0137395
116	GO:1901981	phosphatidylinositol phosphate binding	166	38	22.72	0.00085	0.00085	0.0137832
117	GO:0004675	transmembrane receptor protein serine/th...	17	8	2.33	0.00094	0.00094	0.0149842
118	GO:0030676	Rac guanyl-nucleotide exchange factor ac...	17	8	2.33	0.00094	0.00094	0.0149842
119	GO:0005200	structural constituent of cytoskeleton	61	18	8.35	0.001	0.001	0.0158067
120	GO:0008157	protein phosphatase 1 binding	21	9	2.87	0.00103	0.00103	0.0160118
121	GO:0031690	adrenergic receptor binding	21	9	2.87	0.00103	0.00103	0.0160118
122	GO:0019957	C-C chemokine binding	25	10	3.42	0.00104	0.00104	0.0160348
123	GO:0031625	ubiquitin protein ligase binding	297	60	40.66	0.00113	0.00113	0.0172807
124	GO:1990837	sequence-specific double-stranded DNA bi...	893	154	122.25	0.00121	0.00121	0.0183549
125	GO:0046872	metal ion binding	3437	526	470.51	0.0014	0.0014	0.0210493
126	GO:0019887	protein kinase regulator activity	159	36	21.77	0.00141	0.00141	0.0210493
127	GO:0042169	SH2 domain binding	39	13	5.34	0.00144	0.00144	0.0213279
128	GO:0035014	phosphatidylinositol 3-kinase regulator ...	18	8	2.46	0.00148	0.00148	0.0217491
129	GO:0004722	protein serine/threonine phosphatase act...	68	19	9.31	0.00151	0.00151	0.0220179
130	GO:0005026	transforming growth factor beta receptor...	5	4	0.68	0.00156	0.00156	0.02223
131	GO:0046934	phosphatidylinositol-4,5-bisphosphate 3-...	5	4	0.68	0.00156	0.00156	0.02223
132	GO:0052813	phosphatidylinositol bisphosphate kinase...	5	4	0.68	0.00156	0.00156	0.02223
133	GO:0005178	integrin binding	127	30	17.39	0.0017	0.0017	0.0240429
134	GO:0016176	superoxide-generating NADPH oxidase acti...	8	5	1.1	0.00187	0.00187	0.0262498
135	GO:0005516	calmodulin binding	185	40	25.33	0.002	0.002	0.0278667
136	GO:0051219	phosphoprotein binding	102	25	13.96	0.00233	0.00233	0.032226
137	GO:0003682	chromatin binding	570	102	78.03	0.00246	0.00246	0.0337756
138	GO:0019956	chemokine binding	32	11	4.38	0.00251	0.00251	0.0342124
139	GO:0016788	hydrolase activity, acting on ester bond...	715	124	97.88	0.00285	0.00285	0.0384204
140	GO:0003777	microtubule motor activity	82	21	11.23	0.00286	0.00286	0.0384204
141	GO:0034713	type I transforming growth factor beta r...	12	6	1.64	0.00288	0.00288	0.0384204
142	GO:0005080	protein kinase C binding	62	17	8.49	0.00325	0.00325	0.0430511
143	GO:0043014	alpha-tubulin binding	38	12	5.2	0.00363	0.00363	0.0474169
144	GO:0051721	protein phosphatase 2A binding	38	12	5.2	0.00363	0.00363	0.0474169
145	GO:0060090	molecular adaptor activity	197	41	26.97	0.00368	0.00368	0.0477385
146	GO:0035174	histone serine kinase activity	6	4	0.82	0.00417	0.00417	0.053359
147	GO:0043515	kinetochore binding	6	4	0.82	0.00417	0.00417	0.053359
148	GO:0030374	nuclear receptor transcription coactivat...	64	17	8.76	0.00464	0.00464	0.0589719
149	GO:0043138	3'-5' DNA helicase activity	21	8	2.87	0.00472	0.00472	0.059586
150	GO:0043422	protein kinase B binding	17	7	2.33	0.00494	0.00494	0.0619476
151	GO:0043169	cation binding	3534	531	483.79	0.00592	0.00592	0.0737452
152	GO:0097110	scaffold protein binding	71	18	9.72	0.00618	0.00618	0.0764775
153	GO:0090079	translation regulator activity, nucleic ...	22	8	3.01	0.00654	0.00654	0.0804035
154	GO:0019838	growth factor binding	145	31	19.85	0.0071	0.0071	0.0866474
155	GO:0042288	MHC class I protein binding	18	7	2.46	0.00714	0.00714	0.0866474
156	GO:0000287	magnesium ion binding	193	39	26.42	0.00754	0.00754	0.090915
157	GO:0046982	protein heterodimerization activity	553	96	75.7	0.00775	0.00775	0.0928519
158	GO:0046332	SMAD binding	84	20	11.5	0.00848	0.00848	0.100955
159	GO:0004908	interleukin-1 receptor activity	7	4	0.96	0.00868	0.00868	0.10141
160	GO:0010997	anaphase-promoting complex binding	7	4	0.96	0.00868	0.00868	0.10141
161	GO:0017108	5'-flap endonuclease activity	7	4	0.96	0.00868	0.00868	0.10141
162	GO:0030371	translation repressor activity	23	8	3.15	0.00884	0.00884	0.102642
163	GO:0042623	ATPase activity, coupled	281	53	38.47	0.00899	0.00899	0.103743
164	GO:0019103	pyrimidine nucleotide binding	11	5	1.51	0.01079	0.01079	0.122718
165	GO:0005092	GDP-dissociation inhibitor activity	15	6	2.05	0.01083	0.01083	0.122718
166	GO:0016888	endodeoxyribonuclease activity, producin...	15	6	2.05	0.01083	0.01083	0.122718
167	GO:0019199	transmembrane receptor protein kinase ac...	75	18	10.27	0.01115	0.01115	0.125588
168	GO:0001540	amyloid-beta binding	59	15	8.08	0.01152	0.01152	0.128983
169	GO:0015026	coreceptor activity	24	8	3.29	0.0117	0.0117	0.130223
170	GO:0030295	protein kinase activator activity	76	18	10.4	0.01279	0.01279	0.141518
171	GO:0003697	single-stranded DNA binding	110	24	15.06	0.01287	0.01287	0.14157
172	GO:0044212	transcription regulatory region DNA bind...	958	155	131.15	0.01341	0.01341	0.145243
173	GO:0019209	kinase activator activity	82	19	11.23	0.01355	0.01355	0.145243
174	GO:0004602	glutathione peroxidase activity	20	7	2.74	0.01359	0.01359	0.145243
175	GO:0017049	GTP-Rho binding	20	7	2.74	0.01359	0.01359	0.145243
176	GO:0052745	inositol phosphate phosphatase activity	20	7	2.74	0.01359	0.01359	0.145243
177	GO:0140110	transcription regulator activity	1309	206	179.2	0.01529	0.01529	0.158454
178	GO:0042813	Wnt-activated receptor activity	16	6	2.19	0.01536	0.01536	0.158454
179	GO:0001067	regulatory region nucleic acid binding	962	155	131.69	0.0154	0.0154	0.158454
180	GO:0008297	single-stranded DNA exodeoxyribonuclease...	8	4	1.1	0.0155	0.0155	0.158454
181	GO:0016803	ether hydrolase activity	8	4	1.1	0.0155	0.0155	0.158454
182	GO:0031698	beta-2 adrenergic receptor binding	8	4	1.1	0.0155	0.0155	0.158454
183	GO:0048256	flap endonuclease activity	8	4	1.1	0.0155	0.0155	0.158454
184	GO:0051880	G-quadruplex DNA binding	8	4	1.1	0.0155	0.0155	0.158454
185	GO:0004879	nuclear receptor activity	40	11	5.48	0.01595	0.01595	0.161159
186	GO:0098531	transcription factor activity, direct li...	40	11	5.48	0.01595	0.01595	0.161159
187	GO:0005154	epidermal growth factor receptor binding	35	10	4.79	0.01614	0.01614	0.161159
188	GO:0004519	endonuclease activity	118	25	16.15	0.01622	0.01622	0.161159
189	GO:0004861	cyclin-dependent protein serine/threonin...	12	5	1.64	0.01645	0.01645	0.161159
190	GO:0005372	water transmembrane transporter activity	12	5	1.64	0.01645	0.01645	0.161159
191	GO:0005522	profilin binding	12	5	1.64	0.01645	0.01645	0.161159
192	GO:0008525	phosphatidylcholine transporter activity	12	5	1.64	0.01645	0.01645	0.161159
193	GO:0045296	cadherin binding	67	16	9.17	0.0169	0.0169	0.164345
194	GO:0000976	transcription regulatory region sequence...	850	138	116.36	0.01695	0.01695	0.164345
195	GO:0070888	E-box binding	46	12	6.3	0.01845	0.01845	0.177972
196	GO:0003924	GTPase activity	286	52	39.15	0.01887	0.01887	0.181094
197	GO:0032266	phosphatidylinositol-3-phosphate binding	41	11	5.61	0.01918	0.01918	0.18221
198	GO:0042887	amide transmembrane transporter activity	41	11	5.61	0.01918	0.01918	0.18221
199	GO:0003887	DNA-directed DNA polymerase activity	26	8	3.56	0.01936	0.01936	0.182996
200	GO:0000403	Y-form DNA binding	5	3	0.68	0.02066	0.02066	0.187737
201	GO:0004634	phosphopyruvate hydratase activity	5	3	0.68	0.02066	0.02066	0.187737
202	GO:0015168	glycerol transmembrane transporter activ...	5	3	0.68	0.02066	0.02066	0.187737
203	GO:0015204	urea transmembrane transporter activity	5	3	0.68	0.02066	0.02066	0.187737
204	GO:0017002	activin-activated receptor activity	5	3	0.68	0.02066	0.02066	0.187737
205	GO:0019238	cyclohydrolase activity	5	3	0.68	0.02066	0.02066	0.187737
206	GO:0042731	PH domain binding	5	3	0.68	0.02066	0.02066	0.187737
207	GO:0090554	phosphatidylcholine-translocating ATPase...	5	3	0.68	0.02066	0.02066	0.187737
208	GO:0004551	nucleotide diphosphatase activity	17	6	2.33	0.02104	0.02104	0.18936
209	GO:0004724	magnesium-dependent protein serine/threo...	17	6	2.33	0.02104	0.02104	0.18936
210	GO:0035497	cAMP response element binding	13	5	1.78	0.02376	0.02376	0.209671
211	GO:0036312	phosphatidylinositol 3-kinase regulatory...	13	5	1.78	0.02376	0.02376	0.209671
212	GO:0046935	1-phosphatidylinositol-3-kinase regulato...	13	5	1.78	0.02376	0.02376	0.209671
213	GO:0003712	transcription coregulator activity	452	77	61.88	0.02377	0.02377	0.209671
214	GO:0003823	antigen binding	53	13	7.26	0.02396	0.02396	0.209671
215	GO:0071813	lipoprotein particle binding	27	8	3.7	0.02429	0.02429	0.209671
216	GO:0071814	protein-lipid complex binding	27	8	3.7	0.02429	0.02429	0.209671
217	GO:0030507	spectrin binding	32	9	4.38	0.0243	0.0243	0.209671
218	GO:0034061	DNA polymerase activity	32	9	4.38	0.0243	0.0243	0.209671
219	GO:0004445	inositol-polyphosphate 5-phosphatase act...	9	4	1.23	0.02491	0.02491	0.211062
220	GO:0016801	hydrolase activity, acting on ether bond...	9	4	1.23	0.02491	0.02491	0.211062
221	GO:0034987	immunoglobulin receptor binding	9	4	1.23	0.02491	0.02491	0.211062
222	GO:0072542	protein phosphatase activator activity	9	4	1.23	0.02491	0.02491	0.211062
223	GO:1902936	phosphatidylinositol bisphosphate bindin...	111	23	15.2	0.02615	0.02615	0.220575
224	GO:0003700	DNA-binding transcription factor activit...	958	152	131.15	0.02641	0.02641	0.221773
225	GO:0019212	phosphatase inhibitor activity	43	11	5.89	0.02703	0.02703	0.224971
226	GO:0048487	beta-tubulin binding	43	11	5.89	0.02703	0.02703	0.224971
227	GO:0043621	protein self-association	65	15	8.9	0.02726	0.02726	0.225886
228	GO:0001227	DNA-binding transcription repressor acti...	235	43	32.17	0.02763	0.02763	0.227947
229	GO:0043325	phosphatidylinositol-3,4-bisphosphate bi...	28	8	3.83	0.03004	0.03004	0.245675
230	GO:0045499	chemorepellent activity	28	8	3.83	0.03004	0.03004	0.245675
231	GO:0000977	RNA polymerase II regulatory region sequ...	806	129	110.34	0.03042	0.03042	0.247706
232	GO:0001158	enhancer sequence-specific DNA binding	125	25	17.11	0.03147	0.03147	0.255151
233	GO:0001012	RNA polymerase II regulatory region DNA ...	814	130	111.43	0.03168	0.03168	0.255751
234	GO:0005545	1-phosphatidylinositol binding	14	5	1.92	0.03289	0.03289	0.26326
235	GO:0035325	Toll-like receptor binding	14	5	1.92	0.03289	0.03289	0.26326
236	GO:0051287	NAD binding	61	14	8.35	0.03364	0.03364	0.268122
237	GO:0000981	DNA-binding transcription factor activit...	735	118	100.62	0.0343	0.0343	0.272229
238	GO:0016879	ligase activity, forming carbon-nitrogen...	45	11	6.16	0.03697	0.03697	0.274036
239	GO:0003680	AT DNA binding	10	4	1.37	0.03709	0.03709	0.274036
240	GO:0008474	palmitoyl-(protein) hydrolase activity	10	4	1.37	0.03709	0.03709	0.274036
241	GO:0035612	AP-2 adaptor complex binding	10	4	1.37	0.03709	0.03709	0.274036
242	GO:0035620	ceramide transporter activity	10	4	1.37	0.03709	0.03709	0.274036
243	GO:0045159	myosin II binding	10	4	1.37	0.03709	0.03709	0.274036
244	GO:0046030	inositol trisphosphate phosphatase activ...	10	4	1.37	0.03709	0.03709	0.274036
245	GO:0098599	palmitoyl hydrolase activity	10	4	1.37	0.03709	0.03709	0.274036
246	GO:0004563	beta-N-acetylhexosaminidase activity	6	3	0.82	0.03715	0.03715	0.274036
247	GO:0004726	non-membrane spanning protein tyrosine p...	6	3	0.82	0.03715	0.03715	0.274036
248	GO:0015166	polyol transmembrane transporter activit...	6	3	0.82	0.03715	0.03715	0.274036
249	GO:0015616	DNA translocase activity	6	3	0.82	0.03715	0.03715	0.274036
250	GO:0019958	C-X-C chemokine binding	6	3	0.82	0.03715	0.03715	0.274036
251	GO:0031493	nucleosomal histone binding	6	3	0.82	0.03715	0.03715	0.274036
252	GO:0031802	type 5 metabotropic glutamate receptor b...	6	3	0.82	0.03715	0.03715	0.274036
253	GO:0043559	insulin binding	6	3	0.82	0.03715	0.03715	0.274036
254	GO:0051575	5'-deoxyribose-5-phosphate lyase activit...	6	3	0.82	0.03715	0.03715	0.274036
255	GO:1990050	phosphatidic acid transporter activity	6	3	0.82	0.03715	0.03715	0.274036
256	GO:0048029	monosaccharide binding	85	18	11.64	0.03741	0.03741	0.274876
257	GO:0000980	RNA polymerase II distal enhancer sequen...	98	20	13.42	0.04182	0.04182	0.306083
258	GO:0001965	G-protein alpha-subunit binding	35	9	4.79	0.04202	0.04202	0.306355
259	GO:0050661	NADP binding	46	11	6.3	0.04279	0.04279	0.310764
260	GO:0016307	phosphatidylinositol phosphate kinase ac...	15	5	2.05	0.04392	0.04392	0.31412
261	GO:0019215	intermediate filament binding	15	5	2.05	0.04392	0.04392	0.31412
262	GO:0050811	GABA receptor binding	15	5	2.05	0.04392	0.04392	0.31412
263	GO:0051400	BH domain binding	15	5	2.05	0.04392	0.04392	0.31412
264	GO:0004364	glutathione transferase activity	30	8	4.11	0.04419	0.04419	0.314854
265	GO:0003785	actin monomer binding	25	7	3.42	0.04573	0.04573	0.3237
266	GO:0001618	virus receptor activity	20	6	2.74	0.04602	0.04602	0.3237
267	GO:0104005	hijacked molecular function	20	6	2.74	0.04602	0.04602	0.3237
268	GO:0043548	phosphatidylinositol 3-kinase binding	41	10	5.61	0.04612	0.04612	0.3237
269	GO:0030674	protein binding, bridging	130	25	17.8	0.04773	0.04773	0.333755
270	GO:0008270	zinc ion binding	672	107	91.99	0.05078	0.05078	0.353767
271	GO:0015250	water channel activity	11	4	1.51	0.05212	0.05212	0.355209
272	GO:0019211	phosphatase activator activity	11	4	1.51	0.05212	0.05212	0.355209
273	GO:0035004	phosphatidylinositol 3-kinase activity	11	4	1.51	0.05212	0.05212	0.355209
274	GO:0043522	leucine zipper domain binding	11	4	1.51	0.05212	0.05212	0.355209
275	GO:0043560	insulin receptor substrate binding	11	4	1.51	0.05212	0.05212	0.355209
276	GO:1990405	protein antigen binding	11	4	1.51	0.05212	0.05212	0.355209
277	GO:0001882	nucleoside binding	371	62	50.79	0.05395	0.05395	0.366354
278	GO:0000978	RNA polymerase II proximal promoter sequ...	552	89	75.57	0.05433	0.05433	0.367607
279	GO:0008022	protein C-terminus binding	234	41	32.03	0.05609	0.05609	0.374217
280	GO:0030169	low-density lipoprotein particle binding	16	5	2.19	0.0569	0.0569	0.374217
281	GO:0030228	lipoprotein particle receptor activity	16	5	2.19	0.0569	0.0569	0.374217
282	GO:0034979	NAD-dependent protein deacetylase activi...	16	5	2.19	0.0569	0.0569	0.374217
283	GO:0035591	signaling adaptor activity	54	12	7.39	0.05831	0.05831	0.374217
284	GO:0004012	phospholipid-translocating ATPase activi...	7	3	0.96	0.05849	0.05849	0.374217
285	GO:0004985	opioid receptor activity	7	3	0.96	0.05849	0.05849	0.374217
286	GO:0005025	transforming growth factor beta receptor...	7	3	0.96	0.05849	0.05849	0.374217
287	GO:0005035	death receptor activity	7	3	0.96	0.05849	0.05849	0.374217
288	GO:0005113	patched binding	7	3	0.96	0.05849	0.05849	0.374217
289	GO:0005114	type II transforming growth factor beta ...	7	3	0.96	0.05849	0.05849	0.374217
290	GO:0019992	diacylglycerol binding	7	3	0.96	0.05849	0.05849	0.374217
291	GO:0030628	pre-mRNA 3'-splice site binding	7	3	0.96	0.05849	0.05849	0.374217
292	GO:0031702	type 1 angiotensin receptor binding	7	3	0.96	0.05849	0.05849	0.374217
293	GO:0034711	inhibin binding	7	3	0.96	0.05849	0.05849	0.374217
294	GO:0035005	1-phosphatidylinositol-4-phosphate 3-kin...	7	3	0.96	0.05849	0.05849	0.374217
295	GO:0031406	carboxylic acid binding	203	36	27.79	0.06039	0.06039	0.385063
296	GO:0019894	kinesin binding	49	11	6.71	0.06394	0.06394	0.406321
297	GO:0000987	proximal promoter sequence-specific DNA ...	564	90	77.21	0.06532	0.06532	0.413384
298	GO:0003707	steroid hormone receptor activity	55	12	7.53	0.06568	0.06568	0.413384
299	GO:0005070	SH3/SH2 adaptor activity	27	7	3.7	0.06635	0.06635	0.413384
300	GO:0043027	cysteine-type endopeptidase inhibitor ac...	27	7	3.7	0.06635	0.06635	0.413384
301	GO:1904680	peptide transmembrane transporter activi...	27	7	3.7	0.06635	0.06635	0.413384
302	GO:0035257	nuclear hormone receptor binding	147	27	20.12	0.06637	0.06637	0.413384
303	GO:0016893	endonuclease activity, active with eithe...	38	9	5.2	0.06684	0.06684	0.414937
304	GO:0003714	transcription corepressor activity	186	33	25.46	0.0693	0.0693	0.416439
305	GO:0030215	semaphorin receptor binding	22	6	3.01	0.06991	0.06991	0.416439
306	GO:0034237	protein kinase A regulatory subunit bind...	22	6	3.01	0.06991	0.06991	0.416439
307	GO:0070530	K63-linked polyubiquitin modification-de...	22	6	3.01	0.06991	0.06991	0.416439
308	GO:0001608	G protein-coupled nucleotide receptor ac...	12	4	1.64	0.06996	0.06996	0.416439
309	GO:0004115	3',5'-cyclic-AMP phosphodiesterase activ...	12	4	1.64	0.06996	0.06996	0.416439
310	GO:0005536	glucose binding	12	4	1.64	0.06996	0.06996	0.416439
311	GO:0031994	insulin-like growth factor I binding	12	4	1.64	0.06996	0.06996	0.416439
312	GO:0036122	BMP binding	12	4	1.64	0.06996	0.06996	0.416439
313	GO:0039706	co-receptor binding	12	4	1.64	0.06996	0.06996	0.416439
314	GO:0045028	G protein-coupled purinergic nucleotide ...	12	4	1.64	0.06996	0.06996	0.416439
315	GO:0048185	activin binding	12	4	1.64	0.06996	0.06996	0.416439
316	GO:0051011	microtubule minus-end binding	12	4	1.64	0.06996	0.06996	0.416439
317	GO:0004029	aldehyde dehydrogenase (NAD) activity	17	5	2.33	0.07185	0.07185	0.422343
318	GO:0005149	interleukin-1 receptor binding	17	5	2.33	0.07185	0.07185	0.422343
319	GO:0016646	oxidoreductase activity, acting on the C...	17	5	2.33	0.07185	0.07185	0.422343
320	GO:0030275	LRR domain binding	17	5	2.33	0.07185	0.07185	0.422343
321	GO:0001221	transcription cofactor binding	50	11	6.84	0.07227	0.07227	0.423489
322	GO:0003676	nucleic acid binding	2962	431	405.49	0.07321	0.07321	0.427665
323	GO:0035326	enhancer binding	136	25	18.62	0.0744	0.0744	0.433271
324	GO:0004864	protein phosphatase inhibitor activity	39	9	5.34	0.0768	0.0768	0.445867
325	GO:0043539	protein serine/threonine kinase activato...	28	7	3.83	0.07846	0.07846	0.454102
326	GO:0003727	single-stranded RNA binding	93	18	12.73	0.07913	0.07913	0.455582
327	GO:0001883	purine nucleoside binding	360	59	49.28	0.0792	0.0792	0.455582
328	GO:0030331	estrogen receptor binding	45	10	6.16	0.07956	0.07956	0.456257
329	GO:0004536	deoxyribonuclease activity	57	12	7.8	0.08217	0.08217	0.463595
330	GO:0019210	kinase inhibitor activity	57	12	7.8	0.08217	0.08217	0.463595
331	GO:0032549	ribonucleoside binding	361	59	49.42	0.0825	0.0825	0.463595
332	GO:0070840	dynein complex binding	23	6	3.15	0.08409	0.08409	0.463595
333	GO:0004022	alcohol dehydrogenase (NAD) activity	8	3	1.1	0.08429	0.08429	0.463595
334	GO:0004439	phosphatidylinositol-4,5-bisphosphate 5-...	8	3	1.1	0.08429	0.08429	0.463595
335	GO:0005337	nucleoside transmembrane transporter act...	8	3	1.1	0.08429	0.08429	0.463595
336	GO:0019206	nucleoside kinase activity	8	3	1.1	0.08429	0.08429	0.463595
337	GO:0031995	insulin-like growth factor II binding	8	3	1.1	0.08429	0.08429	0.463595
338	GO:0034595	phosphatidylinositol phosphate 5-phospha...	8	3	1.1	0.08429	0.08429	0.463595
339	GO:0042289	MHC class II protein binding	8	3	1.1	0.08429	0.08429	0.463595
340	GO:0043139	5'-3' DNA helicase activity	8	3	1.1	0.08429	0.08429	0.463595
341	GO:0050786	RAGE receptor binding	8	3	1.1	0.08429	0.08429	0.463595
342	GO:0061665	SUMO ligase activity	8	3	1.1	0.08429	0.08429	0.463595
343	GO:0005525	GTP binding	349	57	47.78	0.08739	0.08739	0.478173
344	GO:0032550	purine ribonucleoside binding	356	58	48.74	0.0884	0.0884	0.478173
345	GO:0004435	phosphatidylinositol phospholipase C act...	18	5	2.46	0.08872	0.08872	0.478173
346	GO:0004629	phospholipase C activity	18	5	2.46	0.08872	0.08872	0.478173
347	GO:0015929	hexosaminidase activity	18	5	2.46	0.08872	0.08872	0.478173
348	GO:0070182	DNA polymerase binding	18	5	2.46	0.08872	0.08872	0.478173
349	GO:0070402	NADPH binding	18	5	2.46	0.08872	0.08872	0.478173
350	GO:0017166	vinculin binding	13	4	1.78	0.09049	0.09049	0.482186
351	GO:0046624	sphingolipid transporter activity	13	4	1.78	0.09049	0.09049	0.482186
352	GO:0046703	natural killer cell lectin-like receptor...	13	4	1.78	0.09049	0.09049	0.482186
353	GO:0050664	oxidoreductase activity, acting on NAD(P...	13	4	1.78	0.09049	0.09049	0.482186
354	GO:0016903	oxidoreductase activity, acting on the a...	52	11	7.12	0.09091	0.09091	0.483056
355	GO:0030291	protein serine/threonine kinase inhibito...	29	7	3.97	0.09176	0.09176	0.484833
356	GO:0033558	protein deacetylase activity	29	7	3.97	0.09176	0.09176	0.484833
357	GO:0046914	transition metal ion binding	941	143	128.82	0.09279	0.09279	0.488902
358	GO:0061980	regulatory RNA binding	35	8	4.79	0.09649	0.09649	0.505565
359	GO:0097718	disordered domain specific binding	35	8	4.79	0.09649	0.09649	0.505565
360	GO:0070851	growth factor receptor binding	140	25	19.17	0.09699	0.09699	0.506773
361	GO:0003713	transcription coactivator activity	258	43	35.32	0.09742	0.09742	0.507609
362	GO:0019213	deacetylase activity	41	9	5.61	0.09928	0.09928	0.512547
363	GO:0019888	protein phosphatase regulator activity	71	14	9.72	0.09933	0.09933	0.512547
364	GO:0000217	DNA secondary structure binding	24	6	3.29	0.09973	0.09973	0.512547
365	GO:0050780	dopamine receptor binding	24	6	3.29	0.09973	0.09973	0.512547
366	GO:0070412	R-SMAD binding	24	6	3.29	0.09973	0.09973	0.512547
367	GO:0033293	monocarboxylic acid binding	65	13	8.9	0.10037	0.10037	0.51443
368	GO:0030165	PDZ domain binding	115	21	15.74	0.10082	0.10082	0.515333
369	GO:0043177	organic acid binding	213	36	29.16	0.10403	0.10403	0.530299
370	GO:0019208	phosphatase regulator activity	84	16	11.5	0.10479	0.10479	0.531294
371	GO:0038024	cargo receptor activity	84	16	11.5	0.10479	0.10479	0.531294
372	GO:0097472	cyclin-dependent protein kinase activity	30	7	4.11	0.10623	0.10623	0.537147
373	GO:0036459	thiol-dependent ubiquitinyl hydrolase ac...	97	18	13.28	0.10847	0.10847	0.547003
374	GO:0015144	carbohydrate transmembrane transporter a...	36	8	4.93	0.10993	0.10993	0.551409
375	GO:0017147	Wnt-protein binding	36	8	4.93	0.10993	0.10993	0.551409
376	GO:0001047	core promoter binding	60	12	8.21	0.11138	0.11138	0.552568
377	GO:0005109	frizzled binding	42	9	5.75	0.1118	0.1118	0.552568
378	GO:0016620	oxidoreductase activity, acting on the a...	42	9	5.75	0.1118	0.1118	0.552568
379	GO:0045182	translation regulator activity	54	11	7.39	0.11221	0.11221	0.552568
380	GO:0005161	platelet-derived growth factor receptor ...	14	4	1.92	0.11352	0.11352	0.552568
381	GO:0003689	DNA clamp loader activity	9	3	1.23	0.11398	0.11398	0.552568
382	GO:0016634	oxidoreductase activity, acting on the C...	9	3	1.23	0.11398	0.11398	0.552568
383	GO:0031701	angiotensin receptor binding	9	3	1.23	0.11398	0.11398	0.552568
384	GO:0033170	protein-DNA loading ATPase activity	9	3	1.23	0.11398	0.11398	0.552568
385	GO:0035374	chondroitin sulfate binding	9	3	1.23	0.11398	0.11398	0.552568
386	GO:0035615	clathrin adaptor activity	9	3	1.23	0.11398	0.11398	0.552568
387	GO:0086080	protein binding involved in heterotypic ...	9	3	1.23	0.11398	0.11398	0.552568
388	GO:0098748	endocytic adaptor activity	9	3	1.23	0.11398	0.11398	0.552568
389	GO:0101005	ubiquitinyl hydrolase activity	98	18	13.42	0.11673	0.11673	0.561798
390	GO:0035586	purinergic receptor activity	25	6	3.42	0.11678	0.11678	0.561798
391	GO:0046625	sphingolipid binding	25	6	3.42	0.11678	0.11678	0.561798
392	GO:0004869	cysteine-type endopeptidase inhibitor ac...	61	12	8.35	0.12231	0.12231	0.586901
393	GO:0019001	guanyl nucleotide binding	372	59	50.93	0.12526	0.12526	0.598005
394	GO:0032561	guanyl ribonucleotide binding	372	59	50.93	0.12526	0.12526	0.598005
395	GO:0001614	purinergic nucleotide receptor activity	20	5	2.74	0.12791	0.12791	0.599997
396	GO:0001848	complement binding	20	5	2.74	0.12791	0.12791	0.599997
397	GO:0008327	methyl-CpG binding	20	5	2.74	0.12791	0.12791	0.599997
398	GO:0015278	calcium-release channel activity	20	5	2.74	0.12791	0.12791	0.599997
399	GO:0016502	nucleotide receptor activity	20	5	2.74	0.12791	0.12791	0.599997
400	GO:0032794	GTPase activating protein binding	20	5	2.74	0.12791	0.12791	0.599997
401	GO:0070064	proline-rich region binding	20	5	2.74	0.12791	0.12791	0.599997
402	GO:0004709	MAP kinase kinase kinase activity	26	6	3.56	0.13518	0.13518	0.600686
403	GO:0031435	mitogen-activated protein kinase kinase ...	26	6	3.56	0.13518	0.13518	0.600686
404	GO:0032452	histone demethylase activity	26	6	3.56	0.13518	0.13518	0.600686
405	GO:0016805	dipeptidase activity	15	4	2.05	0.13883	0.13883	0.600686
406	GO:0017136	NAD-dependent histone deacetylase activi...	15	4	2.05	0.13883	0.13883	0.600686
407	GO:0034236	protein kinase A catalytic subunit bindi...	15	4	2.05	0.13883	0.13883	0.600686
408	GO:0045504	dynein heavy chain binding	15	4	2.05	0.13883	0.13883	0.600686
409	GO:0019783	ubiquitin-like protein-specific protease...	107	19	14.65	0.13945	0.13945	0.600686
410	GO:0001134	transcription regulator recruiting activ...	5	2	0.68	0.14115	0.14115	0.600686
411	GO:0001730	2'-5'-oligoadenylate synthetase activity	5	2	0.68	0.14115	0.14115	0.600686
412	GO:0001884	pyrimidine nucleoside binding	5	2	0.68	0.14115	0.14115	0.600686
413	GO:0003828	alpha-N-acetylneuraminate alpha-2,8-sial...	5	2	0.68	0.14115	0.14115	0.600686
414	GO:0003831	beta-N-acetylglucosaminylglycopeptide be...	5	2	0.68	0.14115	0.14115	0.600686
415	GO:0003945	N-acetyllactosamine synthase activity	5	2	0.68	0.14115	0.14115	0.600686
416	GO:0004031	aldehyde oxidase activity	5	2	0.68	0.14115	0.14115	0.600686
417	GO:0004090	carbonyl reductase (NADPH) activity	5	2	0.68	0.14115	0.14115	0.600686
418	GO:0004301	epoxide hydrolase activity	5	2	0.68	0.14115	0.14115	0.600686
419	GO:0004340	glucokinase activity	5	2	0.68	0.14115	0.14115	0.600686
420	GO:0004396	hexokinase activity	5	2	0.68	0.14115	0.14115	0.600686
421	GO:0004457	lactate dehydrogenase activity	5	2	0.68	0.14115	0.14115	0.600686
422	GO:0004468	lysine N-acetyltransferase activity, act...	5	2	0.68	0.14115	0.14115	0.600686
423	GO:0005001	transmembrane receptor protein tyrosine ...	5	2	0.68	0.14115	0.14115	0.600686
424	GO:0008310	single-stranded DNA 3'-5' exodeoxyribonu...	5	2	0.68	0.14115	0.14115	0.600686
425	GO:0008865	fructokinase activity	5	2	0.68	0.14115	0.14115	0.600686
426	GO:0015129	lactate transmembrane transporter activi...	5	2	0.68	0.14115	0.14115	0.600686
427	GO:0016151	nickel cation binding	5	2	0.68	0.14115	0.14115	0.600686
428	GO:0016531	copper chaperone activity	5	2	0.68	0.14115	0.14115	0.600686
429	GO:0016623	oxidoreductase activity, acting on the a...	5	2	0.68	0.14115	0.14115	0.600686
430	GO:0016807	cysteine-type carboxypeptidase activity	5	2	0.68	0.14115	0.14115	0.600686
431	GO:0019158	mannokinase activity	5	2	0.68	0.14115	0.14115	0.600686
432	GO:0019198	transmembrane receptor protein phosphata...	5	2	0.68	0.14115	0.14115	0.600686
433	GO:0023024	MHC class I protein complex binding	5	2	0.68	0.14115	0.14115	0.600686
434	GO:0030620	U2 snRNA binding	5	2	0.68	0.14115	0.14115	0.600686
435	GO:0033192	calmodulin-dependent protein phosphatase...	5	2	0.68	0.14115	0.14115	0.600686
436	GO:0033300	dehydroascorbic acid transmembrane trans...	5	2	0.68	0.14115	0.14115	0.600686
437	GO:0034186	apolipoprotein A-I binding	5	2	0.68	0.14115	0.14115	0.600686
438	GO:0034481	chondroitin sulfotransferase activity	5	2	0.68	0.14115	0.14115	0.600686
439	GO:0046920	alpha-(1->3)-fucosyltransferase activity	5	2	0.68	0.14115	0.14115	0.600686
440	GO:0051766	inositol trisphosphate kinase activity	5	2	0.68	0.14115	0.14115	0.600686
441	GO:0070004	cysteine-type exopeptidase activity	5	2	0.68	0.14115	0.14115	0.600686
442	GO:0070087	chromo shadow domain binding	5	2	0.68	0.14115	0.14115	0.600686
443	GO:0051427	hormone receptor binding	173	29	23.68	0.14277	0.14277	0.606209
444	GO:0008035	high-density lipoprotein particle bindin...	10	3	1.37	0.14693	0.14693	0.6101
445	GO:0008046	axon guidance receptor activity	10	3	1.37	0.14693	0.14693	0.6101
446	GO:0010857	calcium-dependent protein kinase activit...	10	3	1.37	0.14693	0.14693	0.6101
447	GO:0016303	1-phosphatidylinositol-3-kinase activity	10	3	1.37	0.14693	0.14693	0.6101
448	GO:0019911	structural constituent of myelin sheath	10	3	1.37	0.14693	0.14693	0.6101
449	GO:0032356	oxidized DNA binding	10	3	1.37	0.14693	0.14693	0.6101
450	GO:0047372	acylglycerol lipase activity	10	3	1.37	0.14693	0.14693	0.6101
451	GO:0051864	histone demethylase activity (H3-K36 spe...	10	3	1.37	0.14693	0.14693	0.6101
452	GO:0061575	cyclin-dependent protein serine/threonin...	10	3	1.37	0.14693	0.14693	0.6101
453	GO:0071933	Arp2/3 complex binding	10	3	1.37	0.14693	0.14693	0.6101
454	GO:0070063	RNA polymerase binding	57	11	7.8	0.14902	0.14902	0.617299
455	GO:0001664	G protein-coupled receptor binding	268	43	36.69	0.14932	0.14932	0.617299
456	GO:0016895	exodeoxyribonuclease activity, producing...	21	5	2.87	0.15	0.15	0.617396
457	GO:0042975	peroxisome proliferator activated recept...	21	5	2.87	0.15	0.15	0.617396
458	GO:0005548	phospholipid transporter activity	51	10	6.98	0.15187	0.15187	0.623728
459	GO:0004843	thiol-dependent ubiquitin-specific prote...	89	16	12.18	0.15258	0.15258	0.625279
460	GO:0008574	ATP-dependent microtubule motor activity...	27	6	3.7	0.15485	0.15485	0.631828
461	GO:0016814	hydrolase activity, acting on carbon-nit...	27	6	3.7	0.15485	0.15485	0.631828
462	GO:0042974	retinoic acid receptor binding	33	7	4.52	0.15634	0.15634	0.636527
463	GO:0003725	double-stranded RNA binding	83	15	11.36	0.1572	0.1572	0.638646
464	GO:0005086	ARF guanyl-nucleotide exchange factor ac...	16	4	2.19	0.16614	0.16614	0.672063
465	GO:0017160	Ral GTPase binding	16	4	2.19	0.16614	0.16614	0.672063
466	GO:0035258	steroid hormone receptor binding	84	15	11.5	0.16859	0.16859	0.68051
467	GO:0051879	Hsp90 protein binding	46	9	6.3	0.16993	0.16993	0.68445
468	GO:0004520	endodeoxyribonuclease activity	40	8	5.48	0.17295	0.17295	0.695126
469	GO:0003950	NAD+ ADP-ribosyltransferase activity	22	5	3.01	0.17356	0.17356	0.69609
470	GO:0019905	syntaxin binding	78	14	10.68	0.17401	0.17401	0.69641
471	GO:0004407	histone deacetylase activity	28	6	3.83	0.17569	0.17569	0.6972
472	GO:0005520	insulin-like growth factor binding	28	6	3.83	0.17569	0.17569	0.6972
473	GO:0035198	miRNA binding	28	6	3.83	0.17569	0.17569	0.6972
474	GO:0050699	WW domain binding	28	6	3.83	0.17569	0.17569	0.6972
475	GO:0005160	transforming growth factor beta receptor...	53	10	7.26	0.18153	0.18153	0.715133
476	GO:0051018	protein kinase A binding	53	10	7.26	0.18153	0.18153	0.715133
477	GO:0050662	coenzyme binding	287	45	39.29	0.18249	0.18249	0.715133
478	GO:0008296	3'-5'-exodeoxyribonuclease activity	11	3	1.51	0.18249	0.18249	0.715133
479	GO:0031078	histone deacetylase activity (H3-K14 spe...	11	3	1.51	0.18249	0.18249	0.715133
480	GO:0032041	NAD-dependent histone deacetylase activi...	11	3	1.51	0.18249	0.18249	0.715133
481	GO:0032451	demethylase activity	41	8	5.61	0.1908	0.1908	0.719436
482	GO:0004518	nuclease activity	186	30	25.46	0.19151	0.19151	0.719436
483	GO:0042393	histone binding	186	30	25.46	0.19151	0.19151	0.719436
484	GO:0000405	bubble DNA binding	6	2	0.82	0.19315	0.19315	0.719436
485	GO:0003997	acyl-CoA oxidase activity	6	2	0.82	0.19315	0.19315	0.719436
486	GO:0004024	alcohol dehydrogenase activity, zinc-dep...	6	2	0.82	0.19315	0.19315	0.719436
487	GO:0004703	G protein-coupled receptor kinase activi...	6	2	0.82	0.19315	0.19315	0.719436
488	GO:0005031	tumor necrosis factor-activated receptor...	6	2	0.82	0.19315	0.19315	0.719436
489	GO:0005072	transforming growth factor beta receptor...	6	2	0.82	0.19315	0.19315	0.719436
490	GO:0005534	galactose binding	6	2	0.82	0.19315	0.19315	0.719436
491	GO:0008510	sodium:bicarbonate symporter activity	6	2	0.82	0.19315	0.19315	0.719436
492	GO:0015183	L-aspartate transmembrane transporter ac...	6	2	0.82	0.19315	0.19315	0.719436
493	GO:0015288	porin activity	6	2	0.82	0.19315	0.19315	0.719436
494	GO:0016174	NAD(P)H oxidase activity	6	2	0.82	0.19315	0.19315	0.719436
495	GO:0019863	IgE binding	6	2	0.82	0.19315	0.19315	0.719436
496	GO:0030023	extracellular matrix constituent conferr...	6	2	0.82	0.19315	0.19315	0.719436
497	GO:0032027	myosin light chain binding	6	2	0.82	0.19315	0.19315	0.719436
498	GO:0043237	laminin-1 binding	6	2	0.82	0.19315	0.19315	0.719436
499	GO:0046912	transferase activity, transferring acyl ...	6	2	0.82	0.19315	0.19315	0.719436
500	GO:0070728	leucine binding	6	2	0.82	0.19315	0.19315	0.719436
501	GO:0097199	cysteine-type endopeptidase activity inv...	6	2	0.82	0.19315	0.19315	0.719436
502	GO:0097677	STAT family protein binding	6	2	0.82	0.19315	0.19315	0.719436
503	GO:1902387	ceramide 1-phosphate binding	6	2	0.82	0.19315	0.19315	0.719436
504	GO:1904121	phosphatidylethanolamine transporter act...	6	2	0.82	0.19315	0.19315	0.719436
505	GO:1990254	keratin filament binding	6	2	0.82	0.19315	0.19315	0.719436
506	GO:0015215	nucleotide transmembrane transporter act...	17	4	2.33	0.19516	0.19516	0.72263
507	GO:0016881	acid-amino acid ligase activity	17	4	2.33	0.19516	0.19516	0.72263
508	GO:0034185	apolipoprotein binding	17	4	2.33	0.19516	0.19516	0.72263
509	GO:0004693	cyclin-dependent protein serine/threonin...	29	6	3.97	0.19758	0.19758	0.727503
510	GO:0043015	gamma-tubulin binding	29	6	3.97	0.19758	0.19758	0.727503
511	GO:0004529	exodeoxyribonuclease activity	23	5	3.15	0.19841	0.19841	0.727503
512	GO:0016725	oxidoreductase activity, acting on CH or...	23	5	3.15	0.19841	0.19841	0.727503
513	GO:0046965	retinoid X receptor binding	23	5	3.15	0.19841	0.19841	0.727503
514	GO:0005546	phosphatidylinositol-4,5-bisphosphate bi...	80	14	10.95	0.19944	0.19944	0.729857
515	GO:0017022	myosin binding	74	13	10.13	0.20662	0.20662	0.754665
516	GO:0015932	nucleobase-containing compound transmemb...	42	8	5.75	0.20939	0.20939	0.7633
517	GO:0030246	carbohydrate binding	264	41	36.14	0.21349	0.21349	0.774146
518	GO:0003684	damaged DNA binding	55	10	7.53	0.2136	0.2136	0.774146
519	GO:0004521	endoribonuclease activity	55	10	7.53	0.2136	0.2136	0.774146
520	GO:0019840	isoprenoid binding	36	7	4.93	0.21519	0.21519	0.776914
521	GO:0051393	alpha-actinin binding	36	7	4.93	0.21519	0.21519	0.776914
522	GO:0004016	adenylate cyclase activity	12	3	1.64	0.22	0.22	0.77788
523	GO:0004708	MAP kinase kinase activity	12	3	1.64	0.22	0.22	0.77788
524	GO:0008239	dipeptidyl-peptidase activity	12	3	1.64	0.22	0.22	0.77788
525	GO:0015279	store-operated calcium channel activity	12	3	1.64	0.22	0.22	0.77788
526	GO:0017154	semaphorin receptor activity	12	3	1.64	0.22	0.22	0.77788
527	GO:0035256	G protein-coupled glutamate receptor bin...	12	3	1.64	0.22	0.22	0.77788
528	GO:0050700	CARD domain binding	12	3	1.64	0.22	0.22	0.77788
529	GO:0106019	phosphatidylinositol-4,5-bisphosphate ph...	12	3	1.64	0.22	0.22	0.77788
530	GO:1990825	sequence-specific mRNA binding	12	3	1.64	0.22	0.22	0.77788
531	GO:0008528	G protein-coupled peptide receptor activ...	135	22	18.48	0.22017	0.22017	0.77788
532	GO:0005501	retinoid binding	30	6	4.11	0.22042	0.22042	0.77788
533	GO:0050681	androgen receptor binding	30	6	4.11	0.22042	0.22042	0.77788
534	GO:0043022	ribosome binding	62	11	8.49	0.2221	0.2221	0.782341
535	GO:0035250	UDP-galactosyltransferase activity	24	5	3.29	0.22438	0.22438	0.787423
536	GO:0052866	phosphatidylinositol phosphate phosphata...	24	5	3.29	0.22438	0.22438	0.787423
537	GO:0005504	fatty acid binding	43	8	5.89	0.22865	0.22865	0.800914
538	GO:0004857	enzyme inhibitor activity	357	54	48.87	0.23323	0.23323	0.815438
539	GO:0017112	Rab guanyl-nucleotide exchange factor ac...	37	7	5.07	0.23639	0.23639	0.816599
540	GO:0031491	nucleosome binding	50	9	6.84	0.23924	0.23924	0.816599
541	GO:0001228	DNA-binding transcription activator acti...	428	64	58.59	0.23988	0.23988	0.816599
542	GO:0061659	ubiquitin-like protein ligase activity	240	37	32.86	0.24177	0.24177	0.816599
543	GO:0001653	peptide receptor activity	144	23	19.71	0.24386	0.24386	0.816599
544	GO:0016597	amino acid binding	70	12	9.58	0.24472	0.24472	0.816599
545	GO:0070491	repressing transcription factor binding	70	12	9.58	0.24472	0.24472	0.816599
546	GO:0004679	AMP-activated protein kinase activity	7	2	0.96	0.24702	0.24702	0.816599
547	GO:0004723	calcium-dependent protein serine/threoni...	7	2	0.96	0.24702	0.24702	0.816599
548	GO:0016215	acyl-CoA desaturase activity	7	2	0.96	0.24702	0.24702	0.816599
549	GO:0016530	metallochaperone activity	7	2	0.96	0.24702	0.24702	0.816599
550	GO:0016842	amidine-lyase activity	7	2	0.96	0.24702	0.24702	0.816599
551	GO:0016861	intramolecular oxidoreductase activity, ...	7	2	0.96	0.24702	0.24702	0.816599
552	GO:0019966	interleukin-1 binding	7	2	0.96	0.24702	0.24702	0.816599
553	GO:0030619	U1 snRNA binding	7	2	0.96	0.24702	0.24702	0.816599
554	GO:0031821	G protein-coupled serotonin receptor bin...	7	2	0.96	0.24702	0.24702	0.816599
555	GO:0032453	histone demethylase activity (H3-K4 spec...	7	2	0.96	0.24702	0.24702	0.816599
556	GO:0032552	deoxyribonucleotide binding	7	2	0.96	0.24702	0.24702	0.816599
557	GO:0035312	5'-3' exodeoxyribonuclease activity	7	2	0.96	0.24702	0.24702	0.816599
558	GO:0035529	NADH pyrophosphatase activity	7	2	0.96	0.24702	0.24702	0.816599
559	GO:0036310	annealing helicase activity	7	2	0.96	0.24702	0.24702	0.816599
560	GO:0038085	vascular endothelial growth factor bindi...	7	2	0.96	0.24702	0.24702	0.816599
561	GO:0043426	MRF binding	7	2	0.96	0.24702	0.24702	0.816599
562	GO:0044323	retinoic acid-responsive element binding	7	2	0.96	0.24702	0.24702	0.816599
563	GO:0050291	sphingosine N-acyltransferase activity	7	2	0.96	0.24702	0.24702	0.816599
564	GO:0070324	thyroid hormone binding	7	2	0.96	0.24702	0.24702	0.816599
565	GO:0070883	pre-miRNA binding	7	2	0.96	0.24702	0.24702	0.816599
566	GO:0071253	connexin binding	7	2	0.96	0.24702	0.24702	0.816599
567	GO:0097493	structural molecule activity conferring ...	7	2	0.96	0.24702	0.24702	0.816599
568	GO:0120170	intraciliary transport particle B bindin...	7	2	0.96	0.24702	0.24702	0.816599
569	GO:1902388	ceramide 1-phosphate transporter activit...	7	2	0.96	0.24702	0.24702	0.816599
570	GO:0009975	cyclase activity	25	5	3.42	0.25128	0.25128	0.826325
571	GO:0015605	organophosphate ester transmembrane tran...	25	5	3.42	0.25128	0.25128	0.826325
572	GO:0019239	deaminase activity	25	5	3.42	0.25128	0.25128	0.826325
573	GO:0004402	histone acetyltransferase activity	64	11	8.76	0.25476	0.25476	0.826842
574	GO:0038191	neuropilin binding	19	4	2.6	0.25707	0.25707	0.826842
575	GO:0016684	oxidoreductase activity, acting on perox...	51	9	6.98	0.25797	0.25797	0.826842
576	GO:0004712	protein serine/threonine/tyrosine kinase...	38	7	5.2	0.25824	0.25824	0.826842
577	GO:0043028	cysteine-type endopeptidase regulator ac...	38	7	5.2	0.25824	0.25824	0.826842
578	GO:0001846	opsonin binding	13	3	1.78	0.25885	0.25885	0.826842
579	GO:0001972	retinoic acid binding	13	3	1.78	0.25885	0.25885	0.826842
580	GO:0002161	aminoacyl-tRNA editing activity	13	3	1.78	0.25885	0.25885	0.826842
581	GO:0003906	DNA-(apurinic or apyrimidinic site) endo...	13	3	1.78	0.25885	0.25885	0.826842
582	GO:0015556	C4-dicarboxylate transmembrane transport...	13	3	1.78	0.25885	0.25885	0.826842
583	GO:0016832	aldehyde-lyase activity	13	3	1.78	0.25885	0.25885	0.826842
584	GO:0016840	carbon-nitrogen lyase activity	13	3	1.78	0.25885	0.25885	0.826842
585	GO:0017017	MAP kinase tyrosine/serine/threonine pho...	13	3	1.78	0.25885	0.25885	0.826842
586	GO:0031748	D1 dopamine receptor binding	13	3	1.78	0.25885	0.25885	0.826842
587	GO:0042043	neurexin family protein binding	13	3	1.78	0.25885	0.25885	0.826842
588	GO:0097001	ceramide binding	13	3	1.78	0.25885	0.25885	0.826842
589	GO:0051117	ATPase binding	91	15	12.46	0.25891	0.25891	0.826842
590	GO:0004714	transmembrane receptor protein tyrosine ...	58	10	7.94	0.26553	0.26553	0.846546
591	GO:0005217	intracellular ligand-gated ion channel a...	32	6	4.38	0.26842	0.26842	0.852868
592	GO:0043425	bHLH transcription factor binding	32	6	4.38	0.26842	0.26842	0.852868
593	GO:1901505	carbohydrate derivative transmembrane tr...	45	8	6.16	0.26888	0.26888	0.852889
594	GO:0008143	poly(A) binding	26	5	3.56	0.27892	0.27892	0.881762
595	GO:0099604	ligand-gated calcium channel activity	26	5	3.56	0.27892	0.27892	0.881762
596	GO:0051539	4 iron, 4 sulfur cluster binding	39	7	5.34	0.28063	0.28063	0.884196
597	GO:0060590	ATPase regulator activity	39	7	5.34	0.28063	0.28063	0.884196
598	GO:0016765	transferase activity, transferring alkyl...	59	10	8.08	0.28368	0.28368	0.889592
599	GO:0030145	manganese ion binding	59	10	8.08	0.28368	0.28368	0.889592
600	GO:0061733	peptide-lysine-N-acetyltransferase activ...	66	11	9.04	0.28895	0.28895	0.889592
601	GO:0001222	transcription corepressor binding	20	4	2.74	0.28936	0.28936	0.889592
602	GO:0005385	zinc ion transmembrane transporter activ...	20	4	2.74	0.28936	0.28936	0.889592
603	GO:0008373	sialyltransferase activity	20	4	2.74	0.28936	0.28936	0.889592
604	GO:0031492	nucleosomal DNA binding	20	4	2.74	0.28936	0.28936	0.889592
605	GO:0051371	muscle alpha-actinin binding	20	4	2.74	0.28936	0.28936	0.889592
606	GO:0072341	modified amino acid binding	100	16	13.69	0.29011	0.29011	0.889592
607	GO:0005164	tumor necrosis factor receptor binding	33	6	4.52	0.29333	0.29333	0.889592
608	GO:0035035	histone acetyltransferase binding	33	6	4.52	0.29333	0.29333	0.889592
609	GO:0016779	nucleotidyltransferase activity	121	19	16.56	0.29574	0.29574	0.889592
610	GO:0015085	calcium ion transmembrane transporter ac...	135	21	18.48	0.29826	0.29826	0.889592
611	GO:0000295	adenine nucleotide transmembrane transpo...	14	3	1.92	0.29849	0.29849	0.889592
612	GO:0005159	insulin-like growth factor receptor bind...	14	3	1.92	0.29849	0.29849	0.889592
613	GO:0005346	purine ribonucleotide transmembrane tran...	14	3	1.92	0.29849	0.29849	0.889592
614	GO:0008191	metalloendopeptidase inhibitor activity	14	3	1.92	0.29849	0.29849	0.889592
615	GO:0008301	DNA binding, bending	14	3	1.92	0.29849	0.29849	0.889592
616	GO:0008320	protein transmembrane transporter activi...	14	3	1.92	0.29849	0.29849	0.889592
617	GO:0015216	purine nucleotide transmembrane transpor...	14	3	1.92	0.29849	0.29849	0.889592
618	GO:0016018	cyclosporin A binding	14	3	1.92	0.29849	0.29849	0.889592
619	GO:0030021	extracellular matrix structural constitu...	14	3	1.92	0.29849	0.29849	0.889592
620	GO:0052742	phosphatidylinositol kinase activity	14	3	1.92	0.29849	0.29849	0.889592
621	GO:0070403	NAD+ binding	14	3	1.92	0.29849	0.29849	0.889592
622	GO:0071617	lysophospholipid acyltransferase activit...	14	3	1.92	0.29849	0.29849	0.889592
623	GO:1990404	protein ADP-ribosylase activity	14	3	1.92	0.29849	0.29849	0.889592
624	GO:0004028	3-chloroallyl aldehyde dehydrogenase act...	8	2	1.1	0.30126	0.30126	0.889592
625	GO:0004862	cAMP-dependent protein kinase inhibitor ...	8	2	1.1	0.30126	0.30126	0.889592
626	GO:0005167	neurotrophin TRK receptor binding	8	2	1.1	0.30126	0.30126	0.889592
627	GO:0008821	crossover junction endodeoxyribonuclease...	8	2	1.1	0.30126	0.30126	0.889592
628	GO:0016717	oxidoreductase activity, acting on paire...	8	2	1.1	0.30126	0.30126	0.889592
629	GO:0019763	immunoglobulin receptor activity	8	2	1.1	0.30126	0.30126	0.889592
630	GO:0019864	IgG binding	8	2	1.1	0.30126	0.30126	0.889592
631	GO:0035242	protein-arginine omega-N asymmetric meth...	8	2	1.1	0.30126	0.30126	0.889592
632	GO:0038036	sphingosine-1-phosphate receptor activit...	8	2	1.1	0.30126	0.30126	0.889592
633	GO:0042609	CD4 receptor binding	8	2	1.1	0.30126	0.30126	0.889592
634	GO:0042809	vitamin D receptor binding	8	2	1.1	0.30126	0.30126	0.889592
635	GO:0061676	importin-alpha family protein binding	8	2	1.1	0.30126	0.30126	0.889592
636	GO:0070567	cytidylyltransferase activity	8	2	1.1	0.30126	0.30126	0.889592
637	GO:1990459	transferrin receptor binding	8	2	1.1	0.30126	0.30126	0.889592
638	GO:0005518	collagen binding	67	11	9.17	0.30652	0.30652	0.902645
639	GO:0004683	calmodulin-dependent protein kinase acti...	27	5	3.7	0.30712	0.30712	0.902645
640	GO:0016645	oxidoreductase activity, acting on the C...	27	5	3.7	0.30712	0.30712	0.902645
641	GO:0016810	hydrolase activity, acting on carbon-nit...	129	20	17.66	0.30973	0.30973	0.908167
642	GO:0004601	peroxidase activity	47	8	6.43	0.31093	0.31093	0.908167
643	GO:0042805	actinin binding	47	8	6.43	0.31093	0.31093	0.908167
644	GO:1990939	ATP-dependent microtubule motor activity	47	8	6.43	0.31093	0.31093	0.908167
645	GO:0008146	sulfotransferase activity	54	9	7.39	0.31657	0.31657	0.923206
646	GO:0008378	galactosyltransferase activity	34	6	4.65	0.31867	0.31867	0.925028
647	GO:0051019	mitogen-activated protein kinase binding	34	6	4.65	0.31867	0.31867	0.925028
648	GO:0070717	poly-purine tract binding	34	6	4.65	0.31867	0.31867	0.925028
649	GO:0001786	phosphatidylserine binding	61	10	8.35	0.32093	0.32093	0.925136
650	GO:0015405	P-P-bond-hydrolysis-driven transmembrane...	116	18	15.88	0.32102	0.32102	0.925136
651	GO:0004745	retinol dehydrogenase activity	21	4	2.87	0.32215	0.32215	0.925136
652	GO:0019200	carbohydrate kinase activity	21	4	2.87	0.32215	0.32215	0.925136
653	GO:0048156	tau protein binding	21	4	2.87	0.32215	0.32215	0.925136
654	GO:0050431	transforming growth factor beta binding	21	4	2.87	0.32215	0.32215	0.925136
655	GO:0090482	vitamin transmembrane transporter activi...	21	4	2.87	0.32215	0.32215	0.925136
656	GO:1901618	organic hydroxy compound transmembrane t...	41	7	5.61	0.32667	0.32667	0.936686
657	GO:0015399	primary active transmembrane transporter...	117	18	16.02	0.33469	0.33469	0.957189
658	GO:0004033	aldo-keto reductase (NADP) activity	28	5	3.83	0.3357	0.3357	0.957189
659	GO:0008375	acetylglucosaminyltransferase activity	55	9	7.53	0.33672	0.33672	0.957189
660	GO:0016411	acylglycerol O-acyltransferase activity	15	3	2.05	0.3384	0.3384	0.957189
661	GO:0016854	racemase and epimerase activity	15	3	2.05	0.3384	0.3384	0.957189
662	GO:0033549	MAP kinase phosphatase activity	15	3	2.05	0.3384	0.3384	0.957189
663	GO:0034483	heparan sulfate sulfotransferase activit...	15	3	2.05	0.3384	0.3384	0.957189
664	GO:0045295	gamma-catenin binding	15	3	2.05	0.3384	0.3384	0.957189
665	GO:1990380	Lys48-specific deubiquitinase activity	15	3	2.05	0.3384	0.3384	0.957189
666	GO:0001103	RNA polymerase II repressing transcripti...	35	6	4.79	0.34431	0.34431	0.961259
667	GO:0046915	transition metal ion transmembrane trans...	35	6	4.79	0.34431	0.34431	0.961259
668	GO:0004540	ribonuclease activity	104	16	14.24	0.34798	0.34798	0.961259
669	GO:0042626	ATPase activity, coupled to transmembran...	111	17	15.2	0.34832	0.34832	0.961259
670	GO:0030544	Hsp70 protein binding	49	8	6.71	0.35418	0.35418	0.961259
671	GO:0000774	adenyl-nucleotide exchange factor activi...	9	2	1.23	0.35477	0.35477	0.961259
672	GO:0001758	retinal dehydrogenase activity	9	2	1.23	0.35477	0.35477	0.961259
673	GO:0003993	acid phosphatase activity	9	2	1.23	0.35477	0.35477	0.961259
674	GO:0004169	dolichyl-phosphate-mannose-protein manno...	9	2	1.23	0.35477	0.35477	0.961259
675	GO:0004499	N,N-dimethylaniline monooxygenase activi...	9	2	1.23	0.35477	0.35477	0.961259
676	GO:0005351	carbohydrate:proton symporter activity	9	2	1.23	0.35477	0.35477	0.961259
677	GO:0008131	primary amine oxidase activity	9	2	1.23	0.35477	0.35477	0.961259
678	GO:0008469	histone-arginine N-methyltransferase act...	9	2	1.23	0.35477	0.35477	0.961259
679	GO:0009931	calcium-dependent protein serine/threoni...	9	2	1.23	0.35477	0.35477	0.961259
680	GO:0015379	potassium:chloride symporter activity	9	2	1.23	0.35477	0.35477	0.961259
681	GO:0016175	superoxide-generating NADPH oxidase acti...	9	2	1.23	0.35477	0.35477	0.961259
682	GO:0016884	carbon-nitrogen ligase activity, with gl...	9	2	1.23	0.35477	0.35477	0.961259
683	GO:0030346	protein phosphatase 2B binding	9	2	1.23	0.35477	0.35477	0.961259
684	GO:0030957	Tat protein binding	9	2	1.23	0.35477	0.35477	0.961259
685	GO:0032357	oxidized purine DNA binding	9	2	1.23	0.35477	0.35477	0.961259
686	GO:0033691	sialic acid binding	9	2	1.23	0.35477	0.35477	0.961259
687	GO:0035673	oligopeptide transmembrane transporter a...	9	2	1.23	0.35477	0.35477	0.961259
688	GO:0047429	nucleoside-triphosphate diphosphatase ac...	9	2	1.23	0.35477	0.35477	0.961259
689	GO:0048531	beta-1,3-galactosyltransferase activity	9	2	1.23	0.35477	0.35477	0.961259
690	GO:0052650	NADP-retinol dehydrogenase activity	9	2	1.23	0.35477	0.35477	0.961259
691	GO:0099181	structural constituent of presynapse	9	2	1.23	0.35477	0.35477	0.961259
692	GO:1990226	histone methyltransferase binding	9	2	1.23	0.35477	0.35477	0.961259
693	GO:0001223	transcription coactivator binding	22	4	3.01	0.35517	0.35517	0.961259
694	GO:0010485	H4 histone acetyltransferase activity	22	4	3.01	0.35517	0.35517	0.961259
695	GO:0019865	immunoglobulin binding	22	4	3.01	0.35517	0.35517	0.961259
696	GO:0005125	cytokine activity	182	27	24.92	0.3572	0.3572	0.965364
697	GO:0008234	cysteine-type peptidase activity	168	25	23	0.35865	0.35865	0.967892
698	GO:0061630	ubiquitin protein ligase activity	232	34	31.76	0.3615	0.3615	0.972437
699	GO:0043492	ATPase activity, coupled to movement of ...	112	17	15.33	0.36269	0.36269	0.972437
700	GO:0004112	cyclic-nucleotide phosphodiesterase acti...	29	5	3.97	0.36447	0.36447	0.972437
701	GO:0042056	chemoattractant activity	29	5	3.97	0.36447	0.36447	0.972437
702	GO:0071889	14-3-3 protein binding	29	5	3.97	0.36447	0.36447	0.972437
703	GO:0098632	cell-cell adhesion mediator activity	29	5	3.97	0.36447	0.36447	0.972437
704	GO:0098918	structural constituent of synapse	29	5	3.97	0.36447	0.36447	0.972437
705	GO:0120013	intermembrane lipid transfer activity	29	5	3.97	0.36447	0.36447	0.972437
706	GO:0070273	phosphatidylinositol-4-phosphate binding	36	6	4.93	0.37013	0.37013	0.984745
707	GO:0071949	FAD binding	36	6	4.93	0.37013	0.37013	0.984745
708	GO:0016830	carbon-carbon lyase activity	50	8	6.84	0.37607	0.37607	0.989317
709	GO:0000146	microfilament motor activity	16	3	2.19	0.37816	0.37816	0.989317
710	GO:0000339	RNA cap binding	16	3	2.19	0.37816	0.37816	0.989317
711	GO:0000400	four-way junction DNA binding	16	3	2.19	0.37816	0.37816	0.989317
712	GO:0004953	icosanoid receptor activity	16	3	2.19	0.37816	0.37816	0.989317
713	GO:0008179	adenylate cyclase binding	16	3	2.19	0.37816	0.37816	0.989317
714	GO:0008565	protein transporter activity	16	3	2.19	0.37816	0.37816	0.989317
715	GO:0016894	endonuclease activity, active with eithe...	16	3	2.19	0.37816	0.37816	0.989317
716	GO:0042608	T cell receptor binding	16	3	2.19	0.37816	0.37816	0.989317
717	GO:0048019	receptor antagonist activity	16	3	2.19	0.37816	0.37816	0.989317
718	GO:0051010	microtubule plus-end binding	16	3	2.19	0.37816	0.37816	0.989317
719	GO:0070034	telomerase RNA binding	16	3	2.19	0.37816	0.37816	0.989317
720	GO:0016829	lyase activity	184	27	25.19	0.37981	0.37981	0.992254
721	GO:0043236	laminin binding	30	5	4.11	0.39328	0.39328	1
722	GO:0004197	cysteine-type endopeptidase activity	93	14	12.73	0.39488	0.39488	1
723	GO:0016209	antioxidant activity	79	12	10.81	0.39664	0.39664	1
724	GO:0016782	transferase activity, transferring sulfu...	72	11	9.86	0.39734	0.39734	1
725	GO:0030170	pyridoxal phosphate binding	51	8	6.98	0.39805	0.39805	1
726	GO:0000049	tRNA binding	58	9	7.94	0.39813	0.39813	1
727	GO:0050840	extracellular matrix binding	58	9	7.94	0.39813	0.39813	1
728	GO:0042277	peptide binding	286	41	39.15	0.40022	0.40022	1
729	GO:0004000	adenosine deaminase activity	10	2	1.37	0.40672	0.40672	1
730	GO:0004966	galanin receptor activity	10	2	1.37	0.40672	0.40672	1
731	GO:0005041	low-density lipoprotein particle recepto...	10	2	1.37	0.40672	0.40672	1
732	GO:0005347	ATP transmembrane transporter activity	10	2	1.37	0.40672	0.40672	1
733	GO:0005452	inorganic anion exchanger activity	10	2	1.37	0.40672	0.40672	1
734	GO:0008429	phosphatidylethanolamine binding	10	2	1.37	0.40672	0.40672	1
735	GO:0015386	potassium:proton antiporter activity	10	2	1.37	0.40672	0.40672	1
736	GO:0016857	racemase and epimerase activity, acting ...	10	2	1.37	0.40672	0.40672	1
737	GO:0031628	opioid receptor binding	10	2	1.37	0.40672	0.40672	1
738	GO:0034452	dynactin binding	10	2	1.37	0.40672	0.40672	1
739	GO:0035197	siRNA binding	10	2	1.37	0.40672	0.40672	1
740	GO:0043208	glycosphingolipid binding	10	2	1.37	0.40672	0.40672	1
741	GO:0050897	cobalt ion binding	10	2	1.37	0.40672	0.40672	1
742	GO:0051920	peroxiredoxin activity	10	2	1.37	0.40672	0.40672	1
743	GO:0070016	armadillo repeat domain binding	10	2	1.37	0.40672	0.40672	1
744	GO:0097371	MDM2/MDM4 family protein binding	10	2	1.37	0.40672	0.40672	1
745	GO:0004653	polypeptide N-acetylgalactosaminyltransf...	17	3	2.33	0.41737	0.41737	1
746	GO:0008329	signaling pattern recognition receptor a...	17	3	2.33	0.41737	0.41737	1
747	GO:0008409	5'-3' exonuclease activity	17	3	2.33	0.41737	0.41737	1
748	GO:0010314	phosphatidylinositol-5-phosphate binding	17	3	2.33	0.41737	0.41737	1
749	GO:0022884	macromolecule transmembrane transporter ...	17	3	2.33	0.41737	0.41737	1
750	GO:0043295	glutathione binding	17	3	2.33	0.41737	0.41737	1
751	GO:0046527	glucosyltransferase activity	17	3	2.33	0.41737	0.41737	1
752	GO:0070628	proteasome binding	17	3	2.33	0.41737	0.41737	1
753	GO:1900750	oligopeptide binding	17	3	2.33	0.41737	0.41737	1
754	GO:1990381	ubiquitin-specific protease binding	17	3	2.33	0.41737	0.41737	1
755	GO:0004860	protein kinase inhibitor activity	52	8	7.12	0.42003	0.42003	1
756	GO:0070279	vitamin B6 binding	52	8	7.12	0.42003	0.42003	1
757	GO:0031683	G-protein beta/gamma-subunit complex bin...	24	4	3.29	0.42093	0.42093	1
758	GO:0051787	misfolded protein binding	24	4	3.29	0.42093	0.42093	1
759	GO:0032813	tumor necrosis factor receptor superfami...	45	7	6.16	0.42112	0.42112	1
760	GO:0008009	chemokine activity	38	6	5.2	0.42185	0.42185	1
761	GO:0008138	protein tyrosine/serine/threonine phosph...	38	6	5.2	0.42185	0.42185	1
762	GO:0016859	cis-trans isomerase activity	38	6	5.2	0.42185	0.42185	1
763	GO:0019205	nucleobase-containing compound kinase ac...	38	6	5.2	0.42185	0.42185	1
764	GO:0030020	extracellular matrix structural constitu...	38	6	5.2	0.42185	0.42185	1
765	GO:0098631	cell adhesion mediator activity	38	6	5.2	0.42185	0.42185	1
766	GO:0048020	CCR chemokine receptor binding	31	5	4.24	0.42197	0.42197	1
767	GO:0016811	hydrolase activity, acting on carbon-nit...	81	12	11.09	0.43189	0.43189	1
768	GO:0043178	alcohol binding	81	12	11.09	0.43189	0.43189	1
769	GO:0043130	ubiquitin binding	74	11	10.13	0.43428	0.43428	1
770	GO:0016790	thiolester hydrolase activity	46	7	6.3	0.4447	0.4447	1
771	GO:0043531	ADP binding	39	6	5.34	0.44753	0.44753	1
772	GO:0005262	calcium channel activity	118	17	16.15	0.45028	0.45028	1
773	GO:0030332	cyclin binding	32	5	4.38	0.45041	0.45041	1
774	GO:0042605	peptide antigen binding	32	5	4.38	0.45041	0.45041	1
775	GO:0034212	peptide N-acetyltransferase activity	75	11	10.27	0.45271	0.45271	1
776	GO:0001671	ATPase activator activity	25	4	3.42	0.45325	0.45325	1
777	GO:0008106	alcohol dehydrogenase (NADP+) activity	25	4	3.42	0.45325	0.45325	1
778	GO:0016849	phosphorus-oxygen lyase activity	25	4	3.42	0.45325	0.45325	1
779	GO:0072509	divalent inorganic cation transmembrane ...	25	4	3.42	0.45325	0.45325	1
780	GO:0016757	transferase activity, transferring glyco...	270	38	36.96	0.45354	0.45354	1
781	GO:0008353	RNA polymerase II CTD heptapeptide repea...	18	3	2.46	0.45573	0.45573	1
782	GO:0016500	protein-hormone receptor activity	18	3	2.46	0.45573	0.45573	1
783	GO:0038187	pattern recognition receptor activity	18	3	2.46	0.45573	0.45573	1
784	GO:0097602	cullin family protein binding	18	3	2.46	0.45573	0.45573	1
785	GO:0002162	dystroglycan binding	11	2	1.51	0.45655	0.45655	1
786	GO:0003841	1-acylglycerol-3-phosphate O-acyltransfe...	11	2	1.51	0.45655	0.45655	1
787	GO:0005388	calcium-transporting ATPase activity	11	2	1.51	0.45655	0.45655	1
788	GO:0005451	monovalent cation:proton antiporter acti...	11	2	1.51	0.45655	0.45655	1
789	GO:0008417	fucosyltransferase activity	11	2	1.51	0.45655	0.45655	1
790	GO:0015385	sodium:proton antiporter activity	11	2	1.51	0.45655	0.45655	1
791	GO:0016273	arginine N-methyltransferase activity	11	2	1.51	0.45655	0.45655	1
792	GO:0016274	protein-arginine N-methyltransferase act...	11	2	1.51	0.45655	0.45655	1
793	GO:0016671	oxidoreductase activity, acting on a sul...	11	2	1.51	0.45655	0.45655	1
794	GO:0016846	carbon-sulfur lyase activity	11	2	1.51	0.45655	0.45655	1
795	GO:0016889	endodeoxyribonuclease activity, producin...	11	2	1.51	0.45655	0.45655	1
796	GO:0030881	beta-2-microglobulin binding	11	2	1.51	0.45655	0.45655	1
797	GO:0030898	actin-dependent ATPase activity	11	2	1.51	0.45655	0.45655	1
798	GO:0032404	mismatch repair complex binding	11	2	1.51	0.45655	0.45655	1
799	GO:0034450	ubiquitin-ubiquitin ligase activity	11	2	1.51	0.45655	0.45655	1
800	GO:0042910	xenobiotic transmembrane transporter act...	11	2	1.51	0.45655	0.45655	1
801	GO:0046977	TAP binding	11	2	1.51	0.45655	0.45655	1
802	GO:1901611	phosphatidylglycerol binding	11	2	1.51	0.45655	0.45655	1
803	GO:0019787	ubiquitin-like protein transferase activ...	394	55	53.94	0.46	0.46	1
804	GO:0005539	glycosaminoglycan binding	206	29	28.2	0.46609	0.46609	1
805	GO:0042562	hormone binding	105	15	14.37	0.47205	0.47205	1
806	GO:0005319	lipid transporter activity	134	19	18.34	0.47229	0.47229	1
807	GO:0004842	ubiquitin-protein transferase activity	374	52	51.2	0.47474	0.47474	1
808	GO:0008187	poly-pyrimidine tract binding	33	5	4.52	0.47846	0.47846	1
809	GO:0016831	carboxy-lyase activity	33	5	4.52	0.47846	0.47846	1
810	GO:0036002	pre-mRNA binding	33	5	4.52	0.47846	0.47846	1
811	GO:0005537	mannose binding	26	4	3.56	0.48494	0.48494	1
812	GO:0016891	endoribonuclease activity, producing 5'-...	26	4	3.56	0.48494	0.48494	1
813	GO:0030547	receptor inhibitor activity	26	4	3.56	0.48494	0.48494	1
814	GO:0046966	thyroid hormone receptor binding	26	4	3.56	0.48494	0.48494	1
815	GO:0031593	polyubiquitin modification-dependent pro...	55	8	7.53	0.48539	0.48539	1
816	GO:0051087	chaperone binding	99	14	13.55	0.49201	0.49201	1
817	GO:0005212	structural constituent of eye lens	19	3	2.6	0.49298	0.49298	1
818	GO:0008649	rRNA methyltransferase activity	19	3	2.6	0.49298	0.49298	1
819	GO:0043274	phospholipase binding	19	3	2.6	0.49298	0.49298	1
820	GO:0070300	phosphatidic acid binding	19	3	2.6	0.49298	0.49298	1
821	GO:0070696	transmembrane receptor protein serine/th...	19	3	2.6	0.49298	0.49298	1
822	GO:0099186	structural constituent of postsynapse	19	3	2.6	0.49298	0.49298	1
823	GO:0140102	catalytic activity, acting on a rRNA	19	3	2.6	0.49298	0.49298	1
824	GO:0008080	N-acetyltransferase activity	92	13	12.59	0.49675	0.49675	1
825	GO:0051213	dioxygenase activity	92	13	12.59	0.49675	0.49675	1
826	GO:0005246	calcium channel regulator activity	41	6	5.61	0.49803	0.49803	1
827	GO:0016407	acetyltransferase activity	114	16	15.61	0.49842	0.49842	1
828	GO:0003951	NAD+ kinase activity	12	2	1.64	0.50386	0.50386	1
829	GO:0004596	peptide alpha-N-acetyltransferase activi...	12	2	1.64	0.50386	0.50386	1
830	GO:0009881	photoreceptor activity	12	2	1.64	0.50386	0.50386	1
831	GO:0019841	retinol binding	12	2	1.64	0.50386	0.50386	1
832	GO:0032036	myosin heavy chain binding	12	2	1.64	0.50386	0.50386	1
833	GO:0032454	histone demethylase activity (H3-K9 spec...	12	2	1.64	0.50386	0.50386	1
834	GO:0042171	lysophosphatidic acid acyltransferase ac...	12	2	1.64	0.50386	0.50386	1
835	GO:0043495	protein membrane anchor	12	2	1.64	0.50386	0.50386	1
836	GO:0048407	platelet-derived growth factor binding	12	2	1.64	0.50386	0.50386	1
837	GO:0097153	cysteine-type endopeptidase activity inv...	12	2	1.64	0.50386	0.50386	1
838	GO:0016616	oxidoreductase activity, acting on the C...	129	18	17.66	0.50403	0.50403	1
839	GO:0003755	peptidyl-prolyl cis-trans isomerase acti...	34	5	4.65	0.50601	0.50601	1
840	GO:0005126	cytokine receptor binding	283	39	38.74	0.50861	0.50861	1
841	GO:0002020	protease binding	144	20	19.71	0.50904	0.50904	1
842	GO:0005245	voltage-gated calcium channel activity	49	7	6.71	0.51412	0.51412	1
843	GO:0016763	transferase activity, transferring pento...	49	7	6.71	0.51412	0.51412	1
844	GO:0017075	syntaxin-1 binding	27	4	3.7	0.51587	0.51587	1
845	GO:0035925	mRNA 3'-UTR AU-rich region binding	27	4	3.7	0.51587	0.51587	1
846	GO:0080025	phosphatidylinositol-3,5-bisphosphate bi...	27	4	3.7	0.51587	0.51587	1
847	GO:0000253	3-keto sterol reductase activity	5	1	0.68	0.52106	0.52106	1
848	GO:0000828	inositol hexakisphosphate kinase activit...	5	1	0.68	0.52106	0.52106	1
849	GO:0000832	inositol hexakisphosphate 5-kinase activ...	5	1	0.68	0.52106	0.52106	1
850	GO:0001537	N-acetylgalactosamine 4-O-sulfotransfera...	5	1	0.68	0.52106	0.52106	1
851	GO:0003923	GPI-anchor transamidase activity	5	1	0.68	0.52106	0.52106	1
852	GO:0004111	creatine kinase activity	5	1	0.68	0.52106	0.52106	1
853	GO:0004176	ATP-dependent peptidase activity	5	1	0.68	0.52106	0.52106	1
854	GO:0004332	fructose-bisphosphate aldolase activity	5	1	0.68	0.52106	0.52106	1
855	GO:0004530	deoxyribonuclease I activity	5	1	0.68	0.52106	0.52106	1
856	GO:0004668	protein-arginine deiminase activity	5	1	0.68	0.52106	0.52106	1
857	GO:0004720	protein-lysine 6-oxidase activity	5	1	0.68	0.52106	0.52106	1
858	GO:0004854	xanthine dehydrogenase activity	5	1	0.68	0.52106	0.52106	1
859	GO:0004897	ciliary neurotrophic factor receptor act...	5	1	0.68	0.52106	0.52106	1
860	GO:0004957	prostaglandin E receptor activity	5	1	0.68	0.52106	0.52106	1
861	GO:0005131	growth hormone receptor binding	5	1	0.68	0.52106	0.52106	1
862	GO:0005375	copper ion transmembrane transporter act...	5	1	0.68	0.52106	0.52106	1
863	GO:0005432	calcium:sodium antiporter activity	5	1	0.68	0.52106	0.52106	1
864	GO:0008294	calcium- and calmodulin-responsive adeny...	5	1	0.68	0.52106	0.52106	1
865	GO:0008318	protein prenyltransferase activity	5	1	0.68	0.52106	0.52106	1
866	GO:0008410	CoA-transferase activity	5	1	0.68	0.52106	0.52106	1
867	GO:0008422	beta-glucosidase activity	5	1	0.68	0.52106	0.52106	1
868	GO:0008508	bile acid:sodium symporter activity	5	1	0.68	0.52106	0.52106	1
869	GO:0009008	DNA-methyltransferase activity	5	1	0.68	0.52106	0.52106	1
870	GO:0009378	four-way junction helicase activity	5	1	0.68	0.52106	0.52106	1
871	GO:0010484	H3 histone acetyltransferase activity	5	1	0.68	0.52106	0.52106	1
872	GO:0015186	L-glutamine transmembrane transporter ac...	5	1	0.68	0.52106	0.52106	1
873	GO:0015220	choline transmembrane transporter activi...	5	1	0.68	0.52106	0.52106	1
874	GO:0015227	acyl carnitine transmembrane transporter...	5	1	0.68	0.52106	0.52106	1
875	GO:0015333	peptide:proton symporter activity	5	1	0.68	0.52106	0.52106	1
876	GO:0015450	P-P-bond-hydrolysis-driven protein trans...	5	1	0.68	0.52106	0.52106	1
877	GO:0016312	inositol bisphosphate phosphatase activi...	5	1	0.68	0.52106	0.52106	1
878	GO:0016435	rRNA (guanine) methyltransferase activit...	5	1	0.68	0.52106	0.52106	1
879	GO:0016726	oxidoreductase activity, acting on CH or...	5	1	0.68	0.52106	0.52106	1
880	GO:0016812	hydrolase activity, acting on carbon-nit...	5	1	0.68	0.52106	0.52106	1
881	GO:0016833	oxo-acid-lyase activity	5	1	0.68	0.52106	0.52106	1
882	GO:0016841	ammonia-lyase activity	5	1	0.68	0.52106	0.52106	1
883	GO:0016886	ligase activity, forming phosphoric este...	5	1	0.68	0.52106	0.52106	1
884	GO:0016892	endoribonuclease activity, producing 3'-...	5	1	0.68	0.52106	0.52106	1
885	GO:0016929	SUMO-specific protease activity	5	1	0.68	0.52106	0.52106	1
886	GO:0019960	C-X3-C chemokine binding	5	1	0.68	0.52106	0.52106	1
887	GO:0030158	protein xylosyltransferase activity	5	1	0.68	0.52106	0.52106	1
888	GO:0030976	thiamine pyrophosphate binding	5	1	0.68	0.52106	0.52106	1
889	GO:0032138	single base insertion or deletion bindin...	5	1	0.68	0.52106	0.52106	1
890	GO:0032405	MutLalpha complex binding	5	1	0.68	0.52106	0.52106	1
891	GO:0032557	pyrimidine ribonucleotide binding	5	1	0.68	0.52106	0.52106	1
892	GO:0035650	AP-1 adaptor complex binding	5	1	0.68	0.52106	0.52106	1
893	GO:0035662	Toll-like receptor 4 binding	5	1	0.68	0.52106	0.52106	1
894	GO:0042328	heparan sulfate N-acetylglucosaminyltran...	5	1	0.68	0.52106	0.52106	1
895	GO:0043199	sulfate binding	5	1	0.68	0.52106	0.52106	1
896	GO:0045322	unmethylated CpG binding	5	1	0.68	0.52106	0.52106	1
897	GO:0050692	DBD domain binding	5	1	0.68	0.52106	0.52106	1
898	GO:0051380	norepinephrine binding	5	1	0.68	0.52106	0.52106	1
899	GO:0051434	BH3 domain binding	5	1	0.68	0.52106	0.52106	1
900	GO:0051525	NFAT protein binding	5	1	0.68	0.52106	0.52106	1
901	GO:0055131	C3HC4-type RING finger domain binding	5	1	0.68	0.52106	0.52106	1
902	GO:0070095	fructose-6-phosphate binding	5	1	0.68	0.52106	0.52106	1
903	GO:0070290	N-acylphosphatidylethanolamine-specific ...	5	1	0.68	0.52106	0.52106	1
904	GO:0070739	protein-glutamic acid ligase activity	5	1	0.68	0.52106	0.52106	1
905	GO:0071074	eukaryotic initiation factor eIF2 bindin...	5	1	0.68	0.52106	0.52106	1
906	GO:0071558	histone demethylase activity (H3-K27 spe...	5	1	0.68	0.52106	0.52106	1
907	GO:0072345	NAADP-sensitive calcium-release channel ...	5	1	0.68	0.52106	0.52106	1
908	GO:0097177	mitochondrial ribosome binding	5	1	0.68	0.52106	0.52106	1
909	GO:1905394	retromer complex binding	5	1	0.68	0.52106	0.52106	1
910	GO:0004180	carboxypeptidase activity	42	6	5.75	0.52268	0.52268	1
911	GO:0033218	amide binding	351	48	48.05	0.52714	0.52714	1
912	GO:0005540	hyaluronic acid binding	20	3	2.74	0.52891	0.52891	1
913	GO:0016641	oxidoreductase activity, acting on the C...	20	3	2.74	0.52891	0.52891	1
914	GO:0034593	phosphatidylinositol bisphosphate phosph...	20	3	2.74	0.52891	0.52891	1
915	GO:0046961	proton-transporting ATPase activity, rot...	20	3	2.74	0.52891	0.52891	1
916	GO:0051861	glycolipid binding	20	3	2.74	0.52891	0.52891	1
917	GO:0019842	vitamin binding	131	18	17.93	0.53191	0.53191	1
918	GO:0042162	telomeric DNA binding	35	5	4.79	0.53296	0.53296	1
919	GO:0017046	peptide hormone binding	50	7	6.84	0.5366	0.5366	1
920	GO:0000149	SNARE binding	117	16	16.02	0.54273	0.54273	1
921	GO:0004114	3',5'-cyclic-nucleotide phosphodiesteras...	28	4	3.83	0.5459	0.5459	1
922	GO:0032182	ubiquitin-like protein binding	95	13	13.01	0.54594	0.54594	1
923	GO:0000340	RNA 7-methylguanosine cap binding	13	2	1.78	0.54841	0.54841	1
924	GO:0005313	L-glutamate transmembrane transporter ac...	13	2	1.78	0.54841	0.54841	1
925	GO:0005324	long-chain fatty acid transporter activi...	13	2	1.78	0.54841	0.54841	1
926	GO:0005542	folic acid binding	13	2	1.78	0.54841	0.54841	1
927	GO:0008252	nucleotidase activity	13	2	1.78	0.54841	0.54841	1
928	GO:0015651	quaternary ammonium group transmembrane ...	13	2	1.78	0.54841	0.54841	1
929	GO:0017110	nucleoside-diphosphatase activity	13	2	1.78	0.54841	0.54841	1
930	GO:0019104	DNA N-glycosylase activity	13	2	1.78	0.54841	0.54841	1
931	GO:0042301	phosphate ion binding	13	2	1.78	0.54841	0.54841	1
932	GO:0045125	bioactive lipid receptor activity	13	2	1.78	0.54841	0.54841	1
933	GO:0052744	phosphatidylinositol monophosphate phosp...	13	2	1.78	0.54841	0.54841	1
934	GO:0070700	BMP receptor binding	13	2	1.78	0.54841	0.54841	1
935	GO:0072349	modified amino acid transmembrane transp...	13	2	1.78	0.54841	0.54841	1
936	GO:0097617	annealing activity	13	2	1.78	0.54841	0.54841	1
937	GO:0099626	voltage-gated calcium channel activity i...	13	2	1.78	0.54841	0.54841	1
938	GO:0008194	UDP-glycosyltransferase activity	147	20	20.12	0.54847	0.54847	1
939	GO:0032934	sterol binding	51	7	6.98	0.55864	0.55864	1
940	GO:0016853	isomerase activity	148	20	20.26	0.5614	0.5614	1
941	GO:0019789	SUMO transferase activity	21	3	2.87	0.56337	0.56337	1
942	GO:0035259	glucocorticoid receptor binding	21	3	2.87	0.56337	0.56337	1
943	GO:0120015	intermembrane sterol transfer activity	21	3	2.87	0.56337	0.56337	1
944	GO:0004177	aminopeptidase activity	44	6	6.02	0.57042	0.57042	1
945	GO:0044325	ion channel binding	134	18	18.34	0.57285	0.57285	1
946	GO:0016702	oxidoreductase activity, acting on singl...	29	4	3.97	0.57493	0.57493	1
947	GO:0017091	AU-rich element binding	29	4	3.97	0.57493	0.57493	1
948	GO:0050660	flavin adenine dinucleotide binding	82	11	11.23	0.57771	0.57771	1
949	GO:0005496	steroid binding	97	13	13.28	0.5778	0.5778	1
950	GO:0016835	carbon-oxygen lyase activity	67	9	9.17	0.57832	0.57832	1
951	GO:0140030	modification-dependent protein binding	142	19	19.44	0.58004	0.58004	1
952	GO:0003899	DNA-directed 5'-3' RNA polymerase activi...	37	5	5.07	0.58472	0.58472	1
953	GO:0017069	snRNA binding	37	5	5.07	0.58472	0.58472	1
954	GO:0001224	RNA polymerase II transcription cofactor...	6	1	0.82	0.58665	0.58665	1
955	GO:0001517	N-acetylglucosamine 6-O-sulfotransferase...	6	1	0.82	0.58665	0.58665	1
956	GO:0001727	lipid kinase activity	6	1	0.82	0.58665	0.58665	1
957	GO:0001849	complement component C1q binding	6	1	0.82	0.58665	0.58665	1
958	GO:0003720	telomerase activity	6	1	0.82	0.58665	0.58665	1
959	GO:0003726	double-stranded RNA adenosine deaminase ...	6	1	0.82	0.58665	0.58665	1
960	GO:0003964	RNA-directed DNA polymerase activity	6	1	0.82	0.58665	0.58665	1
961	GO:0004064	arylesterase activity	6	1	0.82	0.58665	0.58665	1
962	GO:0004065	arylsulfatase activity	6	1	0.82	0.58665	0.58665	1
963	GO:0004321	fatty-acyl-CoA synthase activity	6	1	0.82	0.58665	0.58665	1
964	GO:0004711	ribosomal protein S6 kinase activity	6	1	0.82	0.58665	0.58665	1
965	GO:0004768	stearoyl-CoA 9-desaturase activity	6	1	0.82	0.58665	0.58665	1
966	GO:0004859	phospholipase inhibitor activity	6	1	0.82	0.58665	0.58665	1
967	GO:0004982	N-formyl peptide receptor activity	6	1	0.82	0.58665	0.58665	1
968	GO:0005021	vascular endothelial growth factor-activ...	6	1	0.82	0.58665	0.58665	1
969	GO:0005168	neurotrophin TRKA receptor binding	6	1	0.82	0.58665	0.58665	1
970	GO:0005499	vitamin D binding	6	1	0.82	0.58665	0.58665	1
971	GO:0008172	S-methyltransferase activity	6	1	0.82	0.58665	0.58665	1
972	GO:0008420	RNA polymerase II CTD heptapeptide repea...	6	1	0.82	0.58665	0.58665	1
973	GO:0015038	glutathione disulfide oxidoreductase act...	6	1	0.82	0.58665	0.58665	1
974	GO:0016421	CoA carboxylase activity	6	1	0.82	0.58665	0.58665	1
975	GO:0016453	C-acetyltransferase activity	6	1	0.82	0.58665	0.58665	1
976	GO:0016615	malate dehydrogenase activity	6	1	0.82	0.58665	0.58665	1
977	GO:0016775	phosphotransferase activity, nitrogenous...	6	1	0.82	0.58665	0.58665	1
978	GO:0016936	galactoside binding	6	1	0.82	0.58665	0.58665	1
979	GO:0017169	CDP-alcohol phosphatidyltransferase acti...	6	1	0.82	0.58665	0.58665	1
980	GO:0017176	phosphatidylinositol N-acetylglucosaminy...	6	1	0.82	0.58665	0.58665	1
981	GO:0019534	toxin transmembrane transporter activity	6	1	0.82	0.58665	0.58665	1
982	GO:0019784	NEDD8-specific protease activity	6	1	0.82	0.58665	0.58665	1
983	GO:0031749	D2 dopamine receptor binding	6	1	0.82	0.58665	0.58665	1
984	GO:0032051	clathrin light chain binding	6	1	0.82	0.58665	0.58665	1
985	GO:0032052	bile acid binding	6	1	0.82	0.58665	0.58665	1
986	GO:0032135	DNA insertion or deletion binding	6	1	0.82	0.58665	0.58665	1
987	GO:0034511	U3 snoRNA binding	6	1	0.82	0.58665	0.58665	1
988	GO:0034594	phosphatidylinositol trisphosphate phosp...	6	1	0.82	0.58665	0.58665	1
989	GO:0035473	lipase binding	6	1	0.82	0.58665	0.58665	1
990	GO:0042030	ATPase inhibitor activity	6	1	0.82	0.58665	0.58665	1
991	GO:0043546	molybdopterin cofactor binding	6	1	0.82	0.58665	0.58665	1
992	GO:0047035	testosterone dehydrogenase (NAD+) activi...	6	1	0.82	0.58665	0.58665	1
993	GO:0047499	calcium-independent phospholipase A2 act...	6	1	0.82	0.58665	0.58665	1
994	GO:0047631	ADP-ribose diphosphatase activity	6	1	0.82	0.58665	0.58665	1
995	GO:0047760	butyrate-CoA ligase activity	6	1	0.82	0.58665	0.58665	1
996	GO:0050733	RS domain binding	6	1	0.82	0.58665	0.58665	1
997	GO:0070697	activin receptor binding	6	1	0.82	0.58665	0.58665	1
998	GO:0071723	lipopeptide binding	6	1	0.82	0.58665	0.58665	1
999	GO:1903136	cuprous ion binding	6	1	0.82	0.58665	0.58665	1
1000	GO:1990239	steroid hormone binding	6	1	0.82	0.58665	0.58665	1
1001	GO:1990948	ubiquitin ligase inhibitor activity	6	1	0.82	0.58665	0.58665	1
1002	GO:0004559	alpha-mannosidase activity	14	2	1.92	0.59006	0.59006	1
1003	GO:0008432	JUN kinase binding	14	2	1.92	0.59006	0.59006	1
1004	GO:0015172	acidic amino acid transmembrane transpor...	14	2	1.92	0.59006	0.59006	1
1005	GO:0016918	retinal binding	14	2	1.92	0.59006	0.59006	1
1006	GO:0043176	amine binding	14	2	1.92	0.59006	0.59006	1
1007	GO:0070679	inositol 1,4,5 trisphosphate binding	14	2	1.92	0.59006	0.59006	1
1008	GO:0099511	voltage-gated calcium channel activity i...	14	2	1.92	0.59006	0.59006	1
1009	GO:0016410	N-acyltransferase activity	113	15	15.47	0.59283	0.59283	1
1010	GO:0016874	ligase activity	143	19	19.58	0.59296	0.59296	1
1011	GO:0016706	oxidoreductase activity, acting on paire...	45	6	6.16	0.59339	0.59339	1
1012	GO:0016709	oxidoreductase activity, acting on paire...	45	6	6.16	0.59339	0.59339	1
1013	GO:0016758	transferase activity, transferring hexos...	203	27	27.79	0.59556	0.59556	1
1014	GO:0015295	solute:proton symporter activity	22	3	3.01	0.59624	0.59624	1
1015	GO:0017056	structural constituent of nuclear pore	22	3	3.01	0.59624	0.59624	1
1016	GO:0031681	G-protein beta-subunit binding	22	3	3.01	0.59624	0.59624	1
1017	GO:0140103	catalytic activity, acting on a glycopro...	22	3	3.01	0.59624	0.59624	1
1018	GO:0001968	fibronectin binding	30	4	4.11	0.60287	0.60287	1
1019	GO:0016701	oxidoreductase activity, acting on singl...	30	4	4.11	0.60287	0.60287	1
1020	GO:0047485	protein N-terminus binding	129	17	17.66	0.6062	0.6062	1
1021	GO:0019843	rRNA binding	69	9	9.45	0.61519	0.61519	1
1022	GO:0016614	oxidoreductase activity, acting on CH-OH...	138	18	18.89	0.62521	0.62521	1
1023	GO:0015101	organic cation transmembrane transporter...	23	3	3.15	0.62746	0.62746	1
1024	GO:0016638	oxidoreductase activity, acting on the C...	23	3	3.15	0.62746	0.62746	1
1025	GO:0071837	HMG box domain binding	23	3	3.15	0.62746	0.62746	1
1026	GO:0051536	iron-sulfur cluster binding	62	8	8.49	0.62747	0.62747	1
1027	GO:0051540	metal cluster binding	62	8	8.49	0.62747	0.62747	1
1028	GO:0005165	neurotrophin receptor binding	15	2	2.05	0.62878	0.62878	1
1029	GO:0015923	mannosidase activity	15	2	2.05	0.62878	0.62878	1
1030	GO:0016594	glycine binding	15	2	2.05	0.62878	0.62878	1
1031	GO:0022821	potassium ion antiporter activity	15	2	2.05	0.62878	0.62878	1
1032	GO:0022841	potassium ion leak channel activity	15	2	2.05	0.62878	0.62878	1
1033	GO:0030159	receptor signaling complex scaffold acti...	15	2	2.05	0.62878	0.62878	1
1034	GO:0030296	protein tyrosine kinase activator activi...	15	2	2.05	0.62878	0.62878	1
1035	GO:0042834	peptidoglycan binding	15	2	2.05	0.62878	0.62878	1
1036	GO:0043024	ribosomal small subunit binding	15	2	2.05	0.62878	0.62878	1
1037	GO:0015248	sterol transporter activity	31	4	4.24	0.62967	0.62967	1
1038	GO:0017080	sodium channel regulator activity	31	4	4.24	0.62967	0.62967	1
1039	GO:0048306	calcium-dependent protein binding	70	9	9.58	0.63298	0.63298	1
1040	GO:0034062	5'-3' RNA polymerase activity	39	5	5.34	0.6332	0.6332	1
1041	GO:0097747	RNA polymerase activity	39	5	5.34	0.6332	0.6332	1
1042	GO:0001609	G protein-coupled adenosine receptor act...	7	1	0.96	0.64325	0.64325	1
1043	GO:0003916	DNA topoisomerase activity	7	1	0.96	0.64325	0.64325	1
1044	GO:0004571	mannosyl-oligosaccharide 1,2-alpha-manno...	7	1	0.96	0.64325	0.64325	1
1045	GO:0004931	extracellularly ATP-gated cation channel...	7	1	0.96	0.64325	0.64325	1
1046	GO:0004972	NMDA glutamate receptor activity	7	1	0.96	0.64325	0.64325	1
1047	GO:0005004	GPI-linked ephrin receptor activity	7	1	0.96	0.64325	0.64325	1
1048	GO:0005223	intracellular cGMP-activated cation chan...	7	1	0.96	0.64325	0.64325	1
1049	GO:0005384	manganese ion transmembrane transporter ...	7	1	0.96	0.64325	0.64325	1
1050	GO:0008251	tRNA-specific adenosine deaminase activi...	7	1	0.96	0.64325	0.64325	1
1051	GO:0008443	phosphofructokinase activity	7	1	0.96	0.64325	0.64325	1
1052	GO:0008467	[heparan sulfate]-glucosamine 3-sulfotra...	7	1	0.96	0.64325	0.64325	1
1053	GO:0008499	UDP-galactose:beta-N-acetylglucosamine b...	7	1	0.96	0.64325	0.64325	1
1054	GO:0015141	succinate transmembrane transporter acti...	7	1	0.96	0.64325	0.64325	1
1055	GO:0015245	fatty acid transmembrane transporter act...	7	1	0.96	0.64325	0.64325	1
1056	GO:0016308	1-phosphatidylinositol-4-phosphate 5-kin...	7	1	0.96	0.64325	0.64325	1
1057	GO:0016714	oxidoreductase activity, acting on paire...	7	1	0.96	0.64325	0.64325	1
1058	GO:0016885	ligase activity, forming carbon-carbon b...	7	1	0.96	0.64325	0.64325	1
1059	GO:0030274	LIM domain binding	7	1	0.96	0.64325	0.64325	1
1060	GO:0030911	TPR domain binding	7	1	0.96	0.64325	0.64325	1
1061	GO:0032407	MutSalpha complex binding	7	1	0.96	0.64325	0.64325	1
1062	GO:0032795	heterotrimeric G-protein binding	7	1	0.96	0.64325	0.64325	1
1063	GO:0042500	aspartic endopeptidase activity, intrame...	7	1	0.96	0.64325	0.64325	1
1064	GO:0043184	vascular endothelial growth factor recep...	7	1	0.96	0.64325	0.64325	1
1065	GO:0045236	CXCR chemokine receptor binding	7	1	0.96	0.64325	0.64325	1
1066	GO:0047044	androstan-3-alpha,17-beta-diol dehydroge...	7	1	0.96	0.64325	0.64325	1
1067	GO:0048273	mitogen-activated protein kinase p38 bin...	7	1	0.96	0.64325	0.64325	1
1068	GO:0050072	m7G(5')pppN diphosphatase activity	7	1	0.96	0.64325	0.64325	1
1069	GO:0050656	3'-phosphoadenosine 5'-phosphosulfate bi...	7	1	0.96	0.64325	0.64325	1
1070	GO:0050693	LBD domain binding	7	1	0.96	0.64325	0.64325	1
1071	GO:0051379	epinephrine binding	7	1	0.96	0.64325	0.64325	1
1072	GO:0055105	ubiquitin-protein transferase inhibitor ...	7	1	0.96	0.64325	0.64325	1
1073	GO:0061133	endopeptidase activator activity	7	1	0.96	0.64325	0.64325	1
1074	GO:0097322	7SK snRNA binding	7	1	0.96	0.64325	0.64325	1
1075	GO:0097642	calcitonin family receptor activity	7	1	0.96	0.64325	0.64325	1
1076	GO:0098882	structural constituent of presynaptic ac...	7	1	0.96	0.64325	0.64325	1
1077	GO:0099635	voltage-gated calcium channel activity i...	7	1	0.96	0.64325	0.64325	1
1078	GO:1901474	azole transmembrane transporter activity	7	1	0.96	0.64325	0.64325	1
1079	GO:1990756	protein binding, bridging involved in su...	7	1	0.96	0.64325	0.64325	1
1080	GO:0031072	heat shock protein binding	140	18	19.17	0.65022	0.65022	1
1081	GO:0008519	ammonium transmembrane transporter activ...	32	4	4.38	0.65528	0.65528	1
1082	GO:0015491	cation:cation antiporter activity	24	3	3.29	0.65696	0.65696	1
1083	GO:0016769	transferase activity, transferring nitro...	24	3	3.29	0.65696	0.65696	1
1084	GO:0016922	nuclear receptor binding	24	3	3.29	0.65696	0.65696	1
1085	GO:0030515	snoRNA binding	24	3	3.29	0.65696	0.65696	1
1086	GO:0030742	GTP-dependent protein binding	24	3	3.29	0.65696	0.65696	1
1087	GO:0031210	phosphatidylcholine binding	24	3	3.29	0.65696	0.65696	1
1088	GO:0048027	mRNA 5'-UTR binding	24	3	3.29	0.65696	0.65696	1
1089	GO:0050997	quaternary ammonium group binding	24	3	3.29	0.65696	0.65696	1
1090	GO:0001046	core promoter sequence-specific DNA bind...	48	6	6.57	0.65815	0.65815	1
1091	GO:0008081	phosphoric diester hydrolase activity	87	11	11.91	0.65888	0.65888	1
1092	GO:0016491	oxidoreductase activity	763	101	104.45	0.66096	0.66096	1
1093	GO:0004622	lysophospholipase activity	16	2	2.19	0.66458	0.66458	1
1094	GO:0005123	death receptor binding	16	2	2.19	0.66458	0.66458	1
1095	GO:0005521	lamin binding	16	2	2.19	0.66458	0.66458	1
1096	GO:0015095	magnesium ion transmembrane transporter ...	16	2	2.19	0.66458	0.66458	1
1097	GO:0015377	cation:chloride symporter activity	16	2	2.19	0.66458	0.66458	1
1098	GO:0016290	palmitoyl-CoA hydrolase activity	16	2	2.19	0.66458	0.66458	1
1099	GO:0070006	metalloaminopeptidase activity	16	2	2.19	0.66458	0.66458	1
1100	GO:0048037	cofactor binding	526	69	72.01	0.66983	0.66983	1
1101	GO:0016796	exonuclease activity, active with either...	49	6	6.71	0.67824	0.67824	1
1102	GO:0016776	phosphotransferase activity, phosphate g...	33	4	4.52	0.67967	0.67967	1
1103	GO:0016247	channel regulator activity	135	17	18.48	0.68246	0.68246	1
1104	GO:0005104	fibroblast growth factor receptor bindin...	25	3	3.42	0.68474	0.68474	1
1105	GO:0008307	structural constituent of muscle	25	3	3.42	0.68474	0.68474	1
1106	GO:0031490	chromatin DNA binding	89	11	12.18	0.68876	0.68876	1
1107	GO:0003958	NADPH-hemoprotein reductase activity	8	1	1.1	0.69211	0.69211	1
1108	GO:0008568	microtubule-severing ATPase activity	8	1	1.1	0.69211	0.69211	1
1109	GO:0015187	glycine transmembrane transporter activi...	8	1	1.1	0.69211	0.69211	1
1110	GO:0015925	galactosidase activity	8	1	1.1	0.69211	0.69211	1
1111	GO:0016004	phospholipase activator activity	8	1	1.1	0.69211	0.69211	1
1112	GO:0016413	O-acetyltransferase activity	8	1	1.1	0.69211	0.69211	1
1113	GO:0016723	oxidoreductase activity, oxidizing metal...	8	1	1.1	0.69211	0.69211	1
1114	GO:0016742	hydroxymethyl-, formyl- and related tran...	8	1	1.1	0.69211	0.69211	1
1115	GO:0017151	DEAD/H-box RNA helicase binding	8	1	1.1	0.69211	0.69211	1
1116	GO:0019855	calcium channel inhibitor activity	8	1	1.1	0.69211	0.69211	1
1117	GO:0030235	nitric-oxide synthase regulator activity	8	1	1.1	0.69211	0.69211	1
1118	GO:0030306	ADP-ribosylation factor binding	8	1	1.1	0.69211	0.69211	1
1119	GO:0035381	ATP-gated ion channel activity	8	1	1.1	0.69211	0.69211	1
1120	GO:0036435	K48-linked polyubiquitin modification-de...	8	1	1.1	0.69211	0.69211	1
1121	GO:0048406	nerve growth factor binding	8	1	1.1	0.69211	0.69211	1
1122	GO:0070008	serine-type exopeptidase activity	8	1	1.1	0.69211	0.69211	1
1123	GO:0097027	ubiquitin-protein transferase activator ...	8	1	1.1	0.69211	0.69211	1
1124	GO:0015347	sodium-independent organic anion transme...	17	2	2.33	0.69755	0.69755	1
1125	GO:0032183	SUMO binding	17	2	2.33	0.69755	0.69755	1
1126	GO:0042379	chemokine receptor binding	50	6	6.84	0.69756	0.69756	1
1127	GO:0008392	arachidonic acid epoxygenase activity	34	4	4.65	0.70282	0.70282	1
1128	GO:0017134	fibroblast growth factor binding	26	3	3.56	0.7108	0.7108	1
1129	GO:0008201	heparin binding	153	19	20.95	0.71164	0.71164	1
1130	GO:0019829	cation-transporting ATPase activity	59	7	8.08	0.71471	0.71471	1
1131	GO:0022853	active ion transmembrane transporter act...	59	7	8.08	0.71471	0.71471	1
1132	GO:0042625	ATPase coupled ion transmembrane transpo...	59	7	8.08	0.71471	0.71471	1
1133	GO:0008376	acetylgalactosaminyltransferase activity	43	5	5.89	0.71908	0.71908	1
1134	GO:0099106	ion channel regulator activity	107	13	14.65	0.72029	0.72029	1
1135	GO:0030551	cyclic nucleotide binding	35	4	4.79	0.72474	0.72474	1
1136	GO:0001085	RNA polymerase II transcription factor b...	170	21	23.27	0.7273	0.7273	1
1137	GO:0004032	alditol:NADP+ 1-oxidoreductase activity	18	2	2.46	0.72777	0.72777	1
1138	GO:0015296	anion:cation symporter activity	18	2	2.46	0.72777	0.72777	1
1139	GO:0015299	solute:proton antiporter activity	18	2	2.46	0.72777	0.72777	1
1140	GO:0022840	leak channel activity	18	2	2.46	0.72777	0.72777	1
1141	GO:0022842	narrow pore channel activity	18	2	2.46	0.72777	0.72777	1
1142	GO:0044213	intronic transcription regulatory region...	18	2	2.46	0.72777	0.72777	1
1143	GO:0050145	nucleoside monophosphate kinase activity	18	2	2.46	0.72777	0.72777	1
1144	GO:0055106	ubiquitin-protein transferase regulator ...	18	2	2.46	0.72777	0.72777	1
1145	GO:0015297	antiporter activity	76	9	10.4	0.72966	0.72966	1
1146	GO:0019003	GDP binding	76	9	10.4	0.72966	0.72966	1
1147	GO:0035064	methylated histone binding	60	7	8.21	0.73132	0.73132	1
1148	GO:0140034	methylation-dependent protein binding	60	7	8.21	0.73132	0.73132	1
1149	GO:0003691	double-stranded telomeric DNA binding	9	1	1.23	0.73427	0.73427	1
1150	GO:0005225	volume-sensitive anion channel activity	9	1	1.23	0.73427	0.73427	1
1151	GO:0008093	cytoskeletal adaptor activity	9	1	1.23	0.73427	0.73427	1
1152	GO:0008140	cAMP response element binding protein bi...	9	1	1.23	0.73427	0.73427	1
1153	GO:0008190	eukaryotic initiation factor 4E binding	9	1	1.23	0.73427	0.73427	1
1154	GO:0008430	selenium binding	9	1	1.23	0.73427	0.73427	1
1155	GO:0008526	phosphatidylinositol transporter activit...	9	1	1.23	0.73427	0.73427	1
1156	GO:0015924	mannosyl-oligosaccharide mannosidase act...	9	1	1.23	0.73427	0.73427	1
1157	GO:0030546	receptor activator activity	9	1	1.23	0.73427	0.73427	1
1158	GO:0031432	titin binding	9	1	1.23	0.73427	0.73427	1
1159	GO:0031957	very long-chain fatty acid-CoA ligase ac...	9	1	1.23	0.73427	0.73427	1
1160	GO:0034046	poly(G) binding	9	1	1.23	0.73427	0.73427	1
1161	GO:0035252	UDP-xylosyltransferase activity	9	1	1.23	0.73427	0.73427	1
1162	GO:0045545	syndecan binding	9	1	1.23	0.73427	0.73427	1
1163	GO:0050544	arachidonic acid binding	9	1	1.23	0.73427	0.73427	1
1164	GO:0050649	testosterone 6-beta-hydroxylase activity	9	1	1.23	0.73427	0.73427	1
1165	GO:0055102	lipase inhibitor activity	9	1	1.23	0.73427	0.73427	1
1166	GO:0098919	structural constituent of postsynaptic d...	9	1	1.23	0.73427	0.73427	1
1167	GO:1990763	arrestin family protein binding	9	1	1.23	0.73427	0.73427	1
1168	GO:0001530	lipopolysaccharide binding	27	3	3.7	0.73516	0.73516	1
1169	GO:0016289	CoA hydrolase activity	27	3	3.7	0.73516	0.73516	1
1170	GO:0033612	receptor serine/threonine kinase binding	27	3	3.7	0.73516	0.73516	1
1171	GO:0005201	extracellular matrix structural constitu...	140	17	19.17	0.73915	0.73915	1
1172	GO:0004620	phospholipase activity	85	10	11.64	0.74351	0.74351	1
1173	GO:0015238	drug transmembrane transporter activity	85	10	11.64	0.74351	0.74351	1
1174	GO:0008238	exopeptidase activity	101	12	13.83	0.74402	0.74402	1
1175	GO:0008235	metalloexopeptidase activity	53	6	7.26	0.75073	0.75073	1
1176	GO:0015106	bicarbonate transmembrane transporter ac...	19	2	2.6	0.7554	0.7554	1
1177	GO:0031418	L-ascorbic acid binding	19	2	2.6	0.7554	0.7554	1
1178	GO:0031434	mitogen-activated protein kinase kinase ...	19	2	2.6	0.7554	0.7554	1
1179	GO:0034458	3'-5' RNA helicase activity	19	2	2.6	0.7554	0.7554	1
1180	GO:0036041	long-chain fatty acid binding	19	2	2.6	0.7554	0.7554	1
1181	GO:0043395	heparan sulfate proteoglycan binding	19	2	2.6	0.7554	0.7554	1
1182	GO:0015485	cholesterol binding	45	5	6.16	0.75623	0.75623	1
1183	GO:0016860	intramolecular oxidoreductase activity	45	5	6.16	0.75623	0.75623	1
1184	GO:0008013	beta-catenin binding	86	10	11.77	0.75669	0.75669	1
1185	GO:0004190	aspartic-type endopeptidase activity	28	3	3.83	0.75788	0.75788	1
1186	GO:0019706	protein-cysteine S-palmitoyltransferase ...	28	3	3.83	0.75788	0.75788	1
1187	GO:0019707	protein-cysteine S-acyltransferase activ...	28	3	3.83	0.75788	0.75788	1
1188	GO:0000979	RNA polymerase II core promoter sequence...	37	4	5.07	0.76491	0.76491	1
1189	GO:0043394	proteoglycan binding	37	4	5.07	0.76491	0.76491	1
1190	GO:0002151	G-quadruplex RNA binding	10	1	1.37	0.77067	0.77067	1
1191	GO:0004706	JUN kinase kinase kinase activity	10	1	1.37	0.77067	0.77067	1
1192	GO:0008020	G protein-coupled photoreceptor activity	10	1	1.37	0.77067	0.77067	1
1193	GO:0008199	ferric iron binding	10	1	1.37	0.77067	0.77067	1
1194	GO:0008331	high voltage-gated calcium channel activ...	10	1	1.37	0.77067	0.77067	1
1195	GO:0008494	translation activator activity	10	1	1.37	0.77067	0.77067	1
1196	GO:0015368	calcium:cation antiporter activity	10	1	1.37	0.77067	0.77067	1
1197	GO:0031996	thioesterase binding	10	1	1.37	0.77067	0.77067	1
1198	GO:0042577	lipid phosphatase activity	10	1	1.37	0.77067	0.77067	1
1199	GO:0043995	histone acetyltransferase activity (H4-K...	10	1	1.37	0.77067	0.77067	1
1200	GO:0043996	histone acetyltransferase activity (H4-K...	10	1	1.37	0.77067	0.77067	1
1201	GO:0046972	histone acetyltransferase activity (H4-K...	10	1	1.37	0.77067	0.77067	1
1202	GO:0050542	icosanoid binding	10	1	1.37	0.77067	0.77067	1
1203	GO:0050543	icosatetraenoic acid binding	10	1	1.37	0.77067	0.77067	1
1204	GO:0060229	lipase activator activity	10	1	1.37	0.77067	0.77067	1
1205	GO:0061578	Lys63-specific deubiquitinase activity	10	1	1.37	0.77067	0.77067	1
1206	GO:0070513	death domain binding	10	1	1.37	0.77067	0.77067	1
1207	GO:0098505	G-rich strand telomeric DNA binding	10	1	1.37	0.77067	0.77067	1
1208	GO:0098879	structural constituent of postsynaptic s...	10	1	1.37	0.77067	0.77067	1
1209	GO:0140161	monocarboxylate:sodium symporter activit...	10	1	1.37	0.77067	0.77067	1
1210	GO:1901612	cardiolipin binding	10	1	1.37	0.77067	0.77067	1
1211	GO:0030545	receptor regulator activity	460	58	62.97	0.77177	0.77177	1
1212	GO:0015298	solute:cation antiporter activity	29	3	3.97	0.77899	0.77899	1
1213	GO:0045503	dynein light chain binding	29	3	3.97	0.77899	0.77899	1
1214	GO:0070001	aspartic-type peptidase activity	29	3	3.97	0.77899	0.77899	1
1215	GO:0070566	adenylyltransferase activity	29	3	3.97	0.77899	0.77899	1
1216	GO:0005402	carbohydrate:cation symporter activity	20	2	2.74	0.78056	0.78056	1
1217	GO:0008569	ATP-dependent microtubule motor activity...	20	2	2.74	0.78056	0.78056	1
1218	GO:0017127	cholesterol transporter activity	20	2	2.74	0.78056	0.78056	1
1219	GO:0019825	oxygen binding	20	2	2.74	0.78056	0.78056	1
1220	GO:0031489	myosin V binding	20	2	2.74	0.78056	0.78056	1
1221	GO:0120020	intermembrane cholesterol transfer activ...	20	2	2.74	0.78056	0.78056	1
1222	GO:0016836	hydro-lyase activity	55	6	7.53	0.78219	0.78219	1
1223	GO:0008391	arachidonic acid monooxygenase activity	38	4	5.2	0.78321	0.78321	1
1224	GO:0015662	ATPase activity, coupled to transmembran...	38	4	5.2	0.78321	0.78321	1
1225	GO:0002039	p53 binding	72	8	9.86	0.78676	0.78676	1
1226	GO:0043021	ribonucleoprotein complex binding	145	17	19.85	0.78894	0.78894	1
1227	GO:0015459	potassium channel regulator activity	47	5	6.43	0.78957	0.78957	1
1228	GO:0003724	RNA helicase activity	64	7	8.76	0.79095	0.79095	1
1229	GO:0016705	oxidoreductase activity, acting on paire...	201	24	27.52	0.79419	0.79419	1
1230	GO:0022804	active transmembrane transporter activit...	349	43	47.78	0.795	0.795	1
1231	GO:0042054	histone methyltransferase activity	56	6	7.67	0.79675	0.79675	1
1232	GO:0036442	proton-exporting ATPase activity	30	3	4.11	0.79855	0.79855	1
1233	GO:1901682	sulfur compound transmembrane transporte...	30	3	4.11	0.79855	0.79855	1
1234	GO:0000014	single-stranded DNA endodeoxyribonucleas...	11	1	1.51	0.80208	0.80208	1
1235	GO:0001094	TFIID-class transcription factor complex...	11	1	1.51	0.80208	0.80208	1
1236	GO:0004143	diacylglycerol kinase activity	11	1	1.51	0.80208	0.80208	1
1237	GO:0004383	guanylate cyclase activity	11	1	1.51	0.80208	0.80208	1
1238	GO:0004438	phosphatidylinositol-3-phosphatase activ...	11	1	1.51	0.80208	0.80208	1
1239	GO:0004955	prostaglandin receptor activity	11	1	1.51	0.80208	0.80208	1
1240	GO:0005221	intracellular cyclic nucleotide activate...	11	1	1.51	0.80208	0.80208	1
1241	GO:0005391	sodium:potassium-exchanging ATPase activ...	11	1	1.51	0.80208	0.80208	1
1242	GO:0008253	5'-nucleotidase activity	11	1	1.51	0.80208	0.80208	1
1243	GO:0008556	potassium-transporting ATPase activity	11	1	1.51	0.80208	0.80208	1
1244	GO:0015114	phosphate ion transmembrane transporter ...	11	1	1.51	0.80208	0.80208	1
1245	GO:0015355	secondary active monocarboxylate transme...	11	1	1.51	0.80208	0.80208	1
1246	GO:0016783	sulfurtransferase activity	11	1	1.51	0.80208	0.80208	1
1247	GO:0016813	hydrolase activity, acting on carbon-nit...	11	1	1.51	0.80208	0.80208	1
1248	GO:0017128	phospholipid scramblase activity	11	1	1.51	0.80208	0.80208	1
1249	GO:0035251	UDP-glucosyltransferase activity	11	1	1.51	0.80208	0.80208	1
1250	GO:0042285	xylosyltransferase activity	11	1	1.51	0.80208	0.80208	1
1251	GO:0042610	CD8 receptor binding	11	1	1.51	0.80208	0.80208	1
1252	GO:0043008	ATP-dependent protein binding	11	1	1.51	0.80208	0.80208	1
1253	GO:0043855	cyclic nucleotide-gated ion channel acti...	11	1	1.51	0.80208	0.80208	1
1254	GO:0046974	histone methyltransferase activity (H3-K...	11	1	1.51	0.80208	0.80208	1
1255	GO:0048495	Roundabout binding	11	1	1.51	0.80208	0.80208	1
1256	GO:0070181	small ribosomal subunit rRNA binding	11	1	1.51	0.80208	0.80208	1
1257	GO:0070410	co-SMAD binding	11	1	1.51	0.80208	0.80208	1
1258	GO:0070411	I-SMAD binding	11	1	1.51	0.80208	0.80208	1
1259	GO:0102991	myristoyl-CoA hydrolase activity	11	1	1.51	0.80208	0.80208	1
1260	GO:0140035	ubiquitination-like modification-depende...	11	1	1.51	0.80208	0.80208	1
1261	GO:0140036	ubiquitin-dependent protein binding	11	1	1.51	0.80208	0.80208	1
1262	GO:0004553	hydrolase activity, hydrolyzing O-glycos...	98	11	13.42	0.80242	0.80242	1
1263	GO:0004298	threonine-type endopeptidase activity	21	2	2.87	0.80342	0.80342	1
1264	GO:0005355	glucose transmembrane transporter activi...	21	2	2.87	0.80342	0.80342	1
1265	GO:0015149	hexose transmembrane transporter activit...	21	2	2.87	0.80342	0.80342	1
1266	GO:0016408	C-acyltransferase activity	21	2	2.87	0.80342	0.80342	1
1267	GO:0022829	wide pore channel activity	21	2	2.87	0.80342	0.80342	1
1268	GO:0030552	cAMP binding	21	2	2.87	0.80342	0.80342	1
1269	GO:0070003	threonine-type peptidase activity	21	2	2.87	0.80342	0.80342	1
1270	GO:0004497	monooxygenase activity	139	16	19.03	0.80713	0.80713	1
1271	GO:0005507	copper ion binding	57	6	7.8	0.81055	0.81055	1
1272	GO:0008028	monocarboxylic acid transmembrane transp...	49	5	6.71	0.81924	0.81924	1
1273	GO:0008483	transaminase activity	22	2	3.01	0.82414	0.82414	1
1274	GO:0016799	hydrolase activity, hydrolyzing N-glycos...	22	2	3.01	0.82414	0.82414	1
1275	GO:0030506	ankyrin binding	22	2	3.01	0.82414	0.82414	1
1276	GO:0032947	protein-containing complex scaffold acti...	22	2	3.01	0.82414	0.82414	1
1277	GO:0050998	nitric-oxide synthase binding	22	2	3.01	0.82414	0.82414	1
1278	GO:0008083	growth factor activity	141	16	19.3	0.82438	0.82438	1
1279	GO:0016298	lipase activity	117	13	16.02	0.82809	0.82809	1
1280	GO:0004652	polynucleotide adenylyltransferase activ...	12	1	1.64	0.82919	0.82919	1
1281	GO:0004954	prostanoid receptor activity	12	1	1.64	0.82919	0.82919	1
1282	GO:0005283	amino acid:sodium symporter activity	12	1	1.64	0.82919	0.82919	1
1283	GO:0008401	retinoic acid 4-hydroxylase activity	12	1	1.64	0.82919	0.82919	1
1284	GO:0008484	sulfuric ester hydrolase activity	12	1	1.64	0.82919	0.82919	1
1285	GO:0030983	mismatched DNA binding	12	1	1.64	0.82919	0.82919	1
1286	GO:0043047	single-stranded telomeric DNA binding	12	1	1.64	0.82919	0.82919	1
1287	GO:0043121	neurotrophin binding	12	1	1.64	0.82919	0.82919	1
1288	GO:0045294	alpha-catenin binding	12	1	1.64	0.82919	0.82919	1
1289	GO:0047023	androsterone dehydrogenase activity	12	1	1.64	0.82919	0.82919	1
1290	GO:0051378	serotonin binding	12	1	1.64	0.82919	0.82919	1
1291	GO:0061629	RNA polymerase II sequence-specific DNA-...	12	1	1.64	0.82919	0.82919	1
1292	GO:0101020	estrogen 16-alpha-hydroxylase activity	12	1	1.64	0.82919	0.82919	1
1293	GO:0004812	aminoacyl-tRNA ligase activity	41	4	5.61	0.83133	0.83133	1
1294	GO:0016875	ligase activity, forming carbon-oxygen b...	41	4	5.61	0.83133	0.83133	1
1295	GO:0005326	neurotransmitter transporter activity	50	5	6.84	0.83276	0.83276	1
1296	GO:0005484	SNAP receptor activity	32	3	4.38	0.83334	0.83334	1
1297	GO:0016417	S-acyltransferase activity	32	3	4.38	0.83334	0.83334	1
1298	GO:0016504	peptidase activator activity	32	3	4.38	0.83334	0.83334	1
1299	GO:0044769	ATPase activity, coupled to transmembran...	32	3	4.38	0.83334	0.83334	1
1300	GO:0045505	dynein intermediate chain binding	32	3	4.38	0.83334	0.83334	1
1301	GO:0051059	NF-kappaB binding	32	3	4.38	0.83334	0.83334	1
1302	GO:0051959	dynein light intermediate chain binding	32	3	4.38	0.83334	0.83334	1
1303	GO:0048018	receptor ligand activity	426	52	58.32	0.83436	0.83436	1
1304	GO:0035254	glutamate receptor binding	68	7	9.31	0.84002	0.84002	1
1305	GO:0015145	monosaccharide transmembrane transporter...	23	2	3.15	0.84287	0.84287	1
1306	GO:0016405	CoA-ligase activity	23	2	3.15	0.84287	0.84287	1
1307	GO:0017025	TBP-class protein binding	23	2	3.15	0.84287	0.84287	1
1308	GO:0003730	mRNA 3'-UTR binding	86	9	11.77	0.84938	0.84938	1
1309	GO:0003729	mRNA binding	249	29	34.09	0.85071	0.85071	1
1310	GO:0001054	RNA polymerase I activity	13	1	1.78	0.85259	0.85259	1
1311	GO:0004467	long-chain fatty acid-CoA ligase activit...	13	1	1.78	0.85259	0.85259	1
1312	GO:0004659	prenyltransferase activity	13	1	1.78	0.85259	0.85259	1
1313	GO:0005523	tropomyosin binding	13	1	1.78	0.85259	0.85259	1
1314	GO:0008195	phosphatidate phosphatase activity	13	1	1.78	0.85259	0.85259	1
1315	GO:0009982	pseudouridine synthase activity	13	1	1.78	0.85259	0.85259	1
1316	GO:0015926	glucosidase activity	13	1	1.78	0.85259	0.85259	1
1317	GO:0016251	RNA polymerase II general transcription ...	13	1	1.78	0.85259	0.85259	1
1318	GO:0016653	oxidoreductase activity, acting on NAD(P...	13	1	1.78	0.85259	0.85259	1
1319	GO:0033130	acetylcholine receptor binding	13	1	1.78	0.85259	0.85259	1
1320	GO:0044548	S100 protein binding	13	1	1.78	0.85259	0.85259	1
1321	GO:0008514	organic anion transmembrane transporter ...	202	23	27.65	0.85651	0.85651	1
1322	GO:0016746	transferase activity, transferring acyl ...	266	31	36.41	0.85684	0.85684	1
1323	GO:0030276	clathrin binding	52	5	7.12	0.85732	0.85732	1
1324	GO:0099516	ion antiporter activity	52	5	7.12	0.85732	0.85732	1
1325	GO:0008374	O-acyltransferase activity	43	4	5.89	0.8582	0.8582	1
1326	GO:0018024	histone-lysine N-methyltransferase activ...	43	4	5.89	0.8582	0.8582	1
1327	GO:0051119	sugar transmembrane transporter activity	24	2	3.29	0.85977	0.85977	1
1328	GO:0005310	dicarboxylic acid transmembrane transpor...	34	3	4.65	0.86283	0.86283	1
1329	GO:0031624	ubiquitin conjugating enzyme binding	34	3	4.65	0.86283	0.86283	1
1330	GO:0070330	aromatase activity	34	3	4.65	0.86283	0.86283	1
1331	GO:0061135	endopeptidase regulator activity	187	21	25.6	0.86361	0.86361	1
1332	GO:0016651	oxidoreductase activity, acting on NAD(P...	79	8	10.81	0.86391	0.86391	1
1333	GO:0030414	peptidase inhibitor activity	188	21	25.74	0.86963	0.86963	1
1334	GO:0099528	G protein-coupled neurotransmitter recep...	44	4	6.02	0.8702	0.8702	1
1335	GO:0004866	endopeptidase inhibitor activity	180	20	24.64	0.87048	0.87048	1
1336	GO:0004707	MAP kinase activity	14	1	1.92	0.87278	0.87278	1
1337	GO:0004771	sterol esterase activity	14	1	1.92	0.87278	0.87278	1
1338	GO:0005005	transmembrane-ephrin receptor activity	14	1	1.92	0.87278	0.87278	1
1339	GO:0005338	nucleotide-sugar transmembrane transport...	14	1	1.92	0.87278	0.87278	1
1340	GO:0015037	peptide disulfide oxidoreductase activit...	14	1	1.92	0.87278	0.87278	1
1341	GO:0015643	toxic substance binding	14	1	1.92	0.87278	0.87278	1
1342	GO:0016595	glutamate binding	14	1	1.92	0.87278	0.87278	1
1343	GO:0016863	intramolecular oxidoreductase activity, ...	14	1	1.92	0.87278	0.87278	1
1344	GO:0017081	chloride channel regulator activity	14	1	1.92	0.87278	0.87278	1
1345	GO:0030548	acetylcholine receptor regulator activit...	14	1	1.92	0.87278	0.87278	1
1346	GO:0035613	RNA stem-loop binding	14	1	1.92	0.87278	0.87278	1
1347	GO:0050321	tau-protein kinase activity	14	1	1.92	0.87278	0.87278	1
1348	GO:0070742	C2H2 zinc finger domain binding	14	1	1.92	0.87278	0.87278	1
1349	GO:0098847	sequence-specific single stranded DNA bi...	14	1	1.92	0.87278	0.87278	1
1350	GO:0099602	neurotransmitter receptor regulator acti...	14	1	1.92	0.87278	0.87278	1
1351	GO:0004181	metallocarboxypeptidase activity	25	2	3.42	0.875	0.875	1
1352	GO:0005112	Notch binding	25	2	3.42	0.875	0.875	1
1353	GO:0005343	organic acid:sodium symporter activity	25	2	3.42	0.875	0.875	1
1354	GO:0008198	ferrous iron binding	25	2	3.42	0.875	0.875	1
1355	GO:0047617	acyl-CoA hydrolase activity	25	2	3.42	0.875	0.875	1
1356	GO:0016798	hydrolase activity, acting on glycosyl b...	123	13	16.84	0.8758	0.8758	1
1357	GO:0003723	RNA binding	1022	128	139.91	0.87802	0.87802	1
1358	GO:0004527	exonuclease activity	72	7	9.86	0.87942	0.87942	1
1359	GO:0008395	steroid hydroxylase activity	72	7	9.86	0.87942	0.87942	1
1360	GO:0016747	transferase activity, transferring acyl ...	232	26	31.76	0.88786	0.88786	1
1361	GO:0016278	lysine N-methyltransferase activity	55	5	7.53	0.88845	0.88845	1
1362	GO:0016279	protein-lysine N-methyltransferase activ...	55	5	7.53	0.88845	0.88845	1
1363	GO:0000030	mannosyltransferase activity	26	2	3.56	0.88868	0.88868	1
1364	GO:0005158	insulin receptor binding	26	2	3.56	0.88868	0.88868	1
1365	GO:0016866	intramolecular transferase activity	26	2	3.56	0.88868	0.88868	1
1366	GO:0016878	acid-thiol ligase activity	26	2	3.56	0.88868	0.88868	1
1367	GO:0004089	carbonate dehydratase activity	15	1	2.05	0.89021	0.89021	1
1368	GO:0004198	calcium-dependent cysteine-type endopept...	15	1	2.05	0.89021	0.89021	1
1369	GO:0005172	vascular endothelial growth factor recep...	15	1	2.05	0.89021	0.89021	1
1370	GO:0008381	mechanosensitive ion channel activity	15	1	2.05	0.89021	0.89021	1
1371	GO:0015116	sulfate transmembrane transporter activi...	15	1	2.05	0.89021	0.89021	1
1372	GO:0015269	calcium-activated potassium channel acti...	15	1	2.05	0.89021	0.89021	1
1373	GO:0016755	transferase activity, transferring amino...	15	1	2.05	0.89021	0.89021	1
1374	GO:0005506	iron ion binding	159	17	21.77	0.89193	0.89193	1
1375	GO:0015293	symporter activity	143	15	19.58	0.89599	0.89599	1
1376	GO:0015179	L-amino acid transmembrane transporter a...	56	5	7.67	0.89744	0.89744	1
1377	GO:0000993	RNA polymerase II complex binding	37	3	5.07	0.89845	0.89845	1
1378	GO:0004806	triglyceride lipase activity	27	2	3.7	0.90096	0.90096	1
1379	GO:0015301	anion:anion antiporter activity	27	2	3.7	0.90096	0.90096	1
1380	GO:0008408	3'-5' exonuclease activity	47	4	6.43	0.9011	0.9011	1
1381	GO:0061134	peptidase regulator activity	219	24	29.98	0.90306	0.90306	1
1382	GO:0001056	RNA polymerase III activity	16	1	2.19	0.90525	0.90525	1
1383	GO:0004549	tRNA-specific ribonuclease activity	16	1	2.19	0.90525	0.90525	1
1384	GO:0005003	ephrin receptor activity	16	1	2.19	0.90525	0.90525	1
1385	GO:0005416	amino acid:cation symporter activity	16	1	2.19	0.90525	0.90525	1
1386	GO:0015271	outward rectifier potassium channel acti...	16	1	2.19	0.90525	0.90525	1
1387	GO:0035240	dopamine binding	16	1	2.19	0.90525	0.90525	1
1388	GO:0004993	G protein-coupled serotonin receptor act...	38	3	5.2	0.90833	0.90833	1
1389	GO:0016409	palmitoyltransferase activity	38	3	5.2	0.90833	0.90833	1
1390	GO:0099589	serotonin receptor activity	38	3	5.2	0.90833	0.90833	1
1391	GO:0000175	3'-5'-exoribonuclease activity	28	2	3.83	0.91197	0.91197	1
1392	GO:0004623	phospholipase A2 activity	28	2	3.83	0.91197	0.91197	1
1393	GO:0044390	ubiquitin-like protein conjugating enzym...	39	3	5.34	0.91732	0.91732	1
1394	GO:0001161	intronic transcription regulatory region...	17	1	2.33	0.91823	0.91823	1
1395	GO:0070492	oligosaccharide binding	17	1	2.33	0.91823	0.91823	1
1396	GO:0070577	lysine-acetylated histone binding	17	1	2.33	0.91823	0.91823	1
1397	GO:0140033	acetylation-dependent protein binding	17	1	2.33	0.91823	0.91823	1
1398	GO:0015291	secondary active transmembrane transport...	231	25	31.62	0.91856	0.91856	1
1399	GO:1901681	sulfur compound binding	248	27	33.95	0.92058	0.92058	1
1400	GO:0008266	poly(U) RNA binding	29	2	3.97	0.92182	0.92182	1
1401	GO:0051082	unfolded protein binding	96	9	13.14	0.92271	0.92271	1
1402	GO:0016712	oxidoreductase activity, acting on paire...	60	5	8.21	0.92739	0.92739	1
1403	GO:0042165	neurotransmitter binding	60	5	8.21	0.92739	0.92739	1
1404	GO:0003746	translation elongation factor activity	18	1	2.46	0.92944	0.92944	1
1405	GO:0004550	nucleoside diphosphate kinase activity	18	1	2.46	0.92944	0.92944	1
1406	GO:0004935	adrenergic receptor activity	18	1	2.46	0.92944	0.92944	1
1407	GO:0008139	nuclear localization sequence binding	18	1	2.46	0.92944	0.92944	1
1408	GO:0016208	AMP binding	18	1	2.46	0.92944	0.92944	1
1409	GO:0016722	oxidoreductase activity, oxidizing metal...	18	1	2.46	0.92944	0.92944	1
1410	GO:0016780	phosphotransferase activity, for other s...	18	1	2.46	0.92944	0.92944	1
1411	GO:0051184	cofactor transmembrane transporter activ...	18	1	2.46	0.92944	0.92944	1
1412	GO:0140223	general transcription initiation factor ...	18	1	2.46	0.92944	0.92944	1
1413	GO:0016896	exoribonuclease activity, producing 5'-p...	30	2	4.11	0.93062	0.93062	1
1414	GO:0005198	structural molecule activity	565	66	77.35	0.93195	0.93195	1
1415	GO:0015294	solute:cation symporter activity	98	9	13.42	0.93296	0.93296	1
1416	GO:0033613	activating transcription factor binding	90	8	12.32	0.93813	0.93813	1
1417	GO:0004532	exoribonuclease activity	31	2	4.24	0.93848	0.93848	1
1418	GO:0004970	ionotropic glutamate receptor activity	19	1	2.6	0.93911	0.93911	1
1419	GO:0015035	protein disulfide oxidoreductase activit...	19	1	2.6	0.93911	0.93911	1
1420	GO:0015125	bile acid transmembrane transporter acti...	19	1	2.6	0.93911	0.93911	1
1421	GO:0015645	fatty acid ligase activity	19	1	2.6	0.93911	0.93911	1
1422	GO:0047555	3',5'-cyclic-GMP phosphodiesterase activ...	19	1	2.6	0.93911	0.93911	1
1423	GO:0051428	peptide hormone receptor binding	19	1	2.6	0.93911	0.93911	1
1424	GO:0061608	nuclear import signal receptor activity	19	1	2.6	0.93911	0.93911	1
1425	GO:0043175	RNA polymerase core enzyme binding	42	3	5.75	0.93969	0.93969	1
1426	GO:0015175	neutral amino acid transmembrane transpo...	32	2	4.38	0.94549	0.94549	1
1427	GO:0035255	ionotropic glutamate receptor binding	43	3	5.89	0.9458	0.9458	1
1428	GO:1901338	catecholamine binding	20	1	2.74	0.94745	0.94745	1
1429	GO:0016667	oxidoreductase activity, acting on a sul...	54	4	7.39	0.94926	0.94926	1
1430	GO:0015171	amino acid transmembrane transporter act...	74	6	10.13	0.95049	0.95049	1
1431	GO:0033764	steroid dehydrogenase activity, acting o...	33	2	4.52	0.95174	0.95174	1
1432	GO:0008276	protein methyltransferase activity	84	7	11.5	0.95234	0.95234	1
1433	GO:0052689	carboxylic ester hydrolase activity	139	13	19.03	0.95315	0.95315	1
1434	GO:0001091	RNA polymerase II basal transcription fa...	21	1	2.87	0.95465	0.95465	1
1435	GO:0001871	pattern binding	21	1	2.87	0.95465	0.95465	1
1436	GO:0004129	cytochrome-c oxidase activity	21	1	2.87	0.95465	0.95465	1
1437	GO:0005248	voltage-gated sodium channel activity	21	1	2.87	0.95465	0.95465	1
1438	GO:0015002	heme-copper terminal oxidase activity	21	1	2.87	0.95465	0.95465	1
1439	GO:0016676	oxidoreductase activity, acting on a hem...	21	1	2.87	0.95465	0.95465	1
1440	GO:0030247	polysaccharide binding	21	1	2.87	0.95465	0.95465	1
1441	GO:0005044	scavenger receptor activity	45	3	6.16	0.95633	0.95633	1
1442	GO:0016248	channel inhibitor activity	34	2	4.65	0.95729	0.95729	1
1443	GO:0016627	oxidoreductase activity, acting on the C...	56	4	7.67	0.95838	0.95838	1
1444	GO:0005509	calcium ion binding	596	68	81.59	0.95867	0.95867	1
1445	GO:0008170	N-methyltransferase activity	86	7	11.77	0.95959	0.95959	1
1446	GO:0015464	acetylcholine receptor activity	22	1	3.01	0.96087	0.96087	1
1447	GO:0016675	oxidoreductase activity, acting on a hem...	22	1	3.01	0.96087	0.96087	1
1448	GO:0044183	protein binding involved in protein fold...	22	1	3.01	0.96087	0.96087	1
1449	GO:0008135	translation factor activity, RNA binding	77	6	10.54	0.96187	0.96187	1
1450	GO:0008536	Ran GTPase binding	35	2	4.79	0.96223	0.96223	1
1451	GO:0001098	basal transcription machinery binding	57	4	7.8	0.96235	0.96235	1
1452	GO:0001099	basal RNA polymerase II transcription ma...	57	4	7.8	0.96235	0.96235	1
1453	GO:0140098	catalytic activity, acting on RNA	348	37	47.64	0.96386	0.96386	1
1454	GO:0140104	molecular carrier activity	47	3	6.43	0.96492	0.96492	1
1455	GO:0008171	O-methyltransferase activity	23	1	3.15	0.96623	0.96623	1
1456	GO:0016655	oxidoreductase activity, acting on NAD(P...	36	2	4.93	0.96662	0.96662	1
1457	GO:0016877	ligase activity, forming carbon-sulfur b...	36	2	4.93	0.96662	0.96662	1
1458	GO:0070405	ammonium ion binding	79	6	10.81	0.96808	0.96808	1
1459	GO:0099094	ligand-gated cation channel activity	99	8	13.55	0.96955	0.96955	1
1460	GO:0031369	translation initiation factor binding	37	2	5.07	0.97052	0.97052	1
1461	GO:0061631	ubiquitin conjugating enzyme activity	37	2	5.07	0.97052	0.97052	1
1462	GO:0016628	oxidoreductase activity, acting on the C...	24	1	3.29	0.97086	0.97086	1
1463	GO:0051537	2 iron, 2 sulfur cluster binding	24	1	3.29	0.97086	0.97086	1
1464	GO:0015079	potassium ion transmembrane transporter ...	156	14	21.36	0.97257	0.97257	1
1465	GO:0005048	signal sequence binding	38	2	5.2	0.97397	0.97397	1
1466	GO:0046873	metal ion transmembrane transporter acti...	423	45	57.91	0.97551	0.97551	1
1467	GO:0015036	disulfide oxidoreductase activity	39	2	5.34	0.97703	0.97703	1
1468	GO:0061650	ubiquitin-like protein conjugating enzym...	39	2	5.34	0.97703	0.97703	1
1469	GO:0008227	G protein-coupled amine receptor activit...	62	4	8.49	0.97742	0.97742	1
1470	GO:0005544	calcium-dependent phospholipid binding	51	3	6.98	0.97755	0.97755	1
1471	GO:0005328	neurotransmitter:sodium symporter activi...	26	1	3.56	0.9783	0.9783	1
1472	GO:0050750	low-density lipoprotein particle recepto...	26	1	3.56	0.9783	0.9783	1
1473	GO:0005272	sodium channel activity	40	2	5.48	0.97975	0.97975	1
1474	GO:0005215	transporter activity	1071	125	146.62	0.9802	0.9802	1
1475	GO:0022857	transmembrane transporter activity	986	114	134.98	0.98126	0.98126	1
1476	GO:0005227	calcium activated cation channel activit...	27	1	3.7	0.98128	0.98128	1
1477	GO:0008066	glutamate receptor activity	27	1	3.7	0.98128	0.98128	1
1478	GO:0071855	neuropeptide receptor binding	27	1	3.7	0.98128	0.98128	1
1479	GO:0008188	neuropeptide receptor activity	41	2	5.61	0.98215	0.98215	1
1480	GO:0016229	steroid dehydrogenase activity	41	2	5.61	0.98215	0.98215	1
1481	GO:0008757	S-adenosylmethionine-dependent methyltra...	144	12	19.71	0.98258	0.98258	1
1482	GO:0008509	anion transmembrane transporter activity	304	30	41.62	0.98264	0.98264	1
1483	GO:0005244	voltage-gated ion channel activity	190	17	26.01	0.9827	0.9827	1
1484	GO:0022832	voltage-gated channel activity	190	17	26.01	0.9827	0.9827	1
1485	GO:0015078	proton transmembrane transporter activit...	116	9	15.88	0.98335	0.98335	1
1486	GO:0005342	organic acid transmembrane transporter a...	145	12	19.85	0.98383	0.98383	1
1487	GO:0046943	carboxylic acid transmembrane transporte...	145	12	19.85	0.98383	0.98383	1
1488	GO:0001102	RNA polymerase II activating transcripti...	54	3	7.39	0.98404	0.98404	1
1489	GO:0070325	lipoprotein particle receptor binding	29	1	3.97	0.98606	0.98606	1
1490	GO:0140142	nucleocytoplasmic carrier activity	29	1	3.97	0.98606	0.98606	1
1491	GO:0009055	electron transfer activity	67	4	9.17	0.98668	0.98668	1
1492	GO:0004222	metalloendopeptidase activity	99	7	13.55	0.987	0.987	1
1493	GO:0008527	taste receptor activity	30	1	4.11	0.98797	0.98797	1
1494	GO:0015103	inorganic anion transmembrane transporte...	130	10	17.8	0.98828	0.98828	1
1495	GO:0005267	potassium channel activity	121	9	16.56	0.98904	0.98904	1
1496	GO:0015020	glucuronosyltransferase activity	31	1	4.24	0.98962	0.98962	1
1497	GO:0016741	transferase activity, transferring one-c...	207	18	28.34	0.98981	0.98981	1
1498	GO:0022843	voltage-gated cation channel activity	142	11	19.44	0.99027	0.99027	1
1499	GO:0015370	solute:sodium symporter activity	70	4	9.58	0.99035	0.99035	1
1500	GO:0008200	ion channel inhibitor activity	32	1	4.38	0.99104	0.99104	1
1501	GO:0003743	translation initiation factor activity	47	2	6.43	0.9917	0.9917	1
1502	GO:0005261	cation channel activity	310	29	42.44	0.99235	0.99235	1
1503	GO:0008237	metallopeptidase activity	175	14	23.96	0.993	0.993	1
1504	GO:0008173	RNA methyltransferase activity	62	3	8.49	0.99372	0.99372	1
1505	GO:1901567	fatty acid derivative binding	35	1	4.79	0.99425	0.99425	1
1506	GO:0004867	serine-type endopeptidase inhibitor acti...	109	7	14.92	0.99489	0.99489	1
1507	GO:0020037	heme binding	150	11	20.53	0.99495	0.99495	1
1508	GO:0005231	excitatory extracellular ligand-gated io...	36	1	4.93	0.99503	0.99503	1
1509	GO:1990841	promoter-specific chromatin binding	52	2	7.12	0.99566	0.99566	1
1510	GO:0015081	sodium ion transmembrane transporter act...	143	10	19.58	0.9961	0.9961	1
1511	GO:0005253	anion channel activity	79	4	10.81	0.99644	0.99644	1
1512	GO:0022890	inorganic cation transmembrane transport...	560	56	76.66	0.99693	0.99693	1
1513	GO:0005254	chloride channel activity	68	3	9.31	0.99694	0.99694	1
1514	GO:0008168	methyltransferase activity	196	15	26.83	0.99709	0.99709	1
1515	GO:0015108	chloride transmembrane transporter activ...	94	5	12.87	0.99751	0.99751	1
1516	GO:0046906	tetrapyrrole binding	159	11	21.77	0.99766	0.99766	1
1517	GO:0008324	cation transmembrane transporter activit...	610	61	83.51	0.99787	0.99787	1
1518	GO:0005249	voltage-gated potassium channel activity	85	4	11.64	0.9982	0.9982	1
1519	GO:0015276	ligand-gated ion channel activity	133	8	18.21	0.99858	0.99858	1
1520	GO:0022838	substrate-specific channel activity	410	37	56.13	0.99863	0.99863	1
1521	GO:0140101	catalytic activity, acting on a tRNA	113	6	15.47	0.99888	0.99888	1
1522	GO:0008233	peptidase activity	623	61	85.29	0.99888	0.99888	1
1523	GO:0022834	ligand-gated channel activity	136	8	18.62	0.99894	0.99894	1
1524	GO:0030594	neurotransmitter receptor activity	116	6	15.88	0.99919	0.99919	1
1525	GO:0015075	ion transmembrane transporter activity	831	84	113.76	0.9994	0.9994	1
1526	GO:0015267	channel activity	434	38	59.41	0.99946	0.99946	1
1527	GO:0022803	passive transmembrane transporter activi...	434	38	59.41	0.99946	0.99946	1
1528	GO:0005179	hormone activity	108	5	14.78	0.99947	0.99947	1
1529	GO:0070011	peptidase activity, acting on L-amino ac...	597	56	81.73	0.99955	0.99955	1
1530	GO:0015318	inorganic molecular entity transmembrane...	774	76	105.96	0.99964	0.99964	1
1531	GO:0005230	extracellular ligand-gated ion channel a...	71	2	9.72	0.99965	0.99965	1
1532	GO:0099529	neurotransmitter receptor activity invol...	55	1	7.53	0.9997	0.9997	1
1533	GO:0005216	ion channel activity	398	33	54.48	0.99971	0.99971	1
1534	GO:0098960	postsynaptic neurotransmitter receptor a...	57	1	7.8	0.99978	0.99978	1
1535	GO:0022824	transmitter-gated ion channel activity	58	1	7.94	0.99981	0.99981	1
1536	GO:0022835	transmitter-gated channel activity	58	1	7.94	0.99981	0.99981	1
1537	GO:0015077	monovalent inorganic cation transmembran...	355	27	48.6	0.99989	0.99989	1
1538	GO:0022839	ion gated channel activity	317	23	43.4	0.9999	0.9999	1
1539	GO:0004175	endopeptidase activity	425	34	58.18	0.99992	0.99992	1
1540	GO:0022836	gated channel activity	329	24	45.04	0.99992	0.99992	1
1541	GO:0003735	structural constituent of ribosome	147	6	20.12	0.99997	0.99997	1
1542	GO:0017171	serine hydrolase activity	199	10	27.24	0.99998	0.99998	1
1543	GO:0008236	serine-type peptidase activity	194	9	26.56	0.99999	0.99999	1
1544	GO:0004930	G protein-coupled receptor activity	701	58	95.96	1	1	1
1545	GO:0004252	serine-type endopeptidase activity	172	6	23.55	1	1	1
1546	GO:0003674	molecular_function	18693	2559	2559	1	1	1
1547	GO:0004888	transmembrane signaling receptor activit...	2010	134	275.16	1	1	1
1548	GO:0004984	olfactory receptor activity	1068	3	146.21	1	1	1
1549	GO:0005549	odorant binding	502	1	68.72	1	1	1
1550	GO:0038023	signaling receptor activity	2191	175	299.94	1	1	1
1551	GO:0060089	molecular transducer activity	2239	185	306.51	1	1	1
1552	GO:0000062	fatty-acyl-CoA binding	26	0	3.56	1	1	1
1553	GO:0000064	L-ornithine transmembrane transporter ac...	6	0	0.82	1	1	1
1554	GO:0000104	succinate dehydrogenase activity	5	0	0.68	1	1	1
1555	GO:0000182	rDNA binding	9	0	1.23	1	1	1
1556	GO:0000268	peroxisome targeting sequence binding	5	0	0.68	1	1	1
1557	GO:0000702	oxidized base lesion DNA N-glycosylase a...	5	0	0.68	1	1	1
1558	GO:0000995	RNA polymerase III general transcription...	5	0	0.68	1	1	1
1559	GO:0001013	RNA polymerase I regulatory region DNA b...	9	0	1.23	1	1	1
1560	GO:0001016	RNA polymerase III regulatory region DNA...	11	0	1.51	1	1	1
1561	GO:0001030	RNA polymerase III type 1 promoter DNA b...	5	0	0.68	1	1	1
1562	GO:0001031	RNA polymerase III type 2 promoter DNA b...	5	0	0.68	1	1	1
1563	GO:0001032	RNA polymerase III type 3 promoter DNA b...	5	0	0.68	1	1	1
1564	GO:0001055	RNA polymerase II activity	9	0	1.23	1	1	1
1565	GO:0001069	regulatory region RNA binding	5	0	0.68	1	1	1
1566	GO:0001162	RNA polymerase II intronic transcription...	14	0	1.92	1	1	1
1567	GO:0001163	RNA polymerase I regulatory region seque...	8	0	1.1	1	1	1
1568	GO:0001164	RNA polymerase I CORE element sequence-s...	8	0	1.1	1	1	1
1569	GO:0001515	opioid peptide activity	5	0	0.68	1	1	1
1570	GO:0001591	dopamine neurotransmitter receptor activ...	9	0	1.23	1	1	1
1571	GO:0001594	trace-amine receptor activity	6	0	0.82	1	1	1
1572	GO:0001595	angiotensin receptor activity	5	0	0.68	1	1	1
1573	GO:0001601	peptide YY receptor activity	5	0	0.68	1	1	1
1574	GO:0001640	adenylate cyclase inhibiting G protein-c...	7	0	0.96	1	1	1
1575	GO:0001665	alpha-N-acetylgalactosaminide alpha-2,6-...	5	0	0.68	1	1	1
1576	GO:0002046	opsin binding	5	0	0.68	1	1	1
1577	GO:0002054	nucleobase binding	6	0	0.82	1	1	1
1578	GO:0003747	translation release factor activity	7	0	0.96	1	1	1
1579	GO:0003756	protein disulfide isomerase activity	15	0	2.05	1	1	1
1580	GO:0003796	lysozyme activity	9	0	1.23	1	1	1
1581	GO:0003810	protein-glutamine gamma-glutamyltransfer...	9	0	1.23	1	1	1
1582	GO:0003847	1-alkyl-2-acetylglycerophosphocholine es...	5	0	0.68	1	1	1
1583	GO:0003854	3-beta-hydroxy-delta5-steroid dehydrogen...	6	0	0.82	1	1	1
1584	GO:0003857	3-hydroxyacyl-CoA dehydrogenase activity	8	0	1.1	1	1	1
1585	GO:0003954	NADH dehydrogenase activity	28	0	3.83	1	1	1
1586	GO:0003956	NAD(P)+-protein-arginine ADP-ribosyltran...	6	0	0.82	1	1	1
1587	GO:0003985	acetyl-CoA C-acetyltransferase activity	5	0	0.68	1	1	1
1588	GO:0003988	acetyl-CoA C-acyltransferase activity	9	0	1.23	1	1	1
1589	GO:0003995	acyl-CoA dehydrogenase activity	10	0	1.37	1	1	1
1590	GO:0003996	acyl-CoA ligase activity	5	0	0.68	1	1	1
1591	GO:0004017	adenylate kinase activity	9	0	1.23	1	1	1
1592	GO:0004027	alcohol sulfotransferase activity	7	0	0.96	1	1	1
1593	GO:0004030	aldehyde dehydrogenase [NAD(P)+] activit...	5	0	0.68	1	1	1
1594	GO:0004126	cytidine deaminase activity	7	0	0.96	1	1	1
1595	GO:0004128	cytochrome-b5 reductase activity, acting...	6	0	0.82	1	1	1
1596	GO:0004300	enoyl-CoA hydratase activity	8	0	1.1	1	1	1
1597	GO:0004303	estradiol 17-beta-dehydrogenase activity	13	0	1.78	1	1	1
1598	GO:0004309	exopolyphosphatase activity	5	0	0.68	1	1	1
1599	GO:0004312	fatty acid synthase activity	11	0	1.51	1	1	1
1600	GO:0004322	ferroxidase activity	9	0	1.23	1	1	1
1601	GO:0004331	fructose-2,6-bisphosphate 2-phosphatase ...	5	0	0.68	1	1	1
1602	GO:0004415	hyalurononglucosaminidase activity	9	0	1.23	1	1	1
1603	GO:0004448	isocitrate dehydrogenase activity	6	0	0.82	1	1	1
1604	GO:0004526	ribonuclease P activity	11	0	1.51	1	1	1
1605	GO:0004528	phosphodiesterase I activity	6	0	0.82	1	1	1
1606	GO:0004535	poly(A)-specific ribonuclease activity	13	0	1.78	1	1	1
1607	GO:0004565	beta-galactosidase activity	6	0	0.82	1	1	1
1608	GO:0004568	chitinase activity	8	0	1.1	1	1	1
1609	GO:0004576	oligosaccharyl transferase activity	9	0	1.23	1	1	1
1610	GO:0004579	dolichyl-diphosphooligosaccharide-protei...	9	0	1.23	1	1	1
1611	GO:0004630	phospholipase D activity	5	0	0.68	1	1	1
1612	GO:0004645	phosphorylase activity	5	0	0.68	1	1	1
1613	GO:0004656	procollagen-proline 4-dioxygenase activi...	5	0	0.68	1	1	1
1614	GO:0004689	phosphorylase kinase activity	5	0	0.68	1	1	1
1615	GO:0004690	cyclic nucleotide-dependent protein kina...	6	0	0.82	1	1	1
1616	GO:0004691	cAMP-dependent protein kinase activity	6	0	0.82	1	1	1
1617	GO:0004738	pyruvate dehydrogenase activity	6	0	0.82	1	1	1
1618	GO:0004749	ribose phosphate diphosphokinase activit...	6	0	0.82	1	1	1
1619	GO:0004758	serine C-palmitoyltransferase activity	5	0	0.68	1	1	1
1620	GO:0004767	sphingomyelin phosphodiesterase activity	8	0	1.1	1	1	1
1621	GO:0004791	thioredoxin-disulfide reductase activity	6	0	0.82	1	1	1
1622	GO:0004865	protein serine/threonine phosphatase inh...	11	0	1.51	1	1	1
1623	GO:0004890	GABA-A receptor activity	19	0	2.6	1	1	1
1624	GO:0004936	alpha-adrenergic receptor activity	6	0	0.82	1	1	1
1625	GO:0004952	dopamine neurotransmitter receptor activ...	11	0	1.51	1	1	1
1626	GO:0004977	melanocortin receptor activity	6	0	0.82	1	1	1
1627	GO:0004983	neuropeptide Y receptor activity	9	0	1.23	1	1	1
1628	GO:0005000	vasopressin receptor activity	7	0	0.96	1	1	1
1629	GO:0005007	fibroblast growth factor-activated recep...	5	0	0.68	1	1	1
1630	GO:0005030	neurotrophin receptor activity	5	0	0.68	1	1	1
1631	GO:0005042	netrin receptor activity	6	0	0.82	1	1	1
1632	GO:0005049	nuclear export signal receptor activity	10	0	1.37	1	1	1
1633	GO:0005078	MAP-kinase scaffold activity	9	0	1.23	1	1	1
1634	GO:0005127	ciliary neurotrophic factor receptor bin...	5	0	0.68	1	1	1
1635	GO:0005132	type I interferon receptor binding	6	0	0.82	1	1	1
1636	GO:0005134	interleukin-2 receptor binding	5	0	0.68	1	1	1
1637	GO:0005138	interleukin-6 receptor binding	6	0	0.82	1	1	1
1638	GO:0005143	interleukin-12 receptor binding	5	0	0.68	1	1	1
1639	GO:0005148	prolactin receptor binding	24	0	3.29	1	1	1
1640	GO:0005166	neurotrophin p75 receptor binding	6	0	0.82	1	1	1
1641	GO:0005184	neuropeptide hormone activity	17	0	2.33	1	1	1
1642	GO:0005186	pheromone activity	10	0	1.37	1	1	1
1643	GO:0005222	intracellular cAMP-activated cation chan...	9	0	1.23	1	1	1
1644	GO:0005229	intracellular calcium activated chloride...	15	0	2.05	1	1	1
1645	GO:0005234	extracellularly glutamate-gated ion chan...	6	0	0.82	1	1	1
1646	GO:0005237	inhibitory extracellular ligand-gated io...	17	0	2.33	1	1	1
1647	GO:0005242	inward rectifier potassium channel activ...	20	0	2.74	1	1	1
1648	GO:0005243	gap junction channel activity	13	0	1.78	1	1	1
1649	GO:0005247	voltage-gated chloride channel activity	11	0	1.51	1	1	1
1650	GO:0005251	delayed rectifier potassium channel acti...	30	0	4.11	1	1	1
1651	GO:0005315	inorganic phosphate transmembrane transp...	5	0	0.68	1	1	1
1652	GO:0005344	oxygen carrier activity	9	0	1.23	1	1	1
1653	GO:0005381	iron ion transmembrane transporter activ...	9	0	1.23	1	1	1
1654	GO:0005412	glucose:sodium symporter activity	9	0	1.23	1	1	1
1655	GO:0005436	sodium:phosphate symporter activity	6	0	0.82	1	1	1
1656	GO:0005527	macrolide binding	6	0	0.82	1	1	1
1657	GO:0005528	FK506 binding	6	0	0.82	1	1	1
1658	GO:0005550	pheromone binding	155	0	21.22	1	1	1
1659	GO:0008061	chitin binding	11	0	1.51	1	1	1
1660	GO:0008079	translation termination factor activity	7	0	0.96	1	1	1
1661	GO:0008097	5S rRNA binding	13	0	1.78	1	1	1
1662	GO:0008121	ubiquinol-cytochrome-c reductase activit...	7	0	0.96	1	1	1
1663	GO:0008137	NADH dehydrogenase (ubiquinone) activity	25	0	3.42	1	1	1
1664	GO:0008174	mRNA methyltransferase activity	11	0	1.51	1	1	1
1665	GO:0008175	tRNA methyltransferase activity	32	0	4.38	1	1	1
1666	GO:0008177	succinate dehydrogenase (ubiquinone) act...	5	0	0.68	1	1	1
1667	GO:0008242	omega peptidase activity	9	0	1.23	1	1	1
1668	GO:0008271	secondary active sulfate transmembrane t...	12	0	1.64	1	1	1
1669	GO:0008273	calcium, potassium:sodium antiporter act...	5	0	0.68	1	1	1
1670	GO:0008308	voltage-gated anion channel activity	16	0	2.19	1	1	1
1671	GO:0008312	7S RNA binding	6	0	0.82	1	1	1
1672	GO:0008379	thioredoxin peroxidase activity	6	0	0.82	1	1	1
1673	GO:0008390	testosterone 16-alpha-hydroxylase activi...	5	0	0.68	1	1	1
1674	GO:0008503	benzodiazepine receptor activity	11	0	1.51	1	1	1
1675	GO:0008504	monoamine transmembrane transporter acti...	9	0	1.23	1	1	1
1676	GO:0008532	N-acetyllactosaminide beta-1,3-N-acetylg...	8	0	1.1	1	1	1
1677	GO:0008553	proton-exporting ATPase activity, phosph...	19	0	2.6	1	1	1
1678	GO:0008603	cAMP-dependent protein kinase regulator ...	6	0	0.82	1	1	1
1679	GO:0008641	ubiquitin-like modifier activating enzym...	10	0	1.37	1	1	1
1680	GO:0008656	cysteine-type endopeptidase activator ac...	10	0	1.37	1	1	1
1681	GO:0008970	phospholipase A1 activity	7	0	0.96	1	1	1
1682	GO:0009922	fatty acid elongase activity	7	0	0.96	1	1	1
1683	GO:0010181	FMN binding	15	0	2.05	1	1	1
1684	GO:0010340	carboxyl-O-methyltransferase activity	7	0	0.96	1	1	1
1685	GO:0010385	double-stranded methylated DNA binding	5	0	0.68	1	1	1
1686	GO:0010521	telomerase inhibitor activity	5	0	0.68	1	1	1
1687	GO:0010851	cyclase regulator activity	6	0	0.82	1	1	1
1688	GO:0015136	sialic acid transmembrane transporter ac...	8	0	1.1	1	1	1
1689	GO:0015137	citrate transmembrane transporter activi...	5	0	0.68	1	1	1
1690	GO:0015142	tricarboxylic acid transmembrane transpo...	5	0	0.68	1	1	1
1691	GO:0015165	pyrimidine nucleotide-sugar transmembran...	11	0	1.51	1	1	1
1692	GO:0015173	aromatic amino acid transmembrane transp...	6	0	0.82	1	1	1
1693	GO:0015174	basic amino acid transmembrane transport...	11	0	1.51	1	1	1
1694	GO:0015180	L-alanine transmembrane transporter acti...	7	0	0.96	1	1	1
1695	GO:0015181	arginine transmembrane transporter activ...	7	0	0.96	1	1	1
1696	GO:0015185	gamma-aminobutyric acid transmembrane tr...	5	0	0.68	1	1	1
1697	GO:0015189	L-lysine transmembrane transporter activ...	6	0	0.82	1	1	1
1698	GO:0015193	L-proline transmembrane transporter acti...	8	0	1.1	1	1	1
1699	GO:0015217	ADP transmembrane transporter activity	5	0	0.68	1	1	1
1700	GO:0015232	heme transporter activity	6	0	0.82	1	1	1
1701	GO:0015252	proton channel activity	6	0	0.82	1	1	1
1702	GO:0015277	kainate selective glutamate receptor act...	6	0	0.82	1	1	1
1703	GO:0015280	ligand-gated sodium channel activity	8	0	1.1	1	1	1
1704	GO:0015349	thyroid hormone transmembrane transporte...	5	0	0.68	1	1	1
1705	GO:0015373	anion:sodium symporter activity	12	0	1.64	1	1	1
1706	GO:0015378	sodium:chloride symporter activity	10	0	1.37	1	1	1
1707	GO:0015562	efflux transmembrane transporter activit...	6	0	0.82	1	1	1
1708	GO:0016406	carnitine O-acyltransferase activity	6	0	0.82	1	1	1
1709	GO:0016423	tRNA (guanine) methyltransferase activit...	13	0	1.78	1	1	1
1710	GO:0016427	tRNA (cytosine) methyltransferase activi...	8	0	1.1	1	1	1
1711	GO:0016428	tRNA (cytosine-5-)-methyltransferase act...	6	0	0.82	1	1	1
1712	GO:0016433	rRNA (adenine) methyltransferase activit...	6	0	0.82	1	1	1
1713	GO:0016454	C-palmitoyltransferase activity	5	0	0.68	1	1	1
1714	GO:0016503	pheromone receptor activity	95	0	13.01	1	1	1
1715	GO:0016505	peptidase activator activity involved in...	12	0	1.64	1	1	1
1716	GO:0016624	oxidoreductase activity, acting on the a...	9	0	1.23	1	1	1
1717	GO:0016635	oxidoreductase activity, acting on the C...	6	0	0.82	1	1	1
1718	GO:0016661	oxidoreductase activity, acting on other...	8	0	1.1	1	1	1
1719	GO:0016668	oxidoreductase activity, acting on a sul...	10	0	1.37	1	1	1
1720	GO:0016670	oxidoreductase activity, acting on a sul...	9	0	1.23	1	1	1
1721	GO:0016679	oxidoreductase activity, acting on diphe...	8	0	1.1	1	1	1
1722	GO:0016681	oxidoreductase activity, acting on diphe...	7	0	0.96	1	1	1
1723	GO:0016713	oxidoreductase activity, acting on paire...	10	0	1.37	1	1	1
1724	GO:0016724	oxidoreductase activity, oxidizing metal...	9	0	1.23	1	1	1
1725	GO:0016778	diphosphotransferase activity	7	0	0.96	1	1	1
1726	GO:0016864	intramolecular oxidoreductase activity, ...	15	0	2.05	1	1	1
1727	GO:0016868	intramolecular transferase activity, pho...	10	0	1.37	1	1	1
1728	GO:0016899	oxidoreductase activity, acting on the C...	5	0	0.68	1	1	1
1729	GO:0016907	G protein-coupled acetylcholine receptor...	7	0	0.96	1	1	1
1730	GO:0016917	GABA receptor activity	22	0	3.01	1	1	1
1731	GO:0016933	extracellularly glycine-gated ion channe...	6	0	0.82	1	1	1
1732	GO:0016934	extracellularly glycine-gated chloride c...	6	0	0.82	1	1	1
1733	GO:0017034	Rap guanyl-nucleotide exchange factor ac...	5	0	0.68	1	1	1
1734	GO:0017040	N-acylsphingosine amidohydrolase activit...	5	0	0.68	1	1	1
1735	GO:0017070	U6 snRNA binding	10	0	1.37	1	1	1
1736	GO:0017153	sodium:dicarboxylate symporter activity	8	0	1.1	1	1	1
1737	GO:0017162	aryl hydrocarbon receptor binding	10	0	1.37	1	1	1
1738	GO:0018685	alkane 1-monooxygenase activity	6	0	0.82	1	1	1
1739	GO:0018812	3-hydroxyacyl-CoA dehydratase activity	5	0	0.68	1	1	1
1740	GO:0019203	carbohydrate phosphatase activity	11	0	1.51	1	1	1
1741	GO:0019531	oxalate transmembrane transporter activi...	10	0	1.37	1	1	1
1742	GO:0019788	NEDD8 transferase activity	5	0	0.68	1	1	1
1743	GO:0019798	procollagen-proline dioxygenase activity	8	0	1.1	1	1	1
1744	GO:0019808	polyamine binding	5	0	0.68	1	1	1
1745	GO:0019869	chloride channel inhibitor activity	10	0	1.37	1	1	1
1746	GO:0019870	potassium channel inhibitor activity	10	0	1.37	1	1	1
1747	GO:0019871	sodium channel inhibitor activity	7	0	0.96	1	1	1
1748	GO:0022848	acetylcholine-gated cation-selective cha...	16	0	2.19	1	1	1
1749	GO:0022849	glutamate-gated calcium ion channel acti...	5	0	0.68	1	1	1
1750	GO:0022851	GABA-gated chloride ion channel activity	13	0	1.78	1	1	1
1751	GO:0022858	alanine transmembrane transporter activi...	7	0	0.96	1	1	1
1752	GO:0022889	serine transmembrane transporter activit...	5	0	0.68	1	1	1
1753	GO:0030151	molybdenum ion binding	7	0	0.96	1	1	1
1754	GO:0030280	structural constituent of epidermis	8	0	1.1	1	1	1
1755	GO:0030284	estrogen receptor activity	5	0	0.68	1	1	1
1756	GO:0030368	interleukin-17 receptor activity	6	0	0.82	1	1	1
1757	GO:0030375	thyroid hormone receptor coactivator act...	6	0	0.82	1	1	1
1758	GO:0030492	hemoglobin binding	8	0	1.1	1	1	1
1759	GO:0030550	acetylcholine receptor inhibitor activit...	7	0	0.96	1	1	1
1760	GO:0030553	cGMP binding	15	0	2.05	1	1	1
1761	GO:0030621	U4 snRNA binding	5	0	0.68	1	1	1
1762	GO:0030899	calcium-dependent ATPase activity	5	0	0.68	1	1	1
1763	GO:0030955	potassium ion binding	12	0	1.64	1	1	1
1764	GO:0031005	filamin binding	16	0	2.19	1	1	1
1765	GO:0031013	troponin I binding	5	0	0.68	1	1	1
1766	GO:0031386	protein tag	11	0	1.51	1	1	1
1767	GO:0031402	sodium ion binding	13	0	1.78	1	1	1
1768	GO:0031404	chloride ion binding	11	0	1.51	1	1	1
1769	GO:0031419	cobalamin binding	9	0	1.23	1	1	1
1770	GO:0031420	alkali metal ion binding	22	0	3.01	1	1	1
1771	GO:0031433	telethonin binding	6	0	0.82	1	1	1
1772	GO:0031543	peptidyl-proline dioxygenase activity	12	0	1.64	1	1	1
1773	GO:0031545	peptidyl-proline 4-dioxygenase activity	8	0	1.1	1	1	1
1774	GO:0031685	adenosine receptor binding	7	0	0.96	1	1	1
1775	GO:0031720	haptoglobin binding	7	0	0.96	1	1	1
1776	GO:0031730	CCR5 chemokine receptor binding	7	0	0.96	1	1	1
1777	GO:0031779	melanocortin receptor binding	5	0	0.68	1	1	1
1778	GO:0031781	type 3 melanocortin receptor binding	5	0	0.68	1	1	1
1779	GO:0031782	type 4 melanocortin receptor binding	5	0	0.68	1	1	1
1780	GO:0031849	olfactory receptor binding	5	0	0.68	1	1	1
1781	GO:0031956	medium-chain fatty acid-CoA ligase activ...	8	0	1.1	1	1	1
1782	GO:0032050	clathrin heavy chain binding	7	0	0.96	1	1	1
1783	GO:0032184	SUMO polymer binding	5	0	0.68	1	1	1
1784	GO:0032554	purine deoxyribonucleotide binding	5	0	0.68	1	1	1
1785	GO:0033038	bitter taste receptor activity	23	0	3.15	1	1	1
1786	GO:0033204	ribonuclease P RNA binding	10	0	1.37	1	1	1
1787	GO:0033265	choline binding	6	0	0.82	1	1	1
1788	GO:0033592	RNA strand annealing activity	5	0	0.68	1	1	1
1789	GO:0033695	oxidoreductase activity, acting on CH or...	6	0	0.82	1	1	1
1790	GO:0034190	apolipoprotein receptor binding	6	0	0.82	1	1	1
1791	GO:0034584	piRNA binding	6	0	0.82	1	1	1
1792	GO:0034596	phosphatidylinositol phosphate 4-phospha...	8	0	1.1	1	1	1
1793	GO:0034603	pyruvate dehydrogenase [NAD(P)+] activit...	6	0	0.82	1	1	1
1794	GO:0034604	pyruvate dehydrogenase (NAD+) activity	6	0	0.82	1	1	1
1795	GO:0034618	arginine binding	6	0	0.82	1	1	1
1796	GO:0034875	caffeine oxidase activity	6	0	0.82	1	1	1
1797	GO:0035241	protein-arginine omega-N monomethyltrans...	5	0	0.68	1	1	1
1798	GO:0035368	selenocysteine insertion sequence bindin...	6	0	0.82	1	1	1
1799	GO:0035515	oxidative RNA demethylase activity	5	0	0.68	1	1	1
1800	GO:0035671	enone reductase activity	5	0	0.68	1	1	1
1801	GO:0035727	lysophosphatidic acid binding	5	0	0.68	1	1	1
1802	GO:0036033	mediator complex binding	5	0	0.68	1	1	1
1803	GO:0036042	long-chain fatty acyl-CoA binding	7	0	0.96	1	1	1
1804	GO:0038022	G protein-coupled olfactory receptor act...	7	0	0.96	1	1	1
1805	GO:0038064	collagen receptor activity	6	0	0.82	1	1	1
1806	GO:0038132	neuregulin binding	6	0	0.82	1	1	1
1807	GO:0042166	acetylcholine binding	16	0	2.19	1	1	1
1808	GO:0042800	histone methyltransferase activity (H3-K...	14	0	1.92	1	1	1
1809	GO:0042895	antibiotic transmembrane transporter act...	7	0	0.96	1	1	1
1810	GO:0042923	neuropeptide binding	24	0	3.29	1	1	1
1811	GO:0042979	ornithine decarboxylase regulator activi...	6	0	0.82	1	1	1
1812	GO:0043023	ribosomal large subunit binding	12	0	1.64	1	1	1
1813	GO:0043262	adenosine-diphosphatase activity	5	0	0.68	1	1	1
1814	GO:0044388	small protein activating enzyme binding	5	0	0.68	1	1	1
1815	GO:0046790	virion binding	6	0	0.82	1	1	1
1816	GO:0046933	proton-transporting ATP synthase activit...	14	0	1.92	1	1	1
1817	GO:0046975	histone methyltransferase activity (H3-K...	7	0	0.96	1	1	1
1818	GO:0046976	histone methyltransferase activity (H3-K...	7	0	0.96	1	1	1
1819	GO:0047086	ketosteroid monooxygenase activity	10	0	1.37	1	1	1
1820	GO:0047184	1-acylglycerophosphocholine O-acyltransf...	6	0	0.82	1	1	1
1821	GO:0047391	alkylglycerophosphoethanolamine phosphod...	6	0	0.82	1	1	1
1822	GO:0047498	calcium-dependent phospholipase A2 activ...	12	0	1.64	1	1	1
1823	GO:0047704	bile-salt sulfotransferase activity	5	0	0.68	1	1	1
1824	GO:0048038	quinone binding	15	0	2.05	1	1	1
1825	GO:0048039	ubiquinone binding	6	0	0.82	1	1	1
1826	GO:0048403	brain-derived neurotrophic factor bindin...	5	0	0.68	1	1	1
1827	GO:0050136	NADH dehydrogenase (quinone) activity	25	0	3.42	1	1	1
1828	GO:0050294	steroid sulfotransferase activity	7	0	0.96	1	1	1
1829	GO:0050308	sugar-phosphatase activity	10	0	1.37	1	1	1
1830	GO:0050815	phosphoserine residue binding	8	0	1.1	1	1	1
1831	GO:0051021	GDP-dissociation inhibitor binding	8	0	1.1	1	1	1
1832	GO:0051022	Rho GDP-dissociation inhibitor binding	5	0	0.68	1	1	1
1833	GO:0051185	coenzyme transmembrane transporter activ...	6	0	0.82	1	1	1
1834	GO:0051373	FATZ binding	5	0	0.68	1	1	1
1835	GO:0051429	corticotropin-releasing hormone receptor...	5	0	0.68	1	1	1
1836	GO:0051998	protein carboxyl O-methyltransferase act...	7	0	0.96	1	1	1
1837	GO:0060228	phosphatidylcholine-sterol O-acyltransfe...	5	0	0.68	1	1	1
1838	GO:0061778	intracellular chloride channel activity	15	0	2.05	1	1	1
1839	GO:0061783	peptidoglycan muralytic activity	13	0	1.78	1	1	1
1840	GO:0062061	TAP complex binding	9	0	1.23	1	1	1
1841	GO:0070012	oligopeptidase activity	5	0	0.68	1	1	1
1842	GO:0070051	fibrinogen binding	6	0	0.82	1	1	1
1843	GO:0070061	fructose binding	5	0	0.68	1	1	1
1844	GO:0070097	delta-catenin binding	9	0	1.23	1	1	1
1845	GO:0070122	isopeptidase activity	5	0	0.68	1	1	1
1846	GO:0070180	large ribosomal subunit rRNA binding	9	0	1.23	1	1	1
1847	GO:0070568	guanylyltransferase activity	6	0	0.82	1	1	1
1848	GO:0070569	uridylyltransferase activity	7	0	0.96	1	1	1
1849	GO:0070878	primary miRNA binding	8	0	1.1	1	1	1
1850	GO:0070891	lipoteichoic acid binding	5	0	0.68	1	1	1
1851	GO:0070990	snRNP binding	10	0	1.37	1	1	1
1852	GO:0071532	ankyrin repeat binding	6	0	0.82	1	1	1
1853	GO:0071987	WD40-repeat domain binding	5	0	0.68	1	1	1
1854	GO:0080084	5S rDNA binding	5	0	0.68	1	1	1
1855	GO:0086006	voltage-gated sodium channel activity in...	5	0	0.68	1	1	1
1856	GO:0086007	voltage-gated calcium channel activity i...	5	0	0.68	1	1	1
1857	GO:0086008	voltage-gated potassium channel activity...	11	0	1.51	1	1	1
1858	GO:0089720	caspase binding	6	0	0.82	1	1	1
1859	GO:0090599	alpha-glucosidase activity	6	0	0.82	1	1	1
1860	GO:0090722	receptor-receptor interaction	5	0	0.68	1	1	1
1861	GO:0097157	pre-mRNA intronic binding	9	0	1.23	1	1	1
1862	GO:0098634	cell-matrix adhesion mediator activity	7	0	0.96	1	1	1
1863	GO:0098639	collagen binding involved in cell-matrix...	5	0	0.68	1	1	1
1864	GO:0098988	G protein-coupled glutamate receptor act...	9	0	1.23	1	1	1
1865	GO:0099095	ligand-gated anion channel activity	21	0	2.87	1	1	1
1866	GO:0099122	RNA polymerase II C-terminal domain bind...	7	0	0.96	1	1	1
1867	GO:0099507	ligand-gated ion channel activity involv...	6	0	0.82	1	1	1
1868	GO:0099508	voltage-gated ion channel activity invol...	6	0	0.82	1	1	1
1869	GO:0102336	3-oxo-arachidoyl-CoA synthase activity	7	0	0.96	1	1	1
1870	GO:0102337	3-oxo-cerotoyl-CoA synthase activity	7	0	0.96	1	1	1
1871	GO:0102338	3-oxo-lignoceronyl-CoA synthase activity	7	0	0.96	1	1	1
1872	GO:0102391	decanoate-CoA ligase activity	8	0	1.1	1	1	1
1873	GO:0106018	phosphatidylinositol-3,5-bisphosphate ph...	5	0	0.68	1	1	1
1874	GO:1902282	voltage-gated potassium channel activity...	8	0	1.1	1	1	1
1875	GO:1904047	S-adenosyl-L-methionine binding	9	0	1.23	1	1	1
1876	GO:1904315	transmitter-gated ion channel activity i...	52	0	7.12	1	1	1
1877	GO:1905538	polysome binding	6	0	0.82	1	1	1
1878	GO:1990247	N6-methyladenosine-containing RNA bindin...	7	0	0.96	1	1	1
1879	GO:1990430	extracellular matrix protein binding	6	0	0.82	1	1	1
1880	GO:1990446	U1 snRNP binding	8	0	1.1	1	1	1
1881	GO:1990715	mRNA CDS binding	5	0	0.68	1	1	1

## Sheet: go.CC
	GO.ID	Term	Annotated	Significant	Expected	result1	pvalue.raw	pvalue.fdr
1	GO:0005737	cytoplasm	10567	1746	1441.91	< 1e-30	9.9e-31	2.37798e-28
2	GO:0044424	intracellular part	13076	2056	1784.27	< 1e-30	9.9e-31	2.37798e-28
3	GO:0005622	intracellular	13105	2059	1788.23	< 1e-30	9.9e-31	2.37798e-28
4	GO:0005623	cell	15318	2311	2090.2	< 1e-30	9.9e-31	2.37798e-28
5	GO:0044464	cell part	15316	2309	2089.93	< 1e-30	9.9e-31	2.37798e-28
6	GO:0043229	intracellular organelle	11486	1817	1567.31	7.5e-28	7.5e-28	1.50125e-25
7	GO:0043226	organelle	11779	1849	1607.29	1.2e-26	1.2e-26	2.05886e-24
8	GO:0005856	cytoskeleton	2054	438	280.28	2.5e-24	2.5e-24	3.75313e-22
9	GO:0044444	cytoplasmic part	8125	1344	1108.69	1.2e-23	1.2e-23	1.60133e-21
10	GO:0043227	membrane-bounded organelle	10584	1655	1444.23	1.4e-19	1.4e-19	1.6814e-17
11	GO:0043228	non-membrane-bounded organelle	3985	721	543.77	2.6e-19	2.6e-19	2.83873e-17
12	GO:0043232	intracellular non-membrane-bounded organ...	3966	717	541.18	4.4e-19	4.4e-19	4.40367e-17
13	GO:0005829	cytosol	3168	594	432.29	6.1e-19	6.1e-19	5.63546e-17
14	GO:0005634	nucleus	6503	1087	887.36	1.1e-18	1.1e-18	9.43643e-17
15	GO:0044430	cytoskeletal part	1508	324	205.77	2.2e-18	2.2e-18	1.76147e-16
16	GO:0098687	chromosomal region	295	98	40.25	4.5e-18	4.5e-18	3.32041e-16
17	GO:0044446	intracellular organelle part	6923	1143	944.67	4.7e-18	4.7e-18	3.32041e-16
18	GO:0000775	chromosome, centromeric region	188	73	25.65	5.6e-18	5.6e-18	3.73644e-16
19	GO:0099513	polymeric cytoskeletal fiber	642	167	87.6	1.9e-17	1.9e-17	1.201e-15
20	GO:0043231	intracellular membrane-bounded organelle	9889	1547	1349.39	3.8e-17	3.8e-17	2.2819e-15
21	GO:0044422	organelle part	7278	1185	993.11	9e-17	9e-17	5.14714e-15
22	GO:0015630	microtubule cytoskeleton	1131	249	154.33	1.6e-15	1.6e-15	8.73455e-14
23	GO:0000779	condensed chromosome, centromeric region	51	31	6.96	6.2e-15	6.2e-15	3.23748e-13
24	GO:0099081	supramolecular polymer	863	196	117.76	9.5e-14	9.5e-14	4.75396e-12
25	GO:0099080	supramolecular complex	864	196	117.9	1.1e-13	1.1e-13	5.2844e-12
26	GO:0031252	cell leading edge	378	105	51.58	2.4e-13	2.4e-13	1.10862e-11
27	GO:0099512	supramolecular fiber	858	193	117.08	3.8e-13	3.8e-13	1.6903e-11
28	GO:0005874	microtubule	418	111	57.04	1.2e-12	1.2e-12	5.14714e-11
29	GO:0098552	side of membrane	592	143	80.78	2.1e-12	2.1e-12	8.6969e-11
30	GO:0000776	kinetochore	132	50	18.01	2.8e-12	2.8e-12	1.12093e-10
31	GO:0071944	cell periphery	5136	845	700.83	9.1e-12	9.1e-12	3.52552e-10
32	GO:0044428	nuclear part	3798	646	518.25	2.6e-11	2.6e-11	9.75812e-10
33	GO:0030054	cell junction	1117	229	152.42	4.8e-11	4.8e-11	1.74691e-09
34	GO:0005911	cell-cell junction	471	116	64.27	7.4e-11	7.4e-11	2.61394e-09
35	GO:0005886	plasma membrane	4992	817	681.18	8.4e-11	8.4e-11	2.8824e-09
36	GO:0031981	nuclear lumen	3345	573	456.44	1.7e-10	1.7e-10	5.67139e-09
37	GO:0000777	condensed chromosome kinetochore	35	21	4.78	2.1e-10	2.1e-10	6.81649e-09
38	GO:0005884	actin filament	121	44	16.51	2.6e-10	2.6e-10	8.21737e-09
39	GO:0042995	cell projection	2409	430	328.72	2.9e-10	2.9e-10	8.93051e-09
40	GO:0015629	actin cytoskeleton	484	116	66.04	4.4e-10	4.4e-10	1.3211e-08
41	GO:0005694	chromosome	1021	208	139.32	7e-10	7e-10	2.05049e-08
42	GO:0009986	cell surface	918	190	125.26	1.1e-09	1.1e-09	3.14548e-08
43	GO:0000793	condensed chromosome	168	53	22.92	1.7e-09	1.7e-09	4.74814e-08
44	GO:0005938	cell cortex	312	82	42.57	1.8e-09	1.8e-09	4.91318e-08
45	GO:0000780	condensed nuclear chromosome, centromeri...	29	18	3.96	2e-09	2e-09	5.33778e-08
46	GO:0044427	chromosomal part	905	185	123.49	4.9e-09	4.9e-09	1.27933e-07
47	GO:0098562	cytoplasmic side of membrane	179	54	24.43	6.9e-09	6.9e-09	1.76317e-07
48	GO:0030027	lamellipodium	165	51	22.51	7.3e-09	7.3e-09	1.82652e-07
49	GO:0070013	intracellular organelle lumen	3714	615	506.79	9.4e-09	9.4e-09	2.30396e-07
50	GO:0031974	membrane-enclosed lumen	3715	615	506.93	9.9e-09	9.9e-09	2.33135e-07
51	GO:0043233	organelle lumen	3715	615	506.93	9.9e-09	9.9e-09	2.33135e-07
52	GO:0009898	cytoplasmic side of plasma membrane	162	50	22.11	1.1e-08	1.1e-08	2.54058e-07
53	GO:0044459	plasma membrane part	2785	476	380.02	1.4e-08	1.4e-08	3.1137e-07
54	GO:0070161	anchoring junction	309	79	42.16	1.4e-08	1.4e-08	3.1137e-07
55	GO:0005815	microtubule organizing center	663	142	90.47	1.6e-08	1.6e-08	3.49382e-07
56	GO:0005912	adherens junction	295	76	40.25	1.8e-08	1.8e-08	3.86036e-07
57	GO:0005813	centrosome	505	114	68.91	2.3e-08	2.3e-08	4.84614e-07
58	GO:0005654	nucleoplasm	2519	433	343.73	3.7e-08	3.7e-08	7.66155e-07
59	GO:0048471	perinuclear region of cytoplasm	642	136	87.6	6.6e-08	6.6e-08	1.34349e-06
60	GO:0005819	spindle	273	70	37.25	8e-08	8e-08	1.60133e-06
61	GO:0043296	apical junction complex	138	43	18.83	8.3e-08	8.3e-08	1.63415e-06
62	GO:0045121	membrane raft	363	86	49.53	1.4e-07	1.4e-07	2.71194e-06
63	GO:0098857	membrane microdomain	364	86	49.67	1.5e-07	1.5e-07	2.85952e-06
64	GO:0098589	membrane region	376	88	51.31	1.7e-07	1.7e-07	3.19016e-06
65	GO:0005923	bicellular tight junction	118	38	16.1	1.8e-07	1.8e-07	3.32585e-06
66	GO:0099568	cytoplasmic region	474	105	64.68	2.2e-07	2.2e-07	4.00333e-06
67	GO:0000940	condensed chromosome outer kinetochore	15	11	2.05	2.4e-07	2.4e-07	4.30209e-06
68	GO:0044448	cell cortex part	208	56	28.38	2.8e-07	2.8e-07	4.94529e-06
69	GO:0070160	tight junction	125	39	17.06	3.1e-07	3.1e-07	5.3958e-06
70	GO:0120025	plasma membrane bounded cell projection	2212	379	301.84	4.4e-07	4.4e-07	7.54914e-06
71	GO:0000778	condensed nuclear chromosome kinetochore	16	11	2.18	6.7e-07	6.7e-07	1.13334e-05
72	GO:0032991	protein-containing complex	5128	803	699.74	6.8e-07	6.8e-07	1.13428e-05
73	GO:0031234	extrinsic component of cytoplasmic side ...	97	32	13.24	8.9e-07	8.9e-07	1.46423e-05
74	GO:0030864	cortical actin cytoskeleton	99	32	13.51	1.5e-06	1.5e-06	2.43446e-05
75	GO:0030424	axon	696	139	94.97	1.6e-06	1.6e-06	2.56213e-05
76	GO:0097708	intracellular vesicle	1793	311	244.66	1.9e-06	1.9e-06	3.0025e-05
77	GO:0009897	external side of plasma membrane	414	91	56.49	2e-06	2e-06	3.11948e-05
78	GO:0031410	cytoplasmic vesicle	1788	310	243.98	2.1e-06	2.1e-06	3.23346e-05
79	GO:0031982	vesicle	1911	326	260.76	4.8e-06	4.8e-06	7.29722e-05
80	GO:0001726	ruffle	144	40	19.65	5.9e-06	5.9e-06	8.85738e-05
81	GO:0012505	endomembrane system	3713	590	506.65	7e-06	7e-06	0.00010379
82	GO:0030863	cortical cytoskeleton	131	37	17.88	8.6e-06	8.6e-06	0.000125959
83	GO:0033267	axon part	443	93	60.45	1.1e-05	1.1e-05	0.000159169
84	GO:0098590	plasma membrane region	1191	213	162.52	1.3e-05	1.3e-05	0.000185869
85	GO:0030427	site of polarized growth	207	51	28.25	1.5e-05	1.5e-05	0.000209477
86	GO:0030426	growth cone	202	50	27.56	1.5e-05	1.5e-05	0.000209477
87	GO:0000794	condensed nuclear chromosome	115	33	15.69	1.8e-05	1.8e-05	0.000248483
88	GO:0042613	MHC class II protein complex	9	7	1.23	2.4e-05	2.4e-05	0.000327545
89	GO:0019898	extrinsic component of membrane	309	68	42.16	3.6e-05	3.6e-05	0.0004804
90	GO:0044297	cell body	788	147	107.53	3.6e-05	3.6e-05	0.0004804
91	GO:0000228	nuclear chromosome	584	114	79.69	3.9e-05	3.9e-05	0.00050912
92	GO:0005768	endosome	827	153	112.85	3.9e-05	3.9e-05	0.00050912
93	GO:0005875	microtubule associated complex	146	38	19.92	4.9e-05	4.9e-05	0.000626053
94	GO:0001891	phagocytic cup	22	11	3	4.9e-05	4.9e-05	0.000626053
95	GO:0005876	spindle microtubule	54	19	7.37	5.3e-05	5.3e-05	0.000670032
96	GO:0097458	neuron part	1929	320	263.22	6e-05	6e-05	0.000750625
97	GO:0098858	actin-based cell projection	207	49	28.25	6.4e-05	6.4e-05	0.000792412
98	GO:0031256	leading edge membrane	148	38	20.2	6.7e-05	6.7e-05	0.000821092
99	GO:0044463	cell projection part	1526	259	208.23	7e-05	7e-05	0.0008407
100	GO:0120038	plasma membrane bounded cell projection ...	1526	259	208.23	7e-05	7e-05	0.0008407
101	GO:0030496	midbody	139	36	18.97	8.5e-05	8.5e-05	0.00101074
102	GO:0150034	distal axon	365	76	49.81	9.1e-05	9.1e-05	0.00107148
103	GO:0098805	whole membrane	1092	192	149.01	9.3e-05	9.3e-05	0.0010844
104	GO:0043025	neuronal cell body	702	131	95.79	9.4e-05	9.4e-05	0.00108552
105	GO:1990752	microtubule end	31	13	4.23	0.0001	0.0001	0.00114381
106	GO:0030175	filopodium	90	26	12.28	0.00012	0.00012	0.00135962
107	GO:0044295	axonal growth cone	44	16	6	0.00013	0.00013	0.00145916
108	GO:1902911	protein kinase complex	101	28	13.78	0.00015	0.00015	0.00166806
109	GO:0016604	nuclear body	654	122	89.24	0.00016	0.00016	0.00176294
110	GO:0036477	somatodendritic compartment	1026	180	140	0.00017	0.00017	0.00185609
111	GO:0000922	spindle pole	129	33	17.6	0.00021	0.00021	0.00227216
112	GO:0044454	nuclear chromosome part	553	105	75.46	0.00023	0.00023	0.00246634
113	GO:0032587	ruffle membrane	69	21	9.42	0.00024	0.00024	0.00252842
114	GO:0005794	Golgi apparatus	1368	231	186.67	0.00024	0.00024	0.00252842
115	GO:0005925	focal adhesion	152	37	20.74	0.00027	0.00027	0.00281974
116	GO:0005657	replication fork	70	21	9.55	0.00029	0.00029	0.0030025
117	GO:0061702	inflammasome complex	15	8	2.05	0.00031	0.00031	0.00318214
118	GO:0061695	transferase complex, transferring phosph...	244	53	33.29	0.00035	0.00035	0.00353235
119	GO:0030055	cell-substrate junction	165	39	22.51	0.00035	0.00035	0.00353235
120	GO:0042555	MCM complex	12	7	1.64	0.00037	0.00037	0.00370308
121	GO:0005764	lysosome	424	83	57.86	0.00038	0.00038	0.00377174
122	GO:0000323	lytic vacuole	425	83	57.99	0.00041	0.00041	0.00400333
123	GO:0072686	mitotic spindle	107	28	14.6	0.00041	0.00041	0.00400333
124	GO:0035371	microtubule plus-end	23	10	3.14	0.00046	0.00046	0.00445532
125	GO:0043005	neuron projection	1482	245	202.22	0.00056	0.00056	0.00538048
126	GO:0005924	cell-substrate adherens junction	158	37	21.56	0.00059	0.00059	0.00562373
127	GO:0005913	cell-cell adherens junction	111	28	15.15	0.00078	0.00078	0.00737622
128	GO:0016020	membrane	8975	1300	1224.67	0.0008	0.0008	0.00744806
129	GO:0001772	immunological synapse	37	13	5.05	0.0008	0.0008	0.00744806
130	GO:0031253	cell projection membrane	294	60	40.12	0.00081	0.00081	0.00748315
131	GO:0005773	vacuole	516	96	70.41	0.00085	0.00085	0.00779275
132	GO:0019897	extrinsic component of plasma membrane	184	41	25.11	0.0009	0.0009	0.00818864
133	GO:0005871	kinesin complex	56	17	7.64	0.00093	0.00093	0.0083353
134	GO:0032153	cell division site	56	17	7.64	0.00093	0.00093	0.0083353
135	GO:0042611	MHC protein complex	21	9	2.87	0.00101	0.00101	0.00898526
136	GO:1902554	serine/threonine protein kinase complex	82	22	11.19	0.00115	0.00115	0.0101555
137	GO:0098871	postsynaptic actin cytoskeleton	14	7	1.91	0.00124	0.00124	0.0108704
138	GO:0005901	caveola	93	24	12.69	0.00128	0.00128	0.0110596
139	GO:0032432	actin filament bundle	93	24	12.69	0.00128	0.00128	0.0110596
140	GO:0005721	pericentric heterochromatin	22	9	3	0.0015	0.0015	0.0128679
141	GO:0032133	chromosome passenger complex	5	4	0.68	0.00154	0.00154	0.0130249
142	GO:0072557	IPAF inflammasome complex	5	4	0.68	0.00154	0.00154	0.0130249
143	GO:0045335	phagocytic vesicle	89	23	12.14	0.00156	0.00156	0.0131018
144	GO:0044853	plasma membrane raft	122	29	16.65	0.00173	0.00173	0.0144287
145	GO:0042641	actomyosin	95	24	12.96	0.00175	0.00175	0.0144948
146	GO:0000796	condensin complex	8	5	1.09	0.00184	0.00184	0.0150329
147	GO:0031298	replication fork protection complex	8	5	1.09	0.00184	0.00184	0.0150329
148	GO:0002102	podosome	27	10	3.68	0.00202	0.00202	0.016392
149	GO:0000781	chromosome, telomeric region	108	26	14.74	0.00241	0.00241	0.0194256
150	GO:0044294	dendritic growth cone	12	6	1.64	0.00283	0.00283	0.0226589
151	GO:0005635	nuclear envelope	404	75	55.13	0.00312	0.00312	0.0248154
152	GO:0031082	BLOC complex	20	8	2.73	0.00325	0.00325	0.0256793
153	GO:0005730	nucleolus	807	137	110.12	0.00352	0.00352	0.0276308
154	GO:0036064	ciliary basal body	146	32	19.92	0.00407	0.00407	0.0313172
155	GO:0005587	collagen type IV trimer	6	4	0.82	0.00412	0.00412	0.0313172
156	GO:0098642	network-forming collagen trimer	6	4	0.82	0.00412	0.00412	0.0313172
157	GO:0098645	collagen network	6	4	0.82	0.00412	0.00412	0.0313172
158	GO:0098651	basement membrane collagen trimer	6	4	0.82	0.00412	0.00412	0.0313172
159	GO:0043235	receptor complex	390	72	53.22	0.00428	0.00428	0.0323288
160	GO:0043596	nuclear replication fork	39	12	5.32	0.00448	0.00448	0.033628
161	GO:0070938	contractile ring	13	6	1.77	0.00466	0.00466	0.0347619
162	GO:0090575	RNA polymerase II transcription factor c...	160	34	21.83	0.00524	0.00524	0.0388472
163	GO:0098636	protein complex involved in cell adhesio...	35	11	4.78	0.00535	0.00535	0.0394193
164	GO:0016323	basolateral plasma membrane	226	45	30.84	0.00544	0.00544	0.039838
165	GO:0032155	cell division site part	51	14	6.96	0.00694	0.00694	0.0501975
166	GO:0032993	protein-DNA complex	157	33	21.42	0.00698	0.00698	0.0501975
167	GO:0032154	cleavage furrow	41	12	5.59	0.00698	0.00698	0.0501975
168	GO:0042575	DNA polymerase complex	14	6	1.91	0.00722	0.00722	0.0510072
169	GO:0043196	varicosity	14	6	1.91	0.00722	0.00722	0.0510072
170	GO:0043240	Fanconi anaemia nuclear complex	14	6	1.91	0.00722	0.00722	0.0510072
171	GO:0005881	cytoplasmic microtubule	78	19	10.64	0.00762	0.00762	0.0535182
172	GO:0044450	microtubule organizing center part	164	34	22.38	0.00775	0.00775	0.0541148
173	GO:0008305	integrin complex	32	10	4.37	0.00814	0.00814	0.0562068
174	GO:0001725	stress fiber	84	20	11.46	0.00819	0.00819	0.0562068
175	GO:0097517	contractile actin filament bundle	84	20	11.46	0.00819	0.00819	0.0562068
176	GO:0030991	intraciliary transport particle A	7	4	0.96	0.00858	0.00858	0.0578909
177	GO:0048179	activin receptor complex	7	4	0.96	0.00858	0.00858	0.0578909
178	GO:0000307	cyclin-dependent protein kinase holoenzy...	42	12	5.73	0.00858	0.00858	0.0578909
179	GO:0034399	nuclear periphery	113	25	15.42	0.00911	0.00911	0.0611235
180	GO:0098802	plasma membrane receptor complex	178	36	24.29	0.00935	0.00935	0.0622397
181	GO:0000784	nuclear chromosome, telomeric region	74	18	10.1	0.00938	0.00938	0.0622397
182	GO:0043218	compact myelin	19	7	2.59	0.00982	0.00982	0.0644471
183	GO:0099571	postsynaptic cytoskeleton	19	7	2.59	0.00982	0.00982	0.0644471
184	GO:0044451	nucleoplasm part	993	161	135.5	0.00991	0.00991	0.0646843
185	GO:0030139	endocytic vesicle	173	35	23.61	0.01023	0.01023	0.0664121
186	GO:0008287	protein serine/threonine phosphatase com...	43	12	5.87	0.01046	0.01046	0.0671789
187	GO:1903293	phosphatase complex	43	12	5.87	0.01046	0.01046	0.0671789
188	GO:0005905	clathrin-coated pit	64	16	8.73	0.0106	0.0106	0.067716
189	GO:0030990	intraciliary transport particle	29	9	3.96	0.01241	0.01241	0.0788593
190	GO:0016363	nuclear matrix	88	20	12.01	0.01375	0.01375	0.0869145
191	GO:0044304	main axon	83	19	11.33	0.0149	0.0149	0.0926486
192	GO:0010369	chromocenter	16	6	2.18	0.01512	0.01512	0.0926486
193	GO:0016442	RISC complex	16	6	2.18	0.01512	0.01512	0.0926486
194	GO:0030479	actin cortical patch	16	6	2.18	0.01512	0.01512	0.0926486
195	GO:0031332	RNAi effector complex	16	6	2.18	0.01512	0.01512	0.0926486
196	GO:0061645	endocytic patch	16	6	2.18	0.01512	0.01512	0.0926486
197	GO:0031390	Ctf18 RFC-like complex	8	4	1.09	0.01532	0.01532	0.0933976
198	GO:0045202	synapse	1376	215	187.76	0.01577	0.01577	0.0956554
199	GO:0032009	early phagosome	12	5	1.64	0.01623	0.01623	0.0979509
200	GO:0016327	apicolateral plasma membrane	21	7	2.87	0.01772	0.01772	0.106409
201	GO:0000015	phosphopyruvate hydratase complex	5	3	0.68	0.02047	0.02047	0.119924
202	GO:0000938	GARP complex	5	3	0.68	0.02047	0.02047	0.119924
203	GO:0031261	DNA replication preinitiation complex	5	3	0.68	0.02047	0.02047	0.119924
204	GO:0089701	U2AF	5	3	0.68	0.02047	0.02047	0.119924
205	GO:1990111	spermatoproteasome complex	5	3	0.68	0.02047	0.02047	0.119924
206	GO:0000800	lateral element	17	6	2.32	0.02073	0.02073	0.120858
207	GO:0031965	nuclear membrane	232	43	31.66	0.02162	0.02162	0.125438
208	GO:0099091	postsynaptic specialization, intracellul...	37	10	5.05	0.02327	0.02327	0.134169
209	GO:0099738	cell cortex region	53	13	7.23	0.02339	0.02339	0.134169
210	GO:0005652	nuclear lamina	13	5	1.77	0.02346	0.02346	0.134169
211	GO:0034451	centriolar satellite	32	9	4.37	0.02384	0.02384	0.135169
212	GO:0005942	phosphatidylinositol 3-kinase complex	27	8	3.68	0.02386	0.02386	0.135169
213	GO:0098978	glutamatergic synapse	507	85	69.18	0.02456	0.02456	0.138227
214	GO:0070578	RISC-loading complex	9	4	1.23	0.02463	0.02463	0.138227
215	GO:0000159	protein phosphatase type 2A complex	18	6	2.46	0.02759	0.02759	0.154119
216	GO:0044798	nuclear transcription factor complex	198	37	27.02	0.02789	0.02789	0.155074
217	GO:0032994	protein-lipid complex	33	9	4.5	0.02893	0.02893	0.160115
218	GO:0099243	extrinsic component of synaptic membrane	23	7	3.14	0.02928	0.02928	0.161309
219	GO:0098685	Schaffer collateral - CA1 synapse	113	23	15.42	0.0306	0.0306	0.167811
220	GO:0051233	spindle midzone	34	9	4.64	0.03472	0.03472	0.18954
221	GO:0043034	costamere	19	6	2.59	0.03579	0.03579	0.194497
222	GO:0030057	desmosome	24	7	3.27	0.0366	0.0366	0.19572
223	GO:0005885	Arp2/3 protein complex	10	4	1.36	0.0367	0.0367	0.19572
224	GO:0043256	laminin complex	10	4	1.36	0.0367	0.0367	0.19572
225	GO:0097197	tetraspanin-enriched microdomain	10	4	1.36	0.0367	0.0367	0.19572
226	GO:0042629	mast cell granule	6	3	0.82	0.03683	0.03683	0.19572
227	GO:0044420	extracellular matrix component	51	12	6.96	0.03873	0.03873	0.204911
228	GO:0045177	apical part of cell	412	69	56.22	0.04013	0.04013	0.211387
229	GO:0045171	intercellular bridge	57	13	7.78	0.04067	0.04067	0.213296
230	GO:0031941	filamentous actin	35	9	4.78	0.04128	0.04128	0.2154
231	GO:0098797	plasma membrane protein complex	533	87	72.73	0.04143	0.04143	0.2154
232	GO:0014069	postsynaptic density	387	65	52.81	0.04296	0.04296	0.222392
233	GO:0005667	transcription factor complex	407	68	55.54	0.04316	0.04316	0.222468
234	GO:0043220	Schmidt-Lanterman incisure	15	5	2.05	0.04339	0.04339	0.222698
235	GO:0005868	cytoplasmic dynein complex	25	7	3.41	0.04504	0.04504	0.22814
236	GO:0044440	endosomal part	231	41	31.52	0.04531	0.04531	0.22814
237	GO:0016010	dystrophin-associated glycoprotein compl...	20	6	2.73	0.0454	0.0454	0.22814
238	GO:0044292	dendrite terminus	20	6	2.73	0.0454	0.0454	0.22814
239	GO:0090665	glycoprotein complex	20	6	2.73	0.0454	0.0454	0.22814
240	GO:0090734	site of DNA damage	64	14	8.73	0.0474	0.0474	0.237198
241	GO:0005802	trans-Golgi network	219	39	29.88	0.04771	0.04771	0.237758
242	GO:0032279	asymmetric synapse	390	65	53.22	0.04913	0.04913	0.243823
243	GO:0035631	CD40 receptor complex	11	4	1.5	0.05159	0.05159	0.253431
244	GO:0034358	plasma lipoprotein particle	31	8	4.23	0.05183	0.05183	0.253431
245	GO:1990777	lipoprotein particle	31	8	4.23	0.05183	0.05183	0.253431
246	GO:0044456	synapse part	1074	165	146.55	0.05191	0.05191	0.253431
247	GO:0097440	apical dendrite	26	7	3.55	0.05464	0.05464	0.265679
248	GO:0031527	filopodium membrane	16	5	2.18	0.05624	0.05624	0.270177
249	GO:0098644	complex of collagen trimers	16	5	2.18	0.05624	0.05624	0.270177
250	GO:0098890	extrinsic component of postsynaptic memb...	16	5	2.18	0.05624	0.05624	0.270177
251	GO:0000421	autophagosome membrane	21	6	2.87	0.05647	0.05647	0.270201
252	GO:0005814	centriole	114	22	15.56	0.05676	0.05676	0.270511
253	GO:0032420	stereocilium	54	12	7.37	0.05713	0.05713	0.271198
254	GO:0005826	actomyosin contractile ring	7	3	0.96	0.05801	0.05801	0.272148
255	GO:0036449	microtubule minus-end	7	3	0.96	0.05801	0.05801	0.272148
256	GO:0097136	Bcl-2 family protein complex	7	3	0.96	0.05801	0.05801	0.272148
257	GO:0098984	neuron to neuron synapse	415	68	56.63	0.06061	0.06061	0.28324
258	GO:0005741	mitochondrial outer membrane	166	30	22.65	0.0639	0.0639	0.297457
259	GO:0031594	neuromuscular junction	97	19	13.24	0.06428	0.06428	0.298071
260	GO:0098794	postsynapse	723	113	98.66	0.06504	0.06504	0.300435
261	GO:0032839	dendrite cytoplasm	27	7	3.68	0.06541	0.06541	0.300986
262	GO:0030061	mitochondrial crista	12	4	1.64	0.06927	0.06927	0.315126
263	GO:0034045	phagophore assembly site membrane	12	4	1.64	0.06927	0.06927	0.315126
264	GO:0034362	low-density lipoprotein particle	12	4	1.64	0.06927	0.06927	0.315126
265	GO:0035861	site of double-strand break	50	11	6.82	0.07094	0.07094	0.321505
266	GO:0000785	chromatin	543	86	74.09	0.07605	0.07605	0.343369
267	GO:0031045	dense core granule	28	7	3.82	0.07737	0.07737	0.34802
268	GO:0043601	nuclear replisome	23	6	3.14	0.08304	0.08304	0.369263
269	GO:0045120	pronucleus	23	6	3.14	0.08304	0.08304	0.369263
270	GO:0005879	axonemal microtubule	8	3	1.09	0.08363	0.08363	0.369263
271	GO:0031209	SCAR complex	8	3	1.09	0.08363	0.08363	0.369263
272	GO:1990316	Atg1/ULK1 kinase complex	8	3	1.09	0.08363	0.08363	0.369263
273	GO:0098862	cluster of actin-based cell projections	190	33	25.93	0.08442	0.08442	0.371386
274	GO:0044291	cell-cell contact zone	82	16	11.19	0.08667	0.08667	0.379893
275	GO:0005604	basement membrane	107	20	14.6	0.08711	0.08711	0.380433
276	GO:0044815	DNA packaging complex	70	14	9.55	0.08876	0.08876	0.384449
277	GO:0099572	postsynaptic specialization	425	68	57.99	0.08914	0.08914	0.384449
278	GO:0032421	stereocilium bundle	64	13	8.73	0.08939	0.08939	0.384449
279	GO:0005940	septin ring	13	4	1.77	0.08963	0.08963	0.384449
280	GO:0031105	septin complex	13	4	1.77	0.08963	0.08963	0.384449
281	GO:0120111	neuron projection cytoplasm	41	9	5.59	0.09775	0.09775	0.417786
282	GO:0030894	replisome	24	6	3.27	0.09853	0.09853	0.419626
283	GO:0010008	endosome membrane	207	35	28.25	0.10373	0.10373	0.440211
284	GO:0070062	extracellular exosome	78	15	10.64	0.10457	0.10457	0.442213
285	GO:0019005	SCF ubiquitin ligase complex	66	13	9.01	0.10806	0.10806	0.454372
286	GO:0009925	basal plasma membrane	42	9	5.73	0.11011	0.11011	0.454372
287	GO:0005671	Ada2/Gcn5/Ada3 transcription activator c...	14	4	1.91	0.11249	0.11249	0.454372
288	GO:0031588	nucleotide-activated protein kinase comp...	14	4	1.91	0.11249	0.11249	0.454372
289	GO:0071004	U2-type prespliceosome	14	4	1.91	0.11249	0.11249	0.454372
290	GO:0071010	prespliceosome	14	4	1.91	0.11249	0.11249	0.454372
291	GO:0072687	meiotic spindle	14	4	1.91	0.11249	0.11249	0.454372
292	GO:1990023	mitotic spindle midzone	14	4	1.91	0.11249	0.11249	0.454372
293	GO:0002116	semaphorin receptor complex	9	3	1.23	0.11312	0.11312	0.454372
294	GO:0031618	nuclear pericentric heterochromatin	9	3	1.23	0.11312	0.11312	0.454372
295	GO:0032593	insulin-responsive compartment	9	3	1.23	0.11312	0.11312	0.454372
296	GO:0043203	axon hillock	9	3	1.23	0.11312	0.11312	0.454372
297	GO:0044300	cerebellar mossy fiber	9	3	1.23	0.11312	0.11312	0.454372
298	GO:0098888	extrinsic component of presynaptic membr...	9	3	1.23	0.11312	0.11312	0.454372
299	GO:0120103	centriolar subdistal appendage	9	3	1.23	0.11312	0.11312	0.454372
300	GO:0031967	organelle envelope	1030	154	140.55	0.11421	0.11421	0.45646
301	GO:0044431	Golgi apparatus part	487	76	66.45	0.1144	0.1144	0.45646
302	GO:0031975	envelope	1031	154	140.68	0.11674	0.11674	0.464254
303	GO:0099092	postsynaptic density, intracellular comp...	31	7	4.23	0.1203	0.1203	0.476833
304	GO:0098791	Golgi subcompartment	434	68	59.22	0.12185	0.12185	0.480636
305	GO:0005770	late endosome	197	33	26.88	0.12206	0.12206	0.480636
306	GO:0005774	vacuolar membrane	164	28	22.38	0.12258	0.12258	0.481106
307	GO:0019867	outer membrane	184	31	25.11	0.12374	0.12374	0.482506
308	GO:0031968	organelle outer membrane	184	31	25.11	0.12374	0.12374	0.482506
309	GO:0090723	growth cone part	20	5	2.73	0.1266	0.1266	0.49206
310	GO:0016607	nuclear speck	313	50	42.71	0.13072	0.13072	0.506435
311	GO:0097038	perinuclear endoplasmic reticulum	26	6	3.55	0.13365	0.13365	0.510862
312	GO:0031901	early endosome membrane	50	10	6.82	0.13591	0.13591	0.510862
313	GO:0030666	endocytic vesicle membrane	32	7	4.37	0.13685	0.13685	0.510862
314	GO:0031083	BLOC-1 complex	15	4	2.05	0.13761	0.13761	0.510862
315	GO:0032156	septin cytoskeleton	15	4	2.05	0.13761	0.13761	0.510862
316	GO:0042101	T cell receptor complex	15	4	2.05	0.13761	0.13761	0.510862
317	GO:0030425	dendrite	709	107	96.75	0.13883	0.13883	0.510862
318	GO:0000939	condensed chromosome inner kinetochore	5	2	0.68	0.14037	0.14037	0.510862
319	GO:0005638	lamin filament	5	2	0.68	0.14037	0.14037	0.510862
320	GO:0005899	insulin receptor complex	5	2	0.68	0.14037	0.14037	0.510862
321	GO:0005955	calcineurin complex	5	2	0.68	0.14037	0.14037	0.510862
322	GO:0032783	ELL-EAF complex	5	2	0.68	0.14037	0.14037	0.510862
323	GO:0044302	dentate gyrus mossy fiber	5	2	0.68	0.14037	0.14037	0.510862
324	GO:0045098	type III intermediate filament	5	2	0.68	0.14037	0.14037	0.510862
325	GO:0048476	Holliday junction resolvase complex	5	2	0.68	0.14037	0.14037	0.510862
326	GO:0070522	ERCC4-ERCC1 complex	5	2	0.68	0.14037	0.14037	0.510862
327	GO:0097433	dense body	5	2	0.68	0.14037	0.14037	0.510862
328	GO:0097443	sorting endosome	5	2	0.68	0.14037	0.14037	0.510862
329	GO:0098536	deuterosome	5	2	0.68	0.14037	0.14037	0.510862
330	GO:1990745	EARP complex	5	2	0.68	0.14037	0.14037	0.510862
331	GO:0030877	beta-catenin destruction complex	10	3	1.36	0.14587	0.14587	0.52768
332	GO:0098554	cytoplasmic side of endoplasmic reticulu...	10	3	1.36	0.14587	0.14587	0.52768
333	GO:0016328	lateral plasma membrane	57	11	7.78	0.14666	0.14666	0.528945
334	GO:0000242	pericentriolar material	21	5	2.87	0.14851	0.14851	0.532419
335	GO:0001673	male germ cell nucleus	21	5	2.87	0.14851	0.14851	0.532419
336	GO:0097447	dendritic tree	712	107	97.16	0.14939	0.14939	0.53398
337	GO:0044306	neuron projection terminus	202	33	27.56	0.15451	0.15451	0.550642
338	GO:0045111	intermediate filament cytoskeleton	142	24	19.38	0.15566	0.15566	0.5531
339	GO:0005902	microvillus	90	16	12.28	0.16025	0.16025	0.567729
340	GO:0044433	cytoplasmic vesicle part	520	79	70.96	0.16402	0.16402	0.579377
341	GO:0045178	basal part of cell	65	12	8.87	0.16893	0.16893	0.59497
342	GO:0030132	clathrin coat of coated pit	22	5	3	0.17189	0.17189	0.601866
343	GO:0031307	integral component of mitochondrial oute...	22	5	3	0.17189	0.17189	0.601866
344	GO:0043073	germ cell nucleus	28	6	3.82	0.17381	0.17381	0.60506
345	GO:0097386	glial cell projection	28	6	3.82	0.17381	0.17381	0.60506
346	GO:0098588	bounding membrane of organelle	1037	152	141.5	0.17582	0.17582	0.610288
347	GO:0001931	uropod	11	3	1.5	0.18123	0.18123	0.620106
348	GO:0031254	cell trailing edge	11	3	1.5	0.18123	0.18123	0.620106
349	GO:0032591	dendritic spine membrane	11	3	1.5	0.18123	0.18123	0.620106
350	GO:0070852	cell body fiber	11	3	1.5	0.18123	0.18123	0.620106
351	GO:1990909	Wnt signalosome	11	3	1.5	0.18123	0.18123	0.620106
352	GO:0043197	dendritic spine	193	31	26.34	0.18837	0.18837	0.628807
353	GO:0016459	myosin complex	60	11	8.19	0.18844	0.18844	0.628807
354	GO:0005637	nuclear inner membrane	41	8	5.59	0.18845	0.18845	0.628807
355	GO:1903561	extracellular vesicle	86	15	11.74	0.18923	0.18923	0.628807
356	GO:0031090	organelle membrane	1705	245	232.65	0.19012	0.19012	0.628807
357	GO:0005828	kinetochore microtubule	6	2	0.82	0.19215	0.19215	0.628807
358	GO:0008385	IkappaB kinase complex	6	2	0.82	0.19215	0.19215	0.628807
359	GO:0035749	myelin sheath adaxonal region	6	2	0.82	0.19215	0.19215	0.628807
360	GO:0048237	rough endoplasmic reticulum lumen	6	2	0.82	0.19215	0.19215	0.628807
361	GO:0070545	PeBoW complex	6	2	0.82	0.19215	0.19215	0.628807
362	GO:0071458	integral component of cytoplasmic side o...	6	2	0.82	0.19215	0.19215	0.628807
363	GO:0071556	integral component of lumenal side of en...	6	2	0.82	0.19215	0.19215	0.628807
364	GO:0072357	PTW/PP1 phosphatase complex	6	2	0.82	0.19215	0.19215	0.628807
365	GO:0090724	central region of growth cone	6	2	0.82	0.19215	0.19215	0.628807
366	GO:0098553	lumenal side of endoplasmic reticulum me...	6	2	0.82	0.19215	0.19215	0.628807
367	GO:0099147	extrinsic component of postsynaptic dens...	6	2	0.82	0.19215	0.19215	0.628807
368	GO:0043679	axon terminus	180	29	24.56	0.19313	0.19313	0.629548
369	GO:0030128	clathrin coat of endocytic vesicle	17	4	2.32	0.19357	0.19357	0.629548
370	GO:0000792	heterochromatin	93	16	12.69	0.19442	0.19442	0.629548
371	GO:0005903	brush border	133	22	18.15	0.19528	0.19528	0.629548
372	GO:0043204	perikaryon	133	22	18.15	0.19528	0.19528	0.629548
373	GO:0044305	calyx of Held	29	6	3.96	0.19554	0.19554	0.629548
374	GO:0031306	intrinsic component of mitochondrial out...	23	5	3.14	0.19657	0.19657	0.629548
375	GO:0046930	pore complex	23	5	3.14	0.19657	0.19657	0.629548
376	GO:1990234	transferase complex	753	111	102.75	0.19958	0.19958	0.635958
377	GO:0044437	vacuolar part	174	28	23.74	0.19991	0.19991	0.635958
378	GO:0005769	early endosome	263	41	35.89	0.20016	0.20016	0.635958
379	GO:0014704	intercalated disc	61	11	8.32	0.20346	0.20346	0.644737
380	GO:0031674	I band	141	23	19.24	0.20795	0.20795	0.657231
381	GO:0016324	apical plasma membrane	313	48	42.71	0.21112	0.21112	0.665499
382	GO:0005765	lysosomal membrane	108	18	14.74	0.21463	0.21463	0.671301
383	GO:0045334	clathrin-coated endocytic vesicle	30	6	4.09	0.21821	0.21821	0.671301
384	GO:0005818	aster	12	3	1.64	0.21855	0.21855	0.671301
385	GO:0008278	cohesin complex	12	3	1.64	0.21855	0.21855	0.671301
386	GO:0030008	TRAPP complex	12	3	1.64	0.21855	0.21855	0.671301
387	GO:0030670	phagocytic vesicle membrane	12	3	1.64	0.21855	0.21855	0.671301
388	GO:0031313	extrinsic component of endosome membrane	12	3	1.64	0.21855	0.21855	0.671301
389	GO:0031680	G-protein beta/gamma-subunit complex	12	3	1.64	0.21855	0.21855	0.671301
390	GO:0042405	nuclear inclusion body	12	3	1.64	0.21855	0.21855	0.671301
391	GO:0043020	NADPH oxidase complex	12	3	1.64	0.21855	0.21855	0.671301
392	GO:0098793	presynapse	553	82	75.46	0.22198	0.22198	0.680097
393	GO:0030669	clathrin-coated endocytic vesicle membra...	18	4	2.46	0.22381	0.22381	0.683959
394	GO:0005776	autophagosome	69	12	9.42	0.2259	0.2259	0.686754
395	GO:0005720	nuclear heterochromatin	43	8	5.87	0.22598	0.22598	0.686754
396	GO:0098852	lytic vacuole membrane	109	18	14.87	0.22644	0.22644	0.686754
397	GO:0030286	dynein complex	56	10	7.64	0.22741	0.22741	0.686803
398	GO:0005791	rough endoplasmic reticulum	89	15	12.14	0.2276	0.2276	0.686803
399	GO:0044309	neuron spine	198	31	27.02	0.23072	0.23072	0.694473
400	GO:0000790	nuclear chromatin	372	56	50.76	0.23228	0.23228	0.697421
401	GO:0060170	ciliary membrane	50	9	6.82	0.23631	0.23631	0.707751
402	GO:0000932	P-body	70	12	9.55	0.24123	0.24123	0.71917
403	GO:0043209	myelin sheath	213	33	29.06	0.24132	0.24132	0.71917
404	GO:0033162	melanosome membrane	7	2	0.96	0.2458	0.2458	0.721775
405	GO:0043219	lateral loop	7	2	0.96	0.2458	0.2458	0.721775
406	GO:0045009	chitosome	7	2	0.96	0.2458	0.2458	0.721775
407	GO:0045180	basal cortex	7	2	0.96	0.2458	0.2458	0.721775
408	GO:0090741	pigment granule membrane	7	2	0.96	0.2458	0.2458	0.721775
409	GO:0098837	postsynaptic recycling endosome	7	2	0.96	0.2458	0.2458	0.721775
410	GO:0044441	ciliary part	452	67	61.68	0.24901	0.24901	0.729417
411	GO:0030017	sarcomere	187	29	25.52	0.25667	0.25667	0.744417
412	GO:0000109	nucleotide-excision repair complex	13	3	1.77	0.25723	0.25723	0.744417
413	GO:0032437	cuticular plate	13	3	1.77	0.25723	0.25723	0.744417
414	GO:0044233	Mitochondria-associated ER Membrane	13	3	1.77	0.25723	0.25723	0.744417
415	GO:0098833	presynaptic endocytic zone	13	3	1.77	0.25723	0.25723	0.744417
416	GO:0044449	contractile fiber part	201	31	27.43	0.25807	0.25807	0.745053
417	GO:0030176	integral component of endoplasmic reticu...	140	22	19.1	0.27052	0.27052	0.779124
418	GO:0016605	PML body	72	12	9.82	0.27301	0.27301	0.782542
419	GO:0035869	ciliary transition zone	72	12	9.82	0.27301	0.27301	0.782542
420	GO:0070461	SAGA-type complex	26	5	3.55	0.27661	0.27661	0.790973
421	GO:0030016	myofibril	210	32	28.66	0.27728	0.27728	0.791005
422	GO:0055037	recycling endosome	141	22	19.24	0.28209	0.28209	0.80282
423	GO:0031227	intrinsic component of endoplasmic retic...	148	23	20.2	0.28306	0.28306	0.803676
424	GO:0030904	retromer complex	20	4	2.73	0.28728	0.28728	0.809914
425	GO:0031616	spindle pole centrosome	20	4	2.73	0.28728	0.28728	0.809914
426	GO:0032426	stereocilium tip	20	4	2.73	0.28728	0.28728	0.809914
427	GO:0031902	late endosome membrane	53	9	7.23	0.29335	0.29335	0.816626
428	GO:0000124	SAGA complex	14	3	1.91	0.2967	0.2967	0.816626
429	GO:0005639	integral component of nuclear inner memb...	14	3	1.91	0.2967	0.2967	0.816626
430	GO:0031229	intrinsic component of nuclear inner mem...	14	3	1.91	0.2967	0.2967	0.816626
431	GO:0000808	origin recognition complex	8	2	1.09	0.29986	0.29986	0.816626
432	GO:0005664	nuclear origin of replication recognitio...	8	2	1.09	0.29986	0.29986	0.816626
433	GO:0031258	lamellipodium membrane	8	2	1.09	0.29986	0.29986	0.816626
434	GO:0032127	dense core granule membrane	8	2	1.09	0.29986	0.29986	0.816626
435	GO:0033116	endoplasmic reticulum-Golgi intermediate...	8	2	1.09	0.29986	0.29986	0.816626
436	GO:0034464	BBSome	8	2	1.09	0.29986	0.29986	0.816626
437	GO:0042587	glycogen granule	8	2	1.09	0.29986	0.29986	0.816626
438	GO:0070652	HAUS complex	8	2	1.09	0.29986	0.29986	0.816626
439	GO:0090571	RNA polymerase II transcription represso...	8	2	1.09	0.29986	0.29986	0.816626
440	GO:0097441	basal dendrite	8	2	1.09	0.29986	0.29986	0.816626
441	GO:0098843	postsynaptic endocytic zone	8	2	1.09	0.29986	0.29986	0.816626
442	GO:0032589	neuron projection membrane	67	11	9.14	0.30273	0.30273	0.822576
443	GO:0030018	Z disc	129	20	17.6	0.30449	0.30449	0.825491
444	GO:0031461	cullin-RING ubiquitin ligase complex	157	24	21.42	0.30646	0.30646	0.82896
445	GO:0030119	AP-type membrane coat adaptor complex	47	8	6.41	0.30771	0.30771	0.830471
446	GO:0031984	organelle subcompartment	884	126	120.63	0.30945	0.30945	0.833295
447	GO:0008180	COP9 signalosome	34	6	4.64	0.31589	0.31589	0.848734
448	GO:0001741	XY body	21	4	2.87	0.31993	0.31993	0.853322
449	GO:0030673	axolemma	21	4	2.87	0.31993	0.31993	0.853322
450	GO:0030992	intraciliary transport particle B	21	4	2.87	0.31993	0.31993	0.853322
451	GO:0005793	endoplasmic reticulum-Golgi intermediate...	68	11	9.28	0.32044	0.32044	0.853322
452	GO:0030118	clathrin coat	48	8	6.55	0.32911	0.32911	0.874471
453	GO:0044445	cytosolic part	251	37	34.25	0.33201	0.33201	0.878479
454	GO:0030125	clathrin vesicle coat	28	5	3.82	0.33311	0.33311	0.878479
455	GO:0099023	tethering complex	62	10	8.46	0.33614	0.33614	0.878479
456	GO:0034361	very-low-density lipoprotein particle	15	3	2.05	0.33647	0.33647	0.878479
457	GO:0034385	triglyceride-rich plasma lipoprotein par...	15	3	2.05	0.33647	0.33647	0.878479
458	GO:0044453	nuclear membrane part	15	3	2.05	0.33647	0.33647	0.878479
459	GO:0090543	Flemming body	15	3	2.05	0.33647	0.33647	0.878479
460	GO:0097449	astrocyte projection	15	3	2.05	0.33647	0.33647	0.878479
461	GO:0043292	contractile fiber	224	33	30.57	0.34516	0.34516	0.899213
462	GO:0098686	hippocampal mossy fiber to CA3 synapse	49	8	6.69	0.35074	0.35074	0.903024
463	GO:0031430	M band	22	4	3	0.35283	0.35283	0.903024
464	GO:0000805	X chromosome	9	2	1.23	0.35321	0.35321	0.903024
465	GO:0001939	female pronucleus	9	2	1.23	0.35321	0.35321	0.903024
466	GO:0016600	flotillin complex	9	2	1.23	0.35321	0.35321	0.903024
467	GO:0033179	proton-transporting V-type ATPase, V0 do...	9	2	1.23	0.35321	0.35321	0.903024
468	GO:0045179	apical cortex	9	2	1.23	0.35321	0.35321	0.903024
469	GO:0098892	extrinsic component of postsynaptic spec...	9	2	1.23	0.35321	0.35321	0.903024
470	GO:0031312	extrinsic component of organelle membran...	56	9	7.64	0.35339	0.35339	0.903024
471	GO:0030131	clathrin adaptor complex	29	5	3.96	0.36178	0.36178	0.922501
472	GO:0005790	smooth endoplasmic reticulum	36	6	4.91	0.36713	0.36713	0.932184
473	GO:0030665	clathrin-coated vesicle membrane	36	6	4.91	0.36713	0.36713	0.932184
474	GO:0032838	plasma membrane bounded cell projection ...	170	25	23.2	0.37575	0.37575	0.948941
475	GO:0030122	AP-2 adaptor complex	16	3	2.18	0.3761	0.3761	0.948941
476	GO:0035098	ESC/E(Z) complex	16	3	2.18	0.3761	0.3761	0.948941
477	GO:0005777	peroxisome	142	21	19.38	0.38109	0.38109	0.957509
478	GO:0042579	microbody	142	21	19.38	0.38109	0.38109	0.957509
479	GO:0043230	extracellular organelle	100	15	13.65	0.38885	0.38885	0.974966
480	GO:0000407	phagophore assembly site	30	5	4.09	0.39049	0.39049	0.975007
481	GO:0030686	90S preribosome	30	5	4.09	0.39049	0.39049	0.975007
482	GO:0000791	euchromatin	44	7	6	0.39407	0.39407	0.981905
483	GO:0001650	fibrillar center	129	19	17.6	0.39744	0.39744	0.988251
484	GO:0030056	hemidesmosome	10	2	1.36	0.40504	0.40504	0.994791
485	GO:0036513	Derlin-1 retrotranslocation complex	10	2	1.36	0.40504	0.40504	0.994791
486	GO:0044224	juxtaparanode region of axon	10	2	1.36	0.40504	0.40504	0.994791
487	GO:0046581	intercellular canaliculus	10	2	1.36	0.40504	0.40504	0.994791
488	GO:0099569	presynaptic cytoskeleton	10	2	1.36	0.40504	0.40504	0.994791
489	GO:1904115	axon cytoplasm	10	2	1.36	0.40504	0.40504	0.994791
490	GO:0005929	cilium	613	86	83.65	0.40728	0.40728	0.998252
491	GO:0030867	rough endoplasmic reticulum membrane	17	3	2.32	0.41522	0.41522	1
492	GO:0000803	sex chromosome	38	6	5.19	0.41868	0.41868	1
493	GO:0042470	melanosome	31	5	4.23	0.4191	0.4191	1
494	GO:0048770	pigment granule	31	5	4.23	0.4191	0.4191	1
495	GO:0036464	cytoplasmic ribonucleoprotein granule	197	28	26.88	0.43904	0.43904	1
496	GO:0031519	PcG protein complex	46	7	6.28	0.4412	0.4412	1
497	GO:0032590	dendrite membrane	46	7	6.28	0.4412	0.4412	1
498	GO:0000151	ubiquitin ligase complex	277	39	37.8	0.44266	0.44266	1
499	GO:0098796	membrane protein complex	1107	153	151.05	0.44438	0.44438	1
500	GO:0005834	heterotrimeric G-protein complex	32	5	4.37	0.44747	0.44747	1
501	GO:1905360	GTPase complex	32	5	4.37	0.44747	0.44747	1
502	GO:0030687	preribosome, large subunit precursor	25	4	3.41	0.45064	0.45064	1
503	GO:0005882	intermediate filament	104	15	14.19	0.45119	0.45119	1
504	GO:0046658	anchored component of plasma membrane	68	10	9.28	0.45187	0.45187	1
505	GO:0005685	U1 snRNP	18	3	2.46	0.4535	0.4535	1
506	GO:0005782	peroxisomal matrix	18	3	2.46	0.4535	0.4535	1
507	GO:0031528	microvillus membrane	18	3	2.46	0.4535	0.4535	1
508	GO:0031907	microbody lumen	18	3	2.46	0.4535	0.4535	1
509	GO:0099144	anchored component of synaptic membrane	18	3	2.46	0.4535	0.4535	1
510	GO:0030136	clathrin-coated vesicle	97	14	13.24	0.45469	0.45469	1
511	GO:0000138	Golgi trans cisterna	11	2	1.5	0.45478	0.45478	1
512	GO:0000235	astral microtubule	11	2	1.5	0.45478	0.45478	1
513	GO:0000782	telomere cap complex	11	2	1.5	0.45478	0.45478	1
514	GO:0000783	nuclear telomere cap complex	11	2	1.5	0.45478	0.45478	1
515	GO:0005583	fibrillar collagen trimer	11	2	1.5	0.45478	0.45478	1
516	GO:0005744	TIM23 mitochondrial import inner membran...	11	2	1.5	0.45478	0.45478	1
517	GO:0030897	HOPS complex	11	2	1.5	0.45478	0.45478	1
518	GO:0031932	TORC2 complex	11	2	1.5	0.45478	0.45478	1
519	GO:0034992	microtubule organizing center attachment...	11	2	1.5	0.45478	0.45478	1
520	GO:0034993	meiotic nuclear membrane microtubule tet...	11	2	1.5	0.45478	0.45478	1
521	GO:0042612	MHC class I protein complex	11	2	1.5	0.45478	0.45478	1
522	GO:0060091	kinocilium	11	2	1.5	0.45478	0.45478	1
523	GO:0097542	ciliary tip	11	2	1.5	0.45478	0.45478	1
524	GO:0097732	9+2 non-motile cilium	11	2	1.5	0.45478	0.45478	1
525	GO:0098643	banded collagen fibril	11	2	1.5	0.45478	0.45478	1
526	GO:0106083	nuclear membrane protein complex	11	2	1.5	0.45478	0.45478	1
527	GO:0106094	nuclear membrane microtubule tethering c...	11	2	1.5	0.45478	0.45478	1
528	GO:1990907	beta-catenin-TCF complex	11	2	1.5	0.45478	0.45478	1
529	GO:0062023	collagen-containing extracellular matrix	352	49	48.03	0.46352	0.46352	1
530	GO:0042383	sarcolemma	163	23	22.24	0.46557	0.46557	1
531	GO:0005739	mitochondrion	1762	242	240.43	0.46615	0.46615	1
532	GO:0060076	excitatory synapse	76	11	10.37	0.46656	0.46656	1
533	GO:0016235	aggresome	40	6	5.46	0.46966	0.46966	1
534	GO:0005783	endoplasmic reticulum	1669	229	227.74	0.47447	0.47447	1
535	GO:0000786	nucleosome	62	9	8.46	0.47607	0.47607	1
536	GO:0000788	nuclear nucleosome	26	4	3.55	0.48228	0.48228	1
537	GO:0030117	membrane coat	99	14	13.51	0.48687	0.48687	1
538	GO:0048475	coated membrane	99	14	13.51	0.48687	0.48687	1
539	GO:0005771	multivesicular body	41	6	5.59	0.4947	0.4947	1
540	GO:0017146	NMDA selective glutamate receptor comple...	12	2	1.64	0.50203	0.50203	1
541	GO:0031143	pseudopodium	12	2	1.64	0.50203	0.50203	1
542	GO:0098992	neuronal dense core vesicle	12	2	1.64	0.50203	0.50203	1
543	GO:0099026	anchored component of presynaptic membra...	12	2	1.64	0.50203	0.50203	1
544	GO:0005811	lipid droplet	78	11	10.64	0.50285	0.50285	1
545	GO:0005719	nuclear euchromatin	34	5	4.64	0.50298	0.50298	1
546	GO:0032592	integral component of mitochondrial memb...	71	10	9.69	0.50915	0.50915	1
547	GO:0005801	cis-Golgi network	49	7	6.69	0.5105	0.5105	1
548	GO:0008021	synaptic vesicle	226	31	30.84	0.5171	0.5171	1
549	GO:1902562	H4 histone acetyltransferase complex	42	6	5.73	0.51933	0.51933	1
550	GO:0000125	PCAF complex	5	1	0.68	0.51983	0.51983	1
551	GO:0000798	nuclear cohesin complex	5	1	0.68	0.51983	0.51983	1
552	GO:0000923	equatorial microtubule organizing center	5	1	0.68	0.51983	0.51983	1
553	GO:0001405	PAM complex, Tim23 associated import mot...	5	1	0.68	0.51983	0.51983	1
554	GO:0001740	Barr body	5	1	0.68	0.51983	0.51983	1
555	GO:0005642	annulate lamellae	5	1	0.68	0.51983	0.51983	1
556	GO:0005663	DNA replication factor C complex	5	1	0.68	0.51983	0.51983	1
557	GO:0005784	Sec61 translocon complex	5	1	0.68	0.51983	0.51983	1
558	GO:0005785	signal recognition particle receptor com...	5	1	0.68	0.51983	0.51983	1
559	GO:0005827	polar microtubule	5	1	0.68	0.51983	0.51983	1
560	GO:0008091	spectrin	5	1	0.68	0.51983	0.51983	1
561	GO:0016942	insulin-like growth factor binding prote...	5	1	0.68	0.51983	0.51983	1
562	GO:0030124	AP-4 adaptor complex	5	1	0.68	0.51983	0.51983	1
563	GO:0030289	protein phosphatase 4 complex	5	1	0.68	0.51983	0.51983	1
564	GO:0031315	extrinsic component of mitochondrial out...	5	1	0.68	0.51983	0.51983	1
565	GO:0031466	Cul5-RING ubiquitin ligase complex	5	1	0.68	0.51983	0.51983	1
566	GO:0033010	paranodal junction	5	1	0.68	0.51983	0.51983	1
567	GO:0033553	rDNA heterochromatin	5	1	0.68	0.51983	0.51983	1
568	GO:0033647	host intracellular organelle	5	1	0.68	0.51983	0.51983	1
569	GO:0033648	host intracellular membrane-bounded orga...	5	1	0.68	0.51983	0.51983	1
570	GO:0034366	spherical high-density lipoprotein parti...	5	1	0.68	0.51983	0.51983	1
571	GO:0034448	EGO complex	5	1	0.68	0.51983	0.51983	1
572	GO:0034991	nuclear meiotic cohesin complex	5	1	0.68	0.51983	0.51983	1
573	GO:0036454	growth factor complex	5	1	0.68	0.51983	0.51983	1
574	GO:0042105	alpha-beta T cell receptor complex	5	1	0.68	0.51983	0.51983	1
575	GO:0042765	GPI-anchor transamidase complex	5	1	0.68	0.51983	0.51983	1
576	GO:0044545	NSL complex	5	1	0.68	0.51983	0.51983	1
577	GO:0046696	lipopolysaccharide receptor complex	5	1	0.68	0.51983	0.51983	1
578	GO:0070044	synaptobrevin 2-SNAP-25-syntaxin-1a comp...	5	1	0.68	0.51983	0.51983	1
579	GO:0070390	transcription export complex 2	5	1	0.68	0.51983	0.51983	1
580	GO:0070695	FHF complex	5	1	0.68	0.51983	0.51983	1
581	GO:0071256	translocon complex	5	1	0.68	0.51983	0.51983	1
582	GO:0072487	MSL complex	5	1	0.68	0.51983	0.51983	1
583	GO:0072559	NLRP3 inflammasome complex	5	1	0.68	0.51983	0.51983	1
584	GO:0097255	R2TP complex	5	1	0.68	0.51983	0.51983	1
585	GO:0097342	ripoptosome	5	1	0.68	0.51983	0.51983	1
586	GO:0097450	astrocyte end-foot	5	1	0.68	0.51983	0.51983	1
587	GO:0098826	endoplasmic reticulum tubular network me...	5	1	0.68	0.51983	0.51983	1
588	GO:1903439	calcitonin family receptor complex	5	1	0.68	0.51983	0.51983	1
589	GO:1990246	uniplex complex	5	1	0.68	0.51983	0.51983	1
590	GO:1990726	Lsm1-7-Pat1 complex	5	1	0.68	0.51983	0.51983	1
591	GO:1990769	proximal neuron projection	5	1	0.68	0.51983	0.51983	1
592	GO:0000930	gamma-tubulin complex	20	3	2.73	0.52659	0.52659	1
593	GO:0034364	high-density lipoprotein particle	20	3	2.73	0.52659	0.52659	1
594	GO:0043083	synaptic cleft	20	3	2.73	0.52659	0.52659	1
595	GO:0044232	organelle membrane contact site	20	3	2.73	0.52659	0.52659	1
596	GO:0097546	ciliary base	35	5	4.78	0.52991	0.52991	1
597	GO:0030173	integral component of Golgi membrane	50	7	6.82	0.53296	0.53296	1
598	GO:0097730	non-motile cilium	147	20	20.06	0.54226	0.54226	1
599	GO:0016342	catenin complex	28	4	3.82	0.54318	0.54318	1
600	GO:0030140	trans-Golgi network transport vesicle	28	4	3.82	0.54318	0.54318	1
601	GO:1902555	endoribonuclease complex	28	4	3.82	0.54318	0.54318	1
602	GO:0000139	Golgi membrane	236	32	32.2	0.54451	0.54451	1
603	GO:0098573	intrinsic component of mitochondrial mem...	73	10	9.96	0.54635	0.54635	1
604	GO:0000177	cytoplasmic exosome (RNase complex)	13	2	1.77	0.54654	0.54654	1
605	GO:0005641	nuclear envelope lumen	13	2	1.77	0.54654	0.54654	1
606	GO:0005916	fascia adherens	13	2	1.77	0.54654	0.54654	1
607	GO:0030914	STAGA complex	13	2	1.77	0.54654	0.54654	1
608	GO:0032045	guanyl-nucleotide exchange factor comple...	13	2	1.77	0.54654	0.54654	1
609	GO:0034663	endoplasmic reticulum chaperone complex	13	2	1.77	0.54654	0.54654	1
610	GO:0035253	ciliary rootlet	13	2	1.77	0.54654	0.54654	1
611	GO:1990124	messenger ribonucleoprotein complex	13	2	1.77	0.54654	0.54654	1
612	GO:0032809	neuronal cell body membrane	36	5	4.91	0.55616	0.55616	1
613	GO:0043194	axon initial segment	21	3	2.87	0.56103	0.56103	1
614	GO:0098831	presynaptic active zone cytoplasmic comp...	21	3	2.87	0.56103	0.56103	1
615	GO:0035770	ribonucleoprotein granule	208	28	28.38	0.56184	0.56184	1
616	GO:0031526	brush border membrane	74	10	10.1	0.56456	0.56456	1
617	GO:0031970	organelle envelope lumen	89	12	12.14	0.5647	0.5647	1
618	GO:0055038	recycling endosome membrane	44	6	6	0.56706	0.56706	1
619	GO:0090568	nuclear transcriptional repressor comple...	29	4	3.96	0.5722	0.5722	1
620	GO:0097431	mitotic spindle pole	29	4	3.96	0.5722	0.5722	1
621	GO:1905348	endonuclease complex	29	4	3.96	0.5722	0.5722	1
622	GO:0017053	transcriptional repressor complex	82	11	11.19	0.57314	0.57314	1
623	GO:0031228	intrinsic component of Golgi membrane	52	7	7.1	0.57657	0.57657	1
624	GO:1902494	catalytic complex	1327	179	181.07	0.58126	0.58126	1
625	GO:0001651	dense fibrillar component	6	1	0.82	0.58537	0.58537	1
626	GO:0005677	chromatin silencing complex	6	1	0.82	0.58537	0.58537	1
627	GO:0005726	perichromatin fibrils	6	1	0.82	0.58537	0.58537	1
628	GO:0005850	eukaryotic translation initiation factor...	6	1	0.82	0.58537	0.58537	1
629	GO:0005915	zonula adherens	6	1	0.82	0.58537	0.58537	1
630	GO:0016012	sarcoglycan complex	6	1	0.82	0.58537	0.58537	1
631	GO:0019814	immunoglobulin complex	6	1	0.82	0.58537	0.58537	1
632	GO:0030015	CCR4-NOT core complex	6	1	0.82	0.58537	0.58537	1
633	GO:0030121	AP-1 adaptor complex	6	1	0.82	0.58537	0.58537	1
634	GO:0030891	VCB complex	6	1	0.82	0.58537	0.58537	1
635	GO:0031264	death-inducing signaling complex	6	1	0.82	0.58537	0.58537	1
636	GO:0032280	symmetric synapse	6	1	0.82	0.58537	0.58537	1
637	GO:0033263	CORVET complex	6	1	0.82	0.58537	0.58537	1
638	GO:0034388	Pwp2p-containing subcomplex of 90S preri...	6	1	0.82	0.58537	0.58537	1
[truncated: 563 more rows]
